# Supplementary material for: Sugar-based synthesis of an enantiomorphically pure zeolite
Source: Nat Commun. 2024 Jun 21;15:5298. doi: 10.1038/s41467-024-49659-2 (PMC11192950; doi:10.1038/s41467-024-49659-2)
Supplement: Supplementary file 3 — Source data [file 41467_2024_49659_MOESM3_ESM.zip]

Archive with 8 entries (8 files):
- Fig 4.xlsx
- Fig S12.xlsx
- Fig S2.xlsx
- Fig S5.xlsx
- Fig S6.xlsx
- Fig S7.xlsx
- Fig S8.xlsx
- Fig S9.xlsx
