# Supplementary material for: Sugar-based synthesis of an enantiomorphically pure zeolite
Source: Nat Commun. 2024 Jun 21;15:5298. doi: 10.1038/s41467-024-49659-2 (PMC11192950; doi:10.1038/s41467-024-49659-2)
Supplement: Supplementary file 3 — Source data [file 41467_2024_49659_MOESM3_ESM.zip › Fig 4.xlsx]

## Sheet: Fig4a
2Theta	Yobs	Ycal	Yobs-Ycal	Backg
3.507	13477	13419	-41359	12980
3.52	13046	13346	-41359	12907
3.533	13294	13274	-41359	12835
3.546	13128	13201	-41359	12762
3.559	12978	13128	-41359	12689
3.572	13009	13056	-41359	12617
3.585	12600	12983	-41359	12544
3.598	12691	12911	-41359	12472
3.611	12645	12838	-41359	12399
3.624	12547	12766	-41359	12327
3.637	12424	12693	-41359	12254
3.65	12214	12621	-41359	12182
3.663	12302	12548	-41359	12109
3.676	12163	12476	-41359	12037
3.689	12173	12403	-41359	11964
3.702	11997	12331	-41359	11892
3.715	11827	12258	-41359	11819
3.728	11950	12186	-41359	11747
3.741	11931	12113	-41359	11674
3.754	11759	12041	-41359	11602
3.767	11918	11968	-41359	11529
3.78	11763	11901	-41359	11462
3.793	11782	11883	-41359	11444
3.806	11650	11865	-41359	11426
3.819	11739	11847	-41359	11408
3.832	11673	11829	-41359	11390
3.845	11592	11811	-41359	11372
3.858	11670	11792	-41359	11353
3.871	11690	11774	-41359	11335
3.884	11618	11756	-41359	11317
3.897	11531	11738	-41359	11299
3.91	11522	11720	-41359	11281
3.923	11510	11702	-41359	11263
3.936	11541	11684	-41359	11245
3.949	11500	11666	-41359	11227
3.962	11606	11647	-41359	11208
3.975	11630	11629	-41359	11190
3.988	11553	11611	-41359	11172
4.001	11512	11593	-41359	11154
4.014	11529	11575	-41359	11136
4.027	11445	11557	-41359	11118
4.04	11282	11539	-41359	11100
4.053	11317	11521	-41359	11082
4.066	11368	11502	-41359	11063
4.079	11279	11484	-41359	11045
4.092	11297	11466	-41359	11027
4.105	11351	11448	-41359	11009
4.118	11396	11430	-41359	10991
4.131	11418	11412	-41359	10973
4.144	11341	11394	-41359	10955
4.157	11348	11376	-41359	10937
4.17	11341	11357	-41359	10918
4.183	11185	11339	-41359	10900
4.196	11086	11321	-41359	10882
4.209	11105	11303	-41359	10864
4.222	11193	11285	-41359	10846
4.235	11116	11267	-41359	10828
4.248	11115	11249	-41359	10810
4.261	11264	11231	-41359	10792
4.274	11194	11212	-41359	10773
4.287	11259	11194	-41359	10755
4.3	11274	11176	-41359	10737
4.313	11261	11158	-41359	10719
4.326	11204	11140	-41359	10701
4.339	11212	11122	-41359	10683
4.352	11091	11104	-41359	10665
4.365	11069	11086	-41359	10647
4.378	11097	11067	-41359	10628
4.391	11105	11049	-41359	10610
4.404	11069	11031	-41359	10592
4.417	11031	11013	-41359	10574
4.43	10953	10995	-41359	10556
4.443	11001	10985	-41359	10546
4.456	11011	10976	-41359	10537
4.469	11038	10966	-41359	10527
4.482	10954	10957	-41359	10518
4.495	10875	10947	-41359	10508
4.508	11000	10937	-41359	10498
4.521	11171	10928	-41359	10489
4.534	11110	10918	-41359	10479
4.547	11145	10909	-41359	10470
4.56	10922	10899	-41359	10460
4.573	10899	10889	-41359	10450
4.586	10937	10880	-41359	10441
4.599	11031	10870	-41359	10431
4.612	10885	10861	-41359	10422
4.625	11147	10851	-41359	10412
4.638	11061	10841	-41359	10402
4.651	11172	10832	-41359	10393
4.664	11106	10822	-41359	10383
4.677	11120	10813	-41359	10374
4.69	11076	10803	-41359	10364
4.703	10918	10793	-41359	10354
4.716	10865	10784	-41359	10345
4.729	10917	10774	-41359	10335
4.742	10957	10765	-41359	10326
4.755	10841	10755	-41359	10316
4.768	10776	10745	-41359	10306
4.781	10889	10736	-41359	10297
4.794	10838	10726	-41359	10287
4.807	10900	10717	-41359	10278
4.82	10822	10707	-41359	10268
4.833	10893	10698	-41359	10259
4.846	10703	10688	-41359	10249
4.859	10822	10678	-41359	10239
4.872	10705	10669	-41359	10230
4.885	10842	10659	-41359	10220
4.898	10648	10650	-41359	10211
4.911	10678	10640	-41359	10201
4.924	10725	10630	-41359	10191
4.937	10813	10621	-41359	10182
4.95	10782	10611	-41359	10172
4.963	10708	10602	-41359	10163
4.976	10539	10592	-41359	10153
4.989	10670	10582	-41359	10143
5.002	10653	10573	-41279	10134
5.015	10837	10563	-41085	10124
5.028	10808	10554	-41105	10115
5.041	10794	10544	-41109	10105
5.054	10561	10534	-41332	10095
5.067	10522	10525	-41362	10086
5.08	10658	10515	-41216	10076
5.093	10676	10506	-41189	10067
5.106	10621	10496	-41234	10057
5.119	10597	10486	-41248	10047
5.132	10672	10477	-41164	10038
5.145	10683	10467	-41143	10028
5.158	10571	10458	-41246	10019
5.171	10369	10448	-41438	10009
5.184	10404	10445	-41400	10006
5.197	10556	10442	-41245	10003
5.21	10688	10439	-41110	10000
5.223	10601	10435	-41193	9996
5.236	10455	10432	-41336	9993
5.249	10555	10429	-41233	9990
5.262	10585	10426	-41200	9987
5.275	10498	10423	-41284	9984
5.288	10526	10420	-41253	9981
5.301	10542	10416	-41233	9977
5.314	10522	10413	-41250	9974
5.327	10489	10410	-41280	9971
5.34	10513	10407	-41253	9968
5.353	10503	10404	-41260	9965
5.366	10523	10401	-41237	9962
5.379	10462	10398	-41295	9959
5.392	10406	10394	-41347	9955
5.405	10480	10391	-41270	9952
5.418	10481	10388	-41266	9949
5.431	10450	10385	-41294	9946
5.444	10397	10382	-41344	9943
5.457	10449	10379	-41289	9940
5.47	10526	10376	-41209	9937
5.483	10512	10372	-41219	9933
5.496	10439	10369	-41289	9930
5.509	10377	10366	-41348	9927
5.522	10479	10363	-41243	9924
5.535	10465	10360	-41254	9921
5.548	10310	10357	-41406	9918
5.561	10315	10353	-41397	9914
5.574	10302	10350	-41407	9911
5.587	10278	10347	-41428	9908
5.6	10414	10344	-41289	9905
5.613	10435	10341	-41265	9902
5.626	10447	10338	-41250	9899
5.639	10405	10335	-41289	9896
5.652	10414	10331	-41276	9892
5.665	10367	10328	-41320	9889
5.678	10475	10325	-41209	9886
5.691	10540	10322	-41141	9883
5.704	10554	10319	-41124	9880
5.717	10376	10316	-41299	9877
5.73	10278	10312	-41393	9873
5.743	10258	10309	-41410	9870
5.756	10392	10316	-41283	9877
5.769	10388	10322	-41293	9883
5.782	10537	10329	-41151	9890
5.795	10619	10335	-41075	9896
5.808	10516	10342	-41185	9903
5.821	10405	10348	-41302	9909
5.834	10361	10355	-41353	9916
5.847	10409	10361	-41311	9922
5.86	10394	10368	-41333	9929
5.873	10548	10374	-41185	9935
5.886	10535	10381	-41205	9942
5.899	10488	10387	-41258	9948
5.912	10521	10394	-41232	9955
5.925	10477	10400	-41282	9961
5.938	10565	10407	-41201	9968
5.951	10351	10413	-41421	9974
5.964	10319	10419	-41459	9980
5.977	10524	10426	-41261	9987
5.99	10499	10432	-41292	9993
6.003	10565	10439	-41233	10000
6.016	10422	10445	-41382	10006
6.029	10449	10452	-41362	10013
6.042	10465	10458	-41352	10019
6.055	10522	10465	-41302	10026
6.068	10497	10471	-41333	10032
6.081	10669	10478	-41168	10039
6.094	10563	10484	-41280	10045
6.107	10567	10491	-41283	10052
6.12	10610	10497	-41246	10058
6.133	10568	10504	-41295	10065
6.146	10576	10510	-41293	10071
6.159	10600	10517	-41276	10078
6.172	10659	10523	-41223	10084
6.185	10672	10530	-41217	10091
6.198	10565	10536	-41330	10097
6.211	10755	10543	-41147	10104
6.224	10740	10549	-41168	10110
6.237	10816	10556	-41099	10117
6.25	10819	10604	-41144	10165
6.263	10724	10660	-41295	10219
6.276	10844	10714	-41229	10272
6.289	10758	10769	-41370	10326
6.302	10920	10822	-41261	10379
6.315	10906	10876	-41329	10433
6.328	11112	10929	-41176	10487
6.341	10908	10983	-41434	10540
6.354	10976	11037	-41420	10594
6.367	10984	11090	-41465	10647
6.38	10957	11144	-41546	10701
6.393	11168	11198	-41389	10755
6.406	11149	11251	-41461	10808
6.419	11287	11305	-41377	10862
6.432	11245	11359	-41473	10915
6.445	11274	11412	-41497	10969
6.458	11296	11466	-41529	11023
6.471	11354	11520	-41525	11076
6.484	11266	11573	-41666	11130
6.497	11318	11627	-41668	11183
6.51	11489	11681	-41551	11237
6.523	11539	11734	-41554	11290
6.536	11571	11788	-41576	11344
6.549	11679	11842	-41522	11398
6.562	11598	11895	-41656	11451
6.575	11652	11949	-41656	11505
6.588	11767	11991	-41583	11547
6.601	11744	11983	-41598	11538
6.614	11750	11974	-41583	11530
6.627	11840	11966	-41485	11522
6.64	11930	11958	-41387	11514
6.653	12000	11950	-41309	11505
6.666	11889	11942	-41412	11497
6.679	11901	11934	-41392	11489
6.692	11951	11925	-41333	11481
6.705	11959	11917	-41317	11472
6.718	11942	11913	-41330	11464
6.731	12011	11905	-41253	11456
6.744	11913	11899	-41345	11448
6.757	11804	11891	-41446	11439
6.77	11971	11883	-41271	11431
6.783	11940	11875	-41294	11423
6.796	11848	11867	-41378	11415
6.809	11928	11859	-41290	11406
6.822	11898	11851	-41312	11398
6.835	11905	11843	-41297	11390
6.848	12007	11835	-41187	11382
6.861	11945	11827	-41241	11374
6.874	11830	11819	-41348	11365
6.887	11791	11811	-41379	11357
6.9	11761	11803	-41401	11349
6.913	11718	11795	-41436	11341
6.926	11707	11757	-41409	11303
6.939	11723	11704	-41340	11249
6.952	11576	11651	-41434	11196
6.965	11587	11598	-41370	11142
6.978	11675	11544	-41228	11089
6.991	11444	11491	-41406	11036
7.004	11328	11438	-41469	10982
7.017	11489	11385	-41255	10929
7.03	11368	11332	-41323	10875
7.043	11375	11279	-41263	10822
7.056	11331	11226	-41254	10768
7.069	11134	11172	-41397	10715
7.082	11151	11119	-41327	10662
7.095	11225	11066	-41200	10608
7.108	11279	11013	-41093	10555
7.121	10937	10960	-41382	10501
7.134	10860	10907	-41406	10448
7.147	10667	10854	-41546	10394
7.16	10646	10801	-41514	10341
7.173	10774	10748	-41333	10288
7.186	10739	10695	-41315	10234
7.199	10798	10642	-41203	10181
7.212	10749	10607	-41217	10145
7.225	10541	10583	-41401	10121
7.238	10446	10560	-41473	10098
7.251	10649	10537	-41247	10074
7.264	10383	10514	-41490	10050
7.277	10278	10490	-41571	10026
7.29	10316	10467	-41510	10003
7.303	10412	10444	-41391	9979
7.316	10350	10421	-41430	9955
7.329	10294	10397	-41462	9931
7.342	10267	10374	-41466	9908
7.355	10248	10351	-41462	9884
7.368	10246	10328	-41441	9860
7.381	10220	10305	-41444	9836
7.394	10066	10282	-41575	9812
7.407	10146	10259	-41472	9789
7.42	10239	10236	-41356	9765
7.433	10227	10213	-41345	9741
7.446	10076	10190	-41473	9717
7.459	10174	10167	-41352	9694
7.472	10063	10144	-41440	9670
7.485	10063	10121	-41417	9646
7.498	9942	10098	-41515	9622
7.511	10074	10076	-41360	9599
7.524	10044	10053	-41368	9575
7.537	9897	10030	-41492	9551
7.55	9858	10007	-41508	9527
7.563	9842	9985	-41502	9504
7.576	9872	9962	-41449	9480
7.589	10089	9940	-41210	9456
7.602	9856	9917	-41420	9432
7.615	9788	9895	-41466	9409
7.628	9837	9872	-41394	9385
7.641	9698	9850	-41511	9361
7.654	9732	9840	-41467	9349
7.667	9819	9831	-41371	9339
7.68	9814	9822	-41367	9328
7.693	9956	9813	-41216	9317
7.706	9862	9804	-41301	9306
7.719	10009	9795	-41145	9295
7.732	9809	9786	-41336	9284
7.745	9849	9777	-41287	9273
7.758	9940	9769	-41188	9262
7.771	9999	9760	-41120	9251
7.784	9966	9752	-41145	9240
7.797	10056	9744	-41047	9230
7.81	10236	9736	-40859	9219
7.823	10324	9728	-40763	9208
7.836	10278	9721	-40802	9197
7.849	10546	9714	-40527	9186
7.862	10732	9707	-40334	9175
7.875	10831	9700	-40228	9164
7.888	11003	9694	-40050	9153
7.901	10937	9688	-40110	9142
7.914	10546	9682	-40495	9131
7.927	10239	9677	-40797	9121
7.94	9973	9696	-41082	9110
7.953	9796	9692	-41256	9099
7.966	9768	9701	-41292	9088
7.979	9665	9699	-41393	9077
7.992	9584	9697	-41472	9066
8.005	9563	9697	-41493	9055
8.018	9582	9697	-41474	9044
8.031	9551	9699	-41507	9033
8.044	9584	9702	-41477	9023
8.057	9764	9707	-41302	9012
8.07	9817	9714	-41256	9002
8.083	9680	9723	-41402	8991
8.096	9634	9735	-41460	8981
8.109	9774	9750	-41335	8970
8.122	9872	9769	-41256	8959
8.135	9896	9794	-41257	8949
8.148	9919	9825	-41265	8938
8.161	9987	9864	-41236	8928
8.174	10094	9916	-41181	8917
8.187	10127	9982	-41214	8907
8.2	10231	10070	-41198	8896
8.213	10497	10187	-41049	8886
8.226	10701	10343	-41001	8875
8.239	10858	10562	-41063	8864
8.252	11255	10881	-40985	8854
8.265	11795	11372	-40936	8843
8.278	12533	12146	-40972	8833
8.291	13473	13344	-41230	8822
8.304	14957	15094	-41496	8812
8.317	16990	17428	-41797	8801
8.33	19468	20153	-42044	8791
8.343	21936	22644	-42067	8780
8.356	23410	23851	-41800	8769
8.369	22875	23119	-41603	8759
8.382	20615	20837	-41581	8748
8.395	18287	17968	-41040	8738
8.408	15981	15354	-40732	8727
8.421	14112	13367	-40614	8717
8.434	12659	12025	-40725	8706
8.447	11661	11187	-40885	8696
8.46	10778	10686	-41267	8685
8.473	10374	10386	-41371	8674
8.486	10143	10200	-41416	8664
8.499	9912	10075	-41522	8653
8.512	9828	9985	-41516	8643
8.525	9689	9916	-41586	8632
8.538	9647	9863	-41574	8622
8.551	9584	9821	-41596	8611
8.564	9798	9791	-41352	8600
8.577	9667	9771	-41463	8590
8.59	9637	9760	-41482	8579
8.603	9689	9759	-41429	8569
8.616	9695	9772	-41436	8561
8.629	9873	9798	-41284	8555
8.642	10051	9836	-41144	8550
8.655	10071	9890	-41178	8544
8.668	10273	9963	-41049	8538
8.681	10608	10060	-40811	8532
8.694	10771	10190	-40778	8526
8.707	10915	10362	-40806	8520
8.72	11221	10593	-40731	8514
8.733	11720	10910	-40549	8509
8.746	12578	11363	-40144	8503
8.759	13258	12045	-40146	8497
8.772	14417	13110	-40052	8491
8.785	16111	14771	-40019	8485
8.798	18049	17256	-40566	8479
8.811	21034	20708	-41033	8473
8.824	24905	25025	-41479	8468
8.837	30266	29595	-40688	8462
8.85	34408	33019	-39970	8456
8.863	34903	33693	-40149	8450
8.876	31589	31303	-41073	8444
8.889	26668	26956	-41647	8438
8.902	22026	22199	-41532	8432
8.915	18491	18131	-40999	8427
8.928	15731	15136	-40764	8421
8.941	13710	13139	-40788	8415
8.954	12101	11892	-41150	8409
8.967	11069	11137	-41427	8403
8.98	10466	10673	-41566	8397
8.993	10011	10373	-41721	8391
9.006	9644	10161	-41876	8386
9.019	9597	10000	-41762	8380
9.032	9487	9870	-41742	8374
9.045	9426	9761	-41694	8368
9.058	9398	9668	-41629	8362
9.071	9409	9587	-41537	8356
9.084	9310	9518	-41567	8350
9.097	9274	9458	-41543	8345
9.11	9326	9406	-41439	8339
9.123	9380	9360	-41339	8333
9.136	9396	9321	-41284	8327
9.149	9339	9286	-41306	8321
9.162	9436	9255	-41178	8315
9.175	9443	9228	-41144	8309
9.188	9552	9203	-41010	8304
9.201	9587	9182	-40954	8298
9.214	9699	9162	-40822	8292
9.227	9633	9145	-40871	8286
9.24	9390	9130	-41099	8280
9.253	9215	9116	-41260	8274
9.266	9335	9095	-41119	8261
9.279	9342	9076	-41093	8247
9.292	9261	9058	-41156	8233
9.305	9230	9041	-41170	8219
9.318	9104	9026	-41281	8206
9.331	9095	9011	-41275	8192
9.344	9050	8997	-41306	8178
9.357	9015	8984	-41328	8164
9.37	9027	8971	-41303	8151
9.383	9031	8960	-41288	8137
9.396	9109	8949	-41199	8123
9.409	9099	8939	-41199	8109
9.422	9032	8930	-41257	8096
9.435	8958	8921	-41322	8082
9.448	8879	8914	-41394	8068
9.461	8905	8907	-41361	8054
9.474	8985	8901	-41275	8041
9.487	9009	8896	-41246	8027
9.5	8980	8891	-41270	8013
9.513	8913	8888	-41334	7999
9.526	8830	8885	-41414	7986
9.539	8842	8883	-41400	7972
9.552	8820	8882	-41422	7958
9.565	8771	8883	-41471	7944
9.578	8883	8884	-41360	7931
9.591	8955	8887	-41291	7917
9.604	8910	8891	-41340	7903
9.617	8812	8896	-41443	7889
9.63	8788	8903	-41474	7876
9.643	8857	8912	-41414	7862
9.656	8796	8928	-41491	7848
9.669	8728	8940	-41571	7834
9.682	8796	8972	-41535	7835
9.695	8773	9002	-41588	7835
9.708	8781	9035	-41613	7835
9.721	8882	9071	-41548	7835
9.734	8862	9110	-41607	7835
9.747	8916	9152	-41595	7836
9.76	8991	9198	-41566	7836
9.773	8947	9248	-41660	7836
9.786	8881	9302	-41780	7836
9.799	8903	9362	-41818	7837
9.812	8899	9428	-41888	7837
9.825	8985	9500	-41874	7837
9.838	9022	9579	-41916	7837
9.851	9362	9668	-41665	7837
9.864	9327	9765	-41797	7838
9.877	9488	9875	-41746	7838
9.89	9737	9997	-41619	7838
9.903	9866	10134	-41627	7838
9.916	10053	10288	-41594	7839
9.929	10137	10464	-41686	7839
9.942	10308	10664	-41715	7839
9.955	10535	10895	-41719	7839
9.968	10491	11162	-42030	7839
9.981	10695	11476	-42140	7840
9.994	11087	11847	-42119	7840
10.007	11663	12294	-41990	7840
10.02	12017	12836	-42178	7840
10.033	12912	13506	-41953	7841
10.046	13914	14341	-41786	7841
10.059	15386	15401	-41374	7841
10.072	17323	16771	-40807	7841
10.085	19574	18602	-40387	7841
10.098	22763	21165	-39761	7842
10.111	27259	24944	-39044	7842
10.124	33146	30715	-38928	7842
10.137	41595	39544	-39308	7842
10.15	53731	52594	-40222	7843
10.163	70511	70709	-41557	7843
10.176	94936	93754	-40177	7843
10.189	125070	119592	-35881	7843
10.202	152637	142708	-31430	7843
10.215	165436	154844	-30767	7844
10.228	155005	150921	-37275	7844
10.241	133394	133112	-41077	7844
10.254	106192	107788	-42955	7844
10.267	82805	81942	-40496	7844
10.28	65217	60176	-36318	7845
10.293	50410	43981	-34930	7845
10.306	38782	32922	-35499	7845
10.319	29379	25805	-37785	7845
10.332	22425	21363	-40297	7846
10.345	17706	18578	-42231	7846
10.358	14510	16758	-43607	7846
10.371	12795	15487	-44051	7846
10.384	11740	14532	-44151	7846
10.397	11099	13772	-44032	7847
10.41	10739	13143	-43763	7847
10.423	10420	12611	-43550	7847
10.436	10330	12155	-43184	7847
10.449	10305	11759	-42813	7848
10.462	10225	11419	-42553	7848
10.475	10041	11123	-42441	7848
10.488	9923	10866	-42302	7848
10.501	9703	10642	-42298	7848
10.514	9338	10445	-42466	7849
10.527	9096	10272	-42535	7849
10.54	8984	10119	-42494	7849
10.553	8914	9984	-42429	7849
10.566	8871	9863	-42351	7850
10.579	8822	9743	-42280	7838
10.592	8799	9631	-42191	7823
10.605	8789	9528	-42098	7808
10.618	8725	9434	-42068	7793
10.631	8641	9346	-42064	7778
10.644	8594	9266	-42031	7762
10.657	8656	9191	-41894	7747
10.67	8639	9121	-41841	7732
10.683	8539	9056	-41876	7717
10.696	8538	8995	-41816	7702
10.709	8453	8937	-41843	7687
10.722	8474	8883	-41768	7671
10.735	8598	8831	-41592	7656
10.748	8608	8783	-41534	7641
10.761	8577	8736	-41518	7626
10.774	8438	8692	-41613	7611
10.787	8322	8650	-41687	7595
10.8	8247	8610	-41722	7580
10.813	8215	8571	-41715	7565
10.826	8214	8534	-41679	7550
10.839	8177	8499	-41681	7535
10.852	8191	8464	-41632	7519
10.865	8171	8431	-41619	7504
10.878	8172	8399	-41586	7489
10.891	8176	8368	-41551	7474
10.904	8202	8338	-41495	7459
10.917	8218	8309	-41450	7443
10.93	8191	8280	-41448	7428
10.943	8261	8253	-41351	7413
10.956	8297	8226	-41288	7398
10.969	8351	8200	-41208	7383
10.982	8301	8174	-41232	7367
10.995	8176	8149	-41332	7352
11.008	8042	8121	-41438	7337
11.021	7964	8095	-41490	7322
11.034	8078	8071	-41352	7307
11.047	8102	8048	-41305	7292
11.06	8074	8026	-41311	7276
11.073	7908	8004	-41455	7261
11.086	8054	7982	-41287	7246
11.099	8029	7961	-41291	7231
11.112	7927	7940	-41372	7216
11.125	7923	7920	-41356	7200
11.138	7843	7899	-41415	7185
11.151	7774	7879	-41464	7170
11.164	7810	7865	-41414	7160
11.177	7791	7852	-41420	7151
11.19	7774	7838	-41423	7141
11.203	7851	7825	-41333	7131
11.216	7821	7812	-41350	7122
11.229	7789	7799	-41369	7112
11.242	7553	7787	-41593	7102
11.255	7736	7775	-41398	7093
11.268	7726	7763	-41396	7083
11.281	7612	7751	-41498	7073
11.294	7739	7740	-41360	7064
11.307	7497	7729	-41591	7054
11.32	7649	7718	-41428	7044
11.333	7535	7707	-41531	7035
11.346	7551	7697	-41505	7025
11.359	7689	7686	-41356	7015
11.372	7553	7676	-41482	7006
11.385	7558	7667	-41468	6996
11.398	7708	7657	-41308	6987
11.411	7673	7648	-41334	6977
11.424	7572	7639	-41426	6967
11.437	7481	7631	-41509	6958
11.45	7626	7622	-41355	6948
11.463	7574	7614	-41399	6938
11.476	7575	7607	-41391	6929
11.489	7624	7599	-41334	6919
11.502	7567	7593	-41384	6909
11.515	7629	7586	-41316	6900
11.528	7541	7580	-41398	6890
11.541	7433	7574	-41500	6880
11.554	7440	7569	-41488	6871
11.567	7486	7564	-41437	6861
11.58	7611	7560	-41308	6851
11.593	7425	7556	-41490	6842
11.606	7486	7553	-41426	6832
11.619	7494	7550	-41415	6822
11.632	7389	7548	-41518	6813
11.645	7472	7552	-41439	6804
11.658	7492	7553	-41420	6796
11.671	7427	7555	-41487	6788
11.684	7445	7560	-41474	6780
11.697	7448	7565	-41476	6772
11.71	7477	7570	-41452	6763
11.723	7465	7578	-41472	6755
11.736	7534	7587	-41412	6747
11.749	7595	7597	-41361	6739
11.762	7559	7610	-41410	6730
11.775	7464	7625	-41520	6722
11.788	7509	7643	-41493	6714
11.801	7450	7663	-41572	6706
11.814	7554	7687	-41492	6698
11.827	7660	7715	-41414	6689
11.84	7615	7748	-41492	6681
11.853	7568	7786	-41577	6673
11.866	7615	7831	-41575	6665
11.879	7706	7884	-41537	6656
11.892	7711	7946	-41594	6648
11.905	7731	8020	-41648	6640
11.918	7690	8108	-41777	6632
11.931	7742	8215	-41832	6624
11.944	7852	8346	-41853	6615
11.957	7920	8507	-41946	6607
11.97	8005	8707	-42061	6599
11.983	8329	8958	-41988	6591
11.996	8777	9283	-41865	6582
12.009	9317	9714	-41756	6574
12.022	9944	10315	-41730	6566
12.035	10802	11190	-41747	6558
12.048	12091	12500	-41768	6550
12.061	13946	14458	-41871	6541
12.074	16794	17305	-41870	6533
12.087	20939	21236	-41656	6525
12.1	26723	26303	-40939	6517
12.113	33640	32268	-39987	6508
12.126	40427	38394	-39326	6500
12.139	45036	43288	-39611	6492
12.152	45312	45378	-41425	6484
12.165	42360	44043	-43042	6475
12.178	37833	39877	-43403	6467
12.191	32293	34039	-43105	6459
12.204	27350	27846	-41855	6451
12.217	23223	22317	-40453	6443
12.23	19718	17923	-39564	6434
12.243	16677	14705	-39387	6426
12.256	14036	12487	-39810	6418
12.269	11967	11019	-40411	6410
12.282	10487	10064	-40936	6401
12.295	9445	9436	-41350	6393
12.308	8577	9007	-41789	6385
12.321	8126	8695	-41928	6377
12.334	7854	8456	-41961	6369
12.347	7559	8261	-42061	6360
12.36	7515	8099	-41943	6352
12.373	7253	7959	-42065	6344
12.386	7308	7838	-41889	6336
12.399	7213	7731	-41877	6327
12.412	7136	7637	-41860	6319
12.425	7142	7554	-41771	6311
12.438	6920	7480	-41919	6303
12.451	7110	7414	-41663	6295
12.464	7046	7354	-41667	6286
12.477	7004	7303	-41658	6280
12.49	7005	7258	-41612	6276
12.503	6947	7194	-41606	6272
12.516	6902	7158	-41615	6268
12.529	6926	7114	-41547	6264
12.542	6839	7084	-41604	6261
12.555	6962	7056	-41453	6257
12.568	6862	7031	-41528	6253
12.581	6889	7008	-41478	6249
12.594	6870	6986	-41475	6245
12.607	6859	6966	-41466	6241
12.62	6843	6947	-41463	6237
12.633	6962	6930	-41327	6233
12.646	6897	6913	-41375	6229
12.659	6910	6897	-41346	6225
12.672	6706	6883	-41536	6221
12.685	6800	6869	-41428	6217
12.698	6824	6857	-41392	6214
12.711	6799	6844	-41404	6210
12.724	6725	6832	-41466	6206
12.737	6733	6822	-41448	6202
12.75	6802	6811	-41368	6198
12.763	6741	6800	-41418	6194
12.776	6734	6790	-41415	6190
12.789	6780	6781	-41360	6186
12.802	6909	6772	-41222	6182
12.815	6647	6763	-41475	6178
12.828	6786	6754	-41327	6174
12.841	6639	6746	-41466	6170
12.854	6599	6738	-41498	6166
12.867	6576	6730	-41513	6163
12.88	6645	6722	-41436	6159
12.893	6679	6715	-41395	6155
12.906	6883	6708	-41184	6151
12.919	6645	6701	-41415	6147
12.932	6696	6694	-41357	6143
12.945	6716	6687	-41330	6139
12.958	6727	6681	-41313	6135
12.971	6620	6674	-41413	6131
12.984	6655	6668	-41372	6127
12.997	6711	6662	-41310	6123
13.01	6748	6656	-41267	6119
13.023	6644	6650	-41365	6116
13.036	6639	6645	-41365	6112
13.049	6455	6639	-41543	6108
13.062	6546	6632	-41445	6102
13.075	6600	6624	-41383	6096
13.088	6577	6617	-41399	6090
13.101	6617	6610	-41352	6085
13.114	6685	6603	-41277	6079
13.127	6607	6596	-41348	6073
13.14	6610	6589	-41338	6067
13.153	6503	6582	-41438	6062
13.166	6509	6576	-41426	6056
13.179	6691	6569	-41237	6050
13.192	6619	6562	-41302	6044
13.205	6493	6556	-41422	6039
13.218	6526	6549	-41382	6033
13.231	6536	6543	-41366	6027
13.244	6566	6537	-41330	6021
13.257	6546	6530	-41343	6016
13.27	6412	6524	-41471	6010
13.283	6397	6518	-41480	6004
13.296	6486	6512	-41385	5998
13.309	6493	6506	-41372	5992
13.322	6476	6500	-41383	5987
13.335	6508	6494	-41345	5981
13.348	6476	6488	-41371	5975
13.361	6432	6482	-41409	5969
13.374	6403	6476	-41432	5964
13.387	6369	6471	-41461	5958
13.4	6391	6465	-41433	5952
13.413	6373	6459	-41445	5946
13.426	6383	6454	-41430	5941
13.439	6474	6448	-41333	5935
13.452	6487	6443	-41315	5929
13.465	6416	6437	-41380	5923
13.478	6364	6432	-41427	5918
13.491	6324	6427	-41462	5912
13.504	6353	6421	-41427	5906
13.517	6325	6416	-41450	5900
13.53	6338	6411	-41432	5895
13.543	6445	6406	-41320	5889
13.556	6424	6401	-41336	5883
13.569	6350	6396	-41405	5877
13.582	6292	6391	-41458	5872
13.595	6318	6387	-41428	5866
13.608	6338	6382	-41403	5860
13.621	6376	6378	-41361	5854
13.634	6269	6373	-41463	5848
13.647	6201	6369	-41527	5843
13.66	6304	6365	-41420	5837
13.673	6309	6360	-41410	5831
13.686	6314	6356	-41401	5825
13.699	6293	6352	-41418	5820
13.712	6218	6349	-41490	5814
13.725	6254	6345	-41450	5808
13.738	6234	6341	-41466	5802
13.751	6260	6338	-41437	5797
13.764	6199	6335	-41495	5791
13.777	6220	6332	-41471	5785
13.79	6215	6329	-41473	5779
13.803	6299	6327	-41387	5774
13.816	6301	6324	-41382	5768
13.829	6267	6322	-41414	5762
13.842	6168	6321	-41512	5756
13.855	6188	6319	-41490	5751
13.868	6324	6319	-41354	5745
13.881	6221	6318	-41456	5739
13.894	6164	6317	-41512	5733
13.907	6128	6317	-41548	5727
13.92	6184	6317	-41492	5722
13.933	6118	6318	-41559	5716
13.946	6250	6319	-41428	5710
13.959	6192	6320	-41487	5704
13.972	6215	6322	-41466	5699
13.985	6384	6325	-41300	5693
13.998	6181	6329	-41507	5687
14.011	6391	6333	-41301	5681
14.024	6395	6339	-41303	5676
14.037	6216	6345	-41488	5670
14.05	6246	6353	-41466	5664
14.063	6298	6362	-41423	5658
14.076	6220	6372	-41511	5653
14.089	6179	6385	-41565	5647
14.102	6191	6399	-41567	5641
14.115	6041	6416	-41734	5635
14.128	6291	6437	-41505	5631
14.141	6254	6461	-41566	5627
14.154	6219	6489	-41629	5623
14.167	6157	6521	-41723	5619
14.18	6190	6559	-41728	5615
14.193	6217	6603	-41745	5611
14.206	6196	6654	-41817	5607
14.219	6280	6715	-41794	5603
14.232	6345	6788	-41802	5598
14.245	6285	6876	-41950	5594
14.258	6359	6986	-41986	5590
14.271	6756	7126	-41729	5586
14.284	6846	7315	-41828	5582
14.297	7071	7579	-41867	5578
14.31	7377	7961	-41943	5574
14.323	7986	8525	-41898	5570
14.336	8680	9350	-42029	5566
14.349	9872	10525	-42012	5562
14.362	11505	12127	-41981	5557
14.375	13941	14193	-41611	5553
14.388	17278	16678	-40759	5549
14.401	20381	19399	-40378	5545
14.414	22644	21977	-40692	5541
14.427	23678	23866	-41547	5537
14.44	23309	24606	-42656	5533
14.453	22354	24113	-43118	5529
14.466	20976	22603	-42986	5525
14.479	19193	20408	-42574	5521
14.492	17374	17918	-41903	5516
14.505	15676	15491	-41174	5512
14.518	14167	13356	-40548	5508
14.531	12879	11609	-40089	5504
14.544	11577	10252	-40034	5500
14.557	10346	9242	-40255	5496
14.57	9295	8515	-40579	5492
14.583	8461	8003	-40901	5488
14.596	7877	7649	-41131	5484
14.609	7397	7404	-41366	5480
14.622	7137	7237	-41459	5475
14.635	6969	7129	-41519	5471
14.648	6853	7062	-41568	5467
14.661	6727	7049	-41681	5463
14.674	6681	7090	-41768	5459
14.687	6900	7195	-41654	5455
14.7	7171	7390	-41578	5451
14.713	7521	7693	-41531	5447
14.726	8135	8118	-41342	5443
14.739	9076	8667	-40950	5439
14.752	10061	9317	-40615	5434
14.765	10961	10005	-40403	5430
14.778	11479	10615	-40495	5426
14.791	11455	11002	-40906	5422
14.804	11158	11069	-41270	5418
14.817	10670	10820	-41509	5414
14.83	9838	10321	-41842	5410
14.843	9159	9666	-41866	5406
14.856	8555	8963	-41767	5402
14.869	8134	8302	-41527	5398
14.882	7767	7739	-41331	5393
14.895	7517	7290	-41132	5389
14.908	7227	6951	-41083	5385
14.921	6957	6704	-41106	5381
14.934	6949	6529	-40939	5377
14.947	6568	6406	-41197	5373
14.96	6383	6318	-41294	5369
14.973	6289	6253	-41323	5365
14.986	6267	6203	-41295	5361
14.999	6167	6163	-41355	5357
15.012	6141	6130	-41348	5352
15.025	5954	6102	-41507	5348
15.038	5999	6078	-41438	5344
15.051	5981	6056	-41434	5340
15.064	5974	6037	-41422	5336
15.077	5809	6021	-41571	5332
15.09	5830	6005	-41534	5328
15.103	5812	5992	-41539	5323
15.116	5921	5979	-41417	5319
15.129	5791	5968	-41536	5315
15.142	5829	5958	-41488	5310
15.155	5890	5948	-41417	5306
15.168	5878	5940	-41421	5302
15.181	5727	5932	-41564	5298
15.194	5883	5926	-41402	5293
15.207	5777	5920	-41502	5289
15.22	5857	5914	-41416	5285
15.233	5778	5910	-41491	5280
15.246	5961	5906	-41304	5276
15.259	5868	5903	-41394	5272
15.272	5743	5901	-41517	5267
15.285	5790	5899	-41468	5263
15.298	5892	5899	-41366	5259
15.311	5759	5900	-41500	5254
15.324	5869	5901	-41391	5250
15.337	5938	5904	-41325	5246
15.35	5849	5908	-41418	5241
15.363	5797	5914	-41476	5237
15.376	5765	5921	-41515	5233
15.389	5781	5930	-41508	5229
15.402	5752	5942	-41549	5224
15.415	5860	5957	-41456	5220
15.428	5888	5975	-41446	5216
15.441	5783	5998	-41574	5211
15.454	5856	6026	-41529	5207
15.467	5960	6062	-41461	5203
15.48	5739	6110	-41730	5198
15.493	5930	6175	-41604	5194
15.506	6084	6267	-41542	5190
15.519	6169	6400	-41590	5185
15.532	6337	6595	-41617	5181
15.545	6668	6879	-41570	5177
15.558	6952	7281	-41688	5172
15.571	7486	7829	-41702	5168
15.584	8467	8539	-41431	5164
15.597	9880	9407	-40886	5160
15.61	11294	10392	-40457	5155
15.623	12545	11395	-40209	5151
15.636	13125	12258	-40492	5147
15.649	13223	12794	-40930	5142
15.662	12762	12891	-41488	5138
15.675	12145	12560	-41774	5134
15.688	11597	11890	-41652	5129
15.701	10893	10999	-41465	5125
15.714	10563	10025	-40821	5121
15.727	10272	9091	-40178	5116
15.74	10290	8277	-39346	5112
15.753	10579	7616	-38396	5108
15.766	10986	7106	-37479	5103
15.779	11457	6729	-36631	5099
15.792	11628	6459	-36190	5095
15.805	11568	6269	-36060	5091
15.818	11032	6135	-36462	5086
15.831	10301	6038	-37096	5082
15.844	9592	5967	-37734	5078
15.857	8638	5912	-38633	5073
15.87	7751	5867	-39475	5069
15.883	7057	5831	-40133	5065
15.896	6623	5799	-40535	5060
15.909	6301	5772	-40830	5056
15.922	6072	5748	-41035	5052
15.935	5904	5727	-41182	5047
15.948	5758	5708	-41309	5043
15.961	5727	5691	-41323	5039
15.974	5633	5676	-41402	5035
15.987	5601	5662	-41420	5030
16	5629	5649	-41379	5026
16.013	5607	5637	-41389	5022
16.026	5622	5626	-41363	5017
16.039	5669	5616	-41306	5013
16.052	5651	5607	-41315	5009
16.065	5487	5598	-41470	5004
16.078	5492	5595	-41462	5005
16.091	5598	5593	-41354	5006
16.104	5614	5590	-41335	5007
16.117	5554	5589	-41394	5007
16.13	5457	5587	-41489	5008
16.143	5441	5586	-41504	5009
16.156	5595	5586	-41350	5010
16.169	5567	5585	-41377	5011
16.182	5511	5585	-41433	5011
16.195	5495	5586	-41450	5012
16.208	5473	5586	-41472	5013
16.221	5573	5587	-41373	5014
16.234	5573	5588	-41374	5015
16.247	5515	5589	-41433	5015
16.26	5494	5591	-41456	5016
16.273	5460	5593	-41492	5017
16.286	5554	5595	-41400	5018
16.299	5466	5597	-41490	5018
16.312	5394	5600	-41565	5019
16.325	5478	5602	-41483	5020
16.338	5466	5606	-41499	5021
16.351	5630	5609	-41338	5022
16.364	5546	5613	-41426	5022
16.377	5533	5617	-41443	5023
16.39	5556	5622	-41425	5024
16.403	5430	5627	-41556	5025
16.416	5494	5632	-41497	5026
16.429	5586	5638	-41411	5026
16.442	5463	5644	-41540	5027
16.455	5526	5651	-41484	5028
16.468	5507	5658	-41510	5029
16.481	5622	5667	-41404	5029
16.494	5469	5676	-41566	5030
16.507	5407	5686	-41638	5031
16.52	5555	5697	-41501	5032
16.533	5556	5709	-41512	5033
16.546	5536	5722	-41545	5033
16.559	5502	5737	-41594	5034
16.572	5572	5755	-41542	5035
16.585	5507	5775	-41627	5036
16.598	5553	5799	-41605	5037
16.611	5393	5829	-41795	5037
16.624	5483	5858	-41734	5030
16.637	5441	5899	-41817	5024
16.65	5601	5954	-41712	5017
16.663	5483	6027	-41903	5010
16.676	5701	6120	-41778	5003
16.689	5583	6236	-42012	4996
16.702	5606	6373	-42126	4989
16.715	5818	6526	-42067	4982
16.728	5700	6683	-42342	4975
16.741	5776	6827	-42410	4968
16.754	5739	6942	-42562	4961
16.767	5934	7021	-42446	4954
16.78	5982	7073	-42450	4948
16.793	5931	7117	-42545	4941
16.806	6088	7179	-42450	4934
16.819	6341	7294	-42312	4927
16.832	6717	7498	-42140	4920
16.845	7339	7830	-41850	4913
16.858	7919	8321	-41761	4906
16.871	9026	8999	-41332	4899
16.884	10447	9877	-40789	4892
16.897	11986	10949	-40322	4885
16.91	13234	12173	-40298	4878
16.923	14527	13477	-40309	4872
16.936	15927	14776	-40208	4865
16.949	16995	15996	-40360	4858
16.962	17994	17055	-40420	4851
16.975	18578	17831	-40612	4844
16.988	18541	18195	-41013	4837
17.001	17690	18077	-41746	4830
17.014	16683	17482	-42158	4823
17.027	15616	16475	-42218	4816
17.04	14149	15174	-42384	4809
17.053	12748	13722	-42333	4802
17.066	11522	12258	-42095	4796
17.079	10562	10893	-41690	4789
17.092	9814	9703	-41248	4782
17.105	9227	8720	-40852	4775
17.118	8495	7943	-40807	4768
17.131	7857	7350	-40852	4761
17.144	7596	6911	-40674	4754
17.157	7233	6590	-40716	4747
17.17	6813	6359	-40905	4740
17.183	6496	6190	-41053	4733
17.196	6190	6066	-41235	4726
17.209	5996	5972	-41335	4720
17.222	5859	5897	-41397	4713
17.235	5701	5839	-41497	4706
17.248	5677	5792	-41474	4699
17.261	5645	5753	-41466	4692
17.274	5557	5721	-41523	4685
17.287	5460	5696	-41595	4678
17.3	5369	5676	-41666	4671
17.313	5385	5661	-41635	4664
17.326	5446	5651	-41564	4657
17.339	5455	5645	-41549	4650
17.352	5474	5644	-41529	4644
17.365	5563	5647	-41443	4637
17.378	5497	5663	-41525	4637
17.391	5475	5683	-41567	4637
17.404	5506	5710	-41563	4637
17.417	5437	5743	-41665	4637
17.43	5437	5784	-41706	4637
17.443	5462	5836	-41733	4637
17.456	5544	5900	-41715	4637
17.469	5679	5983	-41663	4637
17.482	5808	6092	-41643	4636
17.495	5865	6240	-41734	4636
17.508	5984	6447	-41822	4636
17.521	6255	6741	-41845	4636
17.534	6611	7158	-41906	4636
17.547	7186	7744	-41917	4636
17.56	7921	8546	-41984	4636
17.573	8972	9607	-41994	4636
17.586	10656	10951	-41654	4636
17.599	13256	12572	-40675	4636
17.612	16389	14411	-39381	4636
17.625	19519	16338	-38178	4636
17.638	21314	18130	-38175	4636
17.651	21658	19501	-39202	4636
17.664	21210	20200	-40349	4636
17.677	20450	20136	-41045	4636
17.69	18888	19383	-41854	4636
17.703	17295	18085	-42149	4636
17.716	15588	16425	-42196	4636
17.729	14230	14612	-41741	4635
17.742	12968	12842	-41233	4635
17.755	11991	11250	-40618	4635
17.768	10735	9904	-40528	4635
17.781	9726	8819	-40452	4635
17.794	8848	7977	-40488	4635
17.807	7939	7342	-40762	4635
17.82	7107	6874	-41126	4635
17.833	6651	6531	-41239	4635
17.846	6267	6281	-41373	4635
17.859	5987	6096	-41468	4635
17.872	5726	5957	-41590	4635
17.885	5649	5849	-41559	4635
17.898	5554	5763	-41568	4635
17.911	5376	5694	-41677	4635
17.924	5429	5636	-41566	4635
17.937	5421	5587	-41525	4635
17.95	5394	5545	-41510	4635
17.963	5498	5508	-41369	4635
17.976	5329	5477	-41507	4634
17.989	5280	5449	-41528	4634
18.002	5149	5424	-41634	4634
18.015	5323	5402	-41438	4634
18.028	5258	5383	-41484	4634
18.041	5220	5365	-41504	4634
18.054	5229	5350	-41480	4634
18.067	5257	5336	-41438	4634
18.08	5235	5323	-41447	4634
18.093	5300	5311	-41370	4634
18.106	5314	5301	-41346	4634
18.119	5316	5292	-41335	4634
18.132	5329	5283	-41313	4634
18.145	5229	5275	-41405	4634
18.158	5215	5268	-41412	4634
18.171	5369	5262	-41252	4634
18.184	5205	5256	-41410	4634
18.197	5204	5251	-41406	4634
18.21	5328	5247	-41278	4634
18.223	5260	5243	-41342	4633
18.236	5213	5239	-41385	4633
18.249	5180	5236	-41415	4633
18.262	5089	5234	-41504	4633
18.275	5139	5232	-41452	4633
18.288	5166	5231	-41424	4633
18.301	5185	5230	-41404	4634
18.314	5156	5233	-41436	4637
18.327	5142	5235	-41452	4639
18.34	5171	5239	-41427	4642
18.353	5169	5245	-41435	4645
18.366	5159	5249	-41449	4648
18.379	5126	5254	-41487	4651
18.392	5149	5261	-41471	4653
18.405	5220	5268	-41407	4656
18.418	5242	5275	-41392	4659
18.431	5251	5284	-41392	4662
18.444	5270	5294	-41383	4664
18.457	5241	5307	-41425	4667
18.47	5282	5320	-41397	4670
18.483	5383	5336	-41312	4673
18.496	5482	5356	-41233	4676
18.509	5520	5379	-41218	4678
18.522	5519	5410	-41250	4681
18.535	5532	5450	-41277	4684
18.548	5552	5505	-41312	4687
18.561	5548	5581	-41392	4690
18.574	5545	5686	-41500	4692
18.587	5598	5829	-41590	4695
18.6	5705	6018	-41672	4698
18.613	5918	6259	-41700	4701
18.626	6308	6555	-41606	4703
18.639	6647	6902	-41614	4706
18.652	7034	7284	-41609	4709
18.665	7512	7672	-41519	4712
18.678	7605	8024	-41778	4715
18.691	7627	8284	-42016	4717
18.704	7644	8412	-42127	4720
18.717	7428	8395	-42326	4723
18.73	7199	8247	-42407	4726
18.743	6983	7997	-42373	4728
18.756	6730	7675	-42304	4731
18.769	6523	7321	-42157	4734
18.782	6467	6973	-41865	4737
18.795	6317	6659	-41701	4740
18.808	6123	6397	-41633	4742
18.821	5919	6194	-41634	4745
18.834	5769	6053	-41643	4748
18.847	5782	5968	-41545	4749
18.86	5739	5933	-41553	4746
18.873	5808	5946	-41497	4743
18.886	5751	5999	-41607	4740
18.899	5777	6084	-41666	4737
18.912	5921	6190	-41628	4734
18.925	5865	6302	-41796	4731
18.938	5948	6401	-41812	4728
18.951	5963	6468	-41864	4725
18.964	5862	6487	-41984	4722
18.977	5840	6455	-41974	4719
18.99	5858	6381	-41882	4716
19.003	5709	6272	-41922	4713
19.016	5549	6140	-41950	4710
19.029	5336	5999	-42022	4706
19.042	5530	5861	-41690	4703
19.055	5432	5736	-41663	4700
19.068	5309	5628	-41678	4697
19.081	5259	5539	-41639	4694
19.094	5284	5468	-41543	4691
19.107	5259	5413	-41513	4688
19.12	5233	5371	-41497	4685
19.133	5123	5340	-41576	4682
19.146	5204	5316	-41471	4679
19.159	5151	5298	-41506	4676
19.172	5228	5285	-41416	4673
19.185	5179	5274	-41454	4670
19.198	5036	5265	-41588	4667
19.211	5409	5258	-41208	4664
19.224	5077	5252	-41534	4661
19.237	5058	5248	-41549	4658
19.25	5127	5244	-41476	4655
19.263	5224	5241	-41376	4652
19.276	5172	5240	-41427	4649
19.289	5008	5239	-41590	4646
19.302	5074	5243	-41528	4647
19.315	5099	5249	-41509	4648
19.328	5082	5256	-41533	4649
19.341	5096	5265	-41528	4650
19.354	5206	5276	-41429	4651
19.367	5204	5291	-41446	4652
19.38	5262	5311	-41408	4652
19.393	5148	5337	-41548	4653
19.406	5191	5373	-41541	4654
19.419	5181	5424	-41602	4655
19.432	5226	5494	-41627	4656
19.445	5324	5590	-41625	4657
19.458	5518	5717	-41558	4658
19.471	5569	5881	-41671	4659
19.484	5788	6084	-41655	4660
19.497	6178	6325	-41506	4661
19.51	6678	6598	-41279	4662
19.523	7046	6887	-41200	4663
19.536	7325	7167	-41201	4664
19.549	7266	7403	-41496	4665
19.562	7411	7560	-41508	4666
19.575	7354	7616	-41621	4667
19.588	7219	7570	-41710	4668
19.601	7008	7434	-41785	4669
19.614	6747	7229	-41841	4670
19.627	6567	6976	-41768	4671
19.64	6429	6703	-41633	4672
19.653	6235	6434	-41558	4673
19.666	6136	6188	-41411	4674
19.679	5917	5976	-41418	4675
19.692	5740	5800	-41419	4676
19.705	5675	5660	-41344	4677
19.718	5567	5553	-41345	4678
19.731	5531	5474	-41302	4679
19.744	5453	5414	-41320	4680
19.757	5368	5371	-41362	4681
19.77	5319	5340	-41380	4682
19.783	5281	5318	-41396	4683
19.796	5219	5301	-41441	4684
19.809	5191	5288	-41456	4685
19.822	5131	5278	-41506	4686
19.835	5101	5270	-41528	4687
19.848	5134	5263	-41488	4688
19.861	5193	5258	-41424	4689
19.874	5171	5253	-41441	4690
19.887	5044	5249	-41564	4691
19.9	5053	5246	-41552	4691
19.913	5112	5243	-41490	4692
19.926	5129	5241	-41471	4693
19.939	5197	5240	-41402	4694
19.952	5219	5238	-41378	4695
19.965	5129	5237	-41467	4696
19.978	5097	5237	-41499	4697
19.991	5183	5235	-41411	4697
20.004	5164	5234	-41429	4697
20.017	5174	5232	-41417	4696
20.03	5223	5231	-41367	4696
20.043	5196	5231	-41394	4695
20.056	5175	5230	-41414	4695
20.069	5281	5230	-41308	4695
20.082	5364	5230	-41225	4694
20.095	5271	5230	-41318	4694
20.108	5279	5230	-41310	4694
20.121	5234	5231	-41356	4693
20.134	5236	5231	-41354	4693
20.147	5230	5232	-41361	4692
20.16	5273	5233	-41319	4692
20.173	5257	5235	-41337	4692
20.186	5144	5237	-41452	4691
20.199	5176	5240	-41423	4691
20.212	5239	5243	-41363	4691
20.225	5270	5246	-41335	4690
20.238	5200	5251	-41410	4690
20.251	5343	5256	-41272	4689
20.264	5303	5262	-41318	4689
20.277	5275	5270	-41354	4689
20.29	5278	5279	-41360	4688
20.303	5259	5290	-41390	4688
20.316	5223	5305	-41441	4688
20.329	5236	5325	-41448	4687
20.342	5317	5353	-41395	4687
20.355	5245	5390	-41504	4686
20.368	5365	5441	-41435	4686
20.381	5350	5511	-41520	4686
20.394	5358	5603	-41604	4685
20.407	5587	5723	-41495	4685
20.42	5772	5872	-41459	4684
20.433	5968	6052	-41443	4684
20.446	6492	6260	-41127	4684
20.459	6724	6487	-41122	4683
20.472	7122	6720	-40957	4683
20.485	7235	6936	-41060	4683
20.498	7416	7108	-41051	4682
20.511	7322	7214	-41251	4682
20.524	7301	7240	-41298	4681
20.537	7080	7189	-41468	4681
20.55	6652	7072	-41779	4681
20.563	6651	6904	-41612	4680
20.576	6340	6702	-41721	4680
20.589	6398	6487	-41448	4680
20.602	6195	6275	-41439	4679
20.615	6021	6082	-41420	4679
20.628	6050	5916	-41225	4678
20.641	5734	5779	-41404	4678
20.654	5775	5671	-41255	4678
20.667	5795	5588	-41152	4677
20.68	5699	5526	-41186	4677
20.693	5519	5481	-41321	4677
20.706	5536	5445	-41268	4676
20.719	5582	5416	-41193	4676
20.732	5463	5392	-41288	4675
20.745	5427	5370	-41302	4675
20.758	5453	5350	-41256	4675
20.771	5286	5331	-41404	4674
20.784	5256	5314	-41417	4674
20.797	5294	5299	-41364	4674
20.81	5163	5285	-41481	4673
20.823	5205	5274	-41428	4673
20.836	5206	5264	-41417	4672
20.849	5123	5258	-41494	4674
20.862	5278	5254	-41335	4676
20.875	5308	5251	-41302	4677
20.888	5368	5248	-41239	4679
20.901	5258	5245	-41346	4681
20.914	5353	5244	-41250	4683
20.927	5499	5244	-41104	4684
20.94	5496	5245	-41108	4686
20.953	5484	5244	-41119	4688
20.966	5592	5247	-41014	4690
20.979	5820	5248	-40787	4691
20.992	6040	5250	-40569	4693
21.005	6000	5251	-40610	4695
21.018	6018	5254	-40595	4696
21.031	6113	5256	-40502	4698
21.044	6067	5258	-40550	4700
21.057	5995	5260	-40624	4702
21.07	5861	5263	-40761	4703
21.083	5859	5265	-40765	4705
21.096	5789	5268	-40838	4707
21.109	5662	5271	-40968	4709
21.122	5588	5273	-41044	4710
21.135	5452	5276	-41183	4712
21.148	5368	5279	-41270	4714
21.161	5462	5282	-41179	4716
21.174	5489	5286	-41156	4717
21.187	5419	5289	-41229	4719
21.2	5475	5293	-41177	4721
21.213	5481	5296	-41174	4723
21.226	5501	5300	-41158	4724
21.239	5563	5304	-41100	4726
21.252	5484	5308	-41183	4728
21.265	5481	5312	-41190	4730
21.278	5541	5316	-41134	4731
21.291	5530	5320	-41149	4733
21.304	5518	5324	-41165	4735
21.317	5554	5329	-41134	4737
21.33	5534	5333	-41158	4738
21.343	5470	5338	-41227	4740
21.356	5468	5343	-41234	4742
21.369	5544	5348	-41163	4744
21.382	5583	5353	-41129	4745
21.395	5569	5358	-41148	4747
21.408	5467	5365	-41257	4749
21.421	5280	5371	-41450	4750
21.434	5300	5376	-41435	4752
21.447	5334	5382	-41407	4754
21.46	5303	5389	-41445	4756
21.473	5295	5396	-41460	4757
21.486	5301	5402	-41460	4759
21.499	5267	5409	-41501	4761
21.512	5241	5416	-41534	4763
21.525	5397	5423	-41385	4764
21.538	5432	5430	-41357	4764
21.551	5390	5437	-41406	4765
21.564	5400	5444	-41403	4766
21.577	5299	5452	-41512	4767
21.59	5436	5460	-41383	4768
21.603	5457	5469	-41371	4769
21.616	5461	5478	-41376	4770
21.629	5601	5487	-41245	4771
21.642	5514	5497	-41342	4771
21.655	5409	5507	-41457	4772
21.668	5364	5518	-41513	4773
21.681	5362	5529	-41526	4774
21.694	5437	5541	-41463	4775
21.707	5393	5554	-41520	4776
21.72	5403	5568	-41524	4777
21.733	5505	5582	-41436	4778
21.746	5449	5597	-41507	4778
21.759	5491	5613	-41481	4779
21.772	5384	5630	-41605	4780
21.785	5517	5649	-41491	4781
21.798	5481	5668	-41546	4782
21.811	5571	5689	-41477	4783
21.824	5504	5712	-41567	4784
21.837	5461	5736	-41634	4785
21.85	5443	5761	-41677	4785
21.863	5626	5789	-41522	4786
21.876	5521	5820	-41658	4787
21.889	5565	5852	-41646	4788
21.902	5493	5888	-41754	4789
21.915	5609	5927	-41677	4790
21.928	5470	5969	-41858	4791
21.941	5604	6016	-41771	4792
21.954	5332	6067	-42094	4792
21.967	5514	6124	-41969	4793
21.98	5674	6185	-41870	4791
21.993	5691	6255	-41923	4789
22.006	5598	6336	-42097	4788
22.019	5661	6430	-42128	4786
22.032	5753	6542	-42148	4784
22.045	5781	6679	-42257	4782
22.058	5865	6849	-42343	4780
22.071	5953	7062	-42468	4779
22.084	6092	7334	-42601	4777
22.097	6244	7683	-42798	4775
22.11	6556	8132	-42935	4773
22.123	6928	8705	-43136	4772
22.136	7702	9431	-43088	4770
22.149	8490	10338	-43207	4768
22.162	9747	11452	-43064	4766
22.175	11148	12790	-43001	4764
22.188	12843	14355	-42871	4763
22.201	14731	16132	-42760	4761
22.214	17000	18089	-42448	4759
22.227	19936	20178	-41601	4757
22.24	23300	22343	-40402	4756
22.253	26375	24508	-39492	4754
22.266	28494	26569	-39434	4752
22.279	28771	28397	-40985	4750
22.292	28528	29878	-42709	4748
22.305	28539	30971	-43791	4747
22.318	28994	31717	-44082	4745
22.331	29478	32209	-44090	4743
22.344	30370	32536	-43525	4741
22.357	31957	32764	-42166	4739
22.37	33788	32932	-40503	4738
22.383	35294	33041	-39106	4736
22.396	35283	33024	-39100	4734
22.409	34189	32760	-39930	4732
22.422	32818	32121	-40662	4731
22.435	31234	31042	-41167	4729
22.448	29067	29540	-41832	4727
22.461	26365	27680	-42674	4725
22.474	23607	25544	-43296	4723
22.487	21173	23229	-43415	4722
22.5	19135	20850	-43074	4720
22.513	17333	18531	-42557	4718
22.526	15697	16374	-42036	4716
22.539	14342	14451	-41468	4715
22.552	13317	12794	-40836	4713
22.565	12337	11409	-40431	4711
22.578	11553	10283	-40089	4709
22.591	10923	9388	-39824	4707
22.604	10229	8692	-39822	4706
22.617	9711	8159	-39807	4704
22.63	9086	7755	-40028	4702
22.643	8506	7453	-40306	4700
22.656	8112	7226	-40473	4698
22.669	7597	7057	-40819	4697
22.682	7123	6929	-41165	4695
22.695	6873	6834	-41320	4693
22.708	6635	6764	-41488	4691
22.721	6369	6715	-41705	4690
22.734	6255	6685	-41789	4688
22.747	6211	6674	-41822	4686
22.76	6080	6682	-41961	4684
22.773	5899	6714	-42174	4682
22.786	6024	6775	-42110	4681
22.799	6118	6873	-42114	4679
22.812	6293	7019	-42085	4677
22.825	6440	7226	-42145	4671
22.838	6492	7516	-42383	4666
22.851	6885	7911	-42385	4661
22.864	7293	8435	-42501	4656
22.877	8036	9112	-42435	4651
22.89	8830	9959	-42488	4646
22.903	10041	10987	-42305	4640
22.916	11474	12194	-42079	4635
22.929	13600	13561	-41320	4630
22.942	16147	15047	-40259	4625
22.955	18344	16582	-39597	4620
22.968	19951	18064	-39472	4615
22.981	20577	19357	-40139	4609
22.994	20466	20319	-41212	4604
23.007	20522	20840	-41677	4599
23.02	19739	20878	-42498	4594
23.033	18950	20456	-42865	4589
23.046	17832	19637	-43164	4584
23.059	16515	18500	-43344	4579
23.072	15482	17133	-43010	4573
23.085	14356	15640	-42643	4568
23.098	13242	14124	-42241	4563
23.111	12721	12676	-41314	4558
23.124	12122	11357	-40594	4553
23.137	11302	10202	-40259	4548
23.15	10853	9224	-39730	4542
23.163	10267	8420	-39512	4537
23.176	9856	7774	-39277	4532
23.189	9492	7266	-39133	4527
23.202	8852	6874	-39381	4522
23.215	8381	6574	-39552	4517
23.228	7988	6346	-39717	4511
23.241	7697	6173	-39835	4506
23.254	7260	6039	-40138	4501
23.267	6758	5934	-40535	4496
23.28	6508	5851	-40702	4491
23.293	6166	5782	-40975	4486
23.306	6103	5725	-40981	4481
23.319	5760	5676	-41275	4475
23.332	5650	5633	-41342	4470
23.345	5493	5596	-41462	4465
23.358	5522	5563	-41400	4460
23.371	5489	5534	-41404	4455
23.384	5445	5508	-41422	4450
23.397	5315	5484	-41528	4444
23.41	5226	5464	-41597	4439
23.423	5249	5445	-41555	4434
23.436	5196	5429	-41592	4429
23.449	5197	5415	-41577	4424
23.462	5284	5403	-41478	4419
23.475	5264	5393	-41488	4413
23.488	5248	5385	-41496	4408
23.501	5215	5378	-41522	4403
23.514	5317	5373	-41415	4398
23.527	5286	5370	-41443	4393
23.54	5178	5369	-41550	4388
23.553	5216	5372	-41515	4384
23.566	5306	5377	-41430	4381
23.579	5291	5383	-41451	4377
23.592	5294	5393	-41458	4373
23.605	5319	5405	-41445	4370
23.618	5244	5420	-41535	4366
23.631	5323	5438	-41474	4363
23.644	5500	5460	-41319	4359
23.657	5509	5487	-41337	4356
23.67	5618	5519	-41260	4352
23.683	5807	5560	-41112	4348
23.696	5819	5610	-41150	4345
23.709	6001	5674	-41032	4341
23.722	6149	5758	-40968	4338
23.735	6170	5868	-41057	4334
23.748	6308	6015	-41066	4331
23.761	6434	6214	-41139	4327
23.774	6533	6480	-41306	4323
23.787	6648	6835	-41546	4320
23.8	6852	7299	-41806	4316
23.813	7319	7894	-41934	4313
23.826	7817	8639	-42181	4309
23.839	8683	9546	-42222	4306
23.852	10363	10618	-41614	4302
23.865	12455	11844	-40748	4298
23.878	14978	13191	-39572	4295
23.891	17702	14607	-38264	4291
23.904	19805	16010	-37564	4288
23.917	20649	17292	-38002	4284
23.93	20545	18330	-39144	4281
23.943	20480	19016	-39895	4277
23.956	20214	19286	-40431	4273
23.969	19622	19138	-40875	4270
23.982	18438	18611	-41532	4266
23.995	16734	17765	-42390	4263
24.008	15422	16667	-42604	4259
24.021	14161	15398	-42596	4256
24.034	13027	14048	-42380	4252
24.047	12146	12701	-41914	4248
24.06	11485	11428	-41302	4245
24.073	10938	10275	-40696	4241
24.086	10487	9268	-40140	4238
24.099	10066	8414	-39707	4234
24.112	9427	7710	-39642	4231
24.125	8952	7143	-39550	4227
24.138	8669	6696	-39386	4223
24.151	8290	6349	-39418	4220
24.164	7969	6084	-39474	4216
24.177	7653	5882	-39588	4213
24.19	7289	5729	-39799	4209
24.203	6955	5613	-40017	4206
24.216	6548	5524	-40335	4202
24.229	6201	5456	-40614	4198
24.242	6012	5403	-40750	4195
24.255	5778	5364	-40945	4191
24.268	5510	5335	-41184	4188
24.281	5447	5316	-41228	4184
24.294	5302	5307	-41364	4181
24.307	5227	5308	-41440	4177
24.32	5171	5318	-41506	4173
24.333	5091	5337	-41605	4168
24.346	5236	5364	-41487	4161
24.359	5249	5398	-41508	4155
24.372	5232	5439	-41566	4148
24.385	5346	5484	-41497	4142
24.398	5321	5528	-41566	4136
24.411	5288	5566	-41637	4129
24.424	5362	5594	-41591	4123
24.437	5252	5607	-41714	4116
24.45	5292	5602	-41669	4110
24.463	5281	5581	-41659	4103
24.476	5224	5545	-41680	4097
24.489	5260	5497	-41596	4090
24.502	5221	5440	-41578	4084
24.515	5078	5377	-41658	4077
24.528	5133	5311	-41537	4071
24.541	5176	5247	-41430	4065
24.554	5168	5188	-41379	4058
24.567	5002	5134	-41491	4052
24.58	5044	5088	-41403	4045
24.593	5160	5049	-41248	4039
24.606	4823	5018	-41554	4032
24.619	5049	4993	-41303	4026
24.632	4954	4974	-41379	4019
24.645	4933	4961	-41387	4013
24.658	4979	4952	-41332	4007
24.671	5045	4948	-41262	4000
24.684	4886	4946	-41419	3994
24.697	4869	4948	-41438	3987
24.71	4812	4952	-41499	3981
24.723	4795	4959	-41523	3974
24.736	4890	4968	-41437	3968
24.749	4784	4980	-41555	3961
24.762	4877	5002	-41484	3963
24.775	4993	5028	-41394	3965
24.788	4833	5056	-41582	3968
24.801	4869	5088	-41578	3970
24.814	4917	5125	-41567	3972
24.827	4786	5167	-41740	3974
24.84	4885	5216	-41690	3975
24.853	4905	5275	-41729	3977
24.866	4877	5346	-41828	3979
24.879	4886	5433	-41906	3980
24.892	5042	5544	-41861	3982
24.905	5104	5684	-41939	3983
24.918	5158	5864	-42065	3985
24.931	5229	6093	-42223	3987
24.944	5359	6383	-42383	3988
24.957	5557	6747	-42549	3990
24.97	5832	7194	-42721	3992
24.983	6308	7735	-42786	3993
24.996	6998	8374	-42735	3995
25.009	7977	9113	-42495	3996
25.022	9140	9945	-42164	3998
25.035	10456	10855	-41758	4000
25.048	11520	11819	-41658	4001
25.061	11982	12800	-42177	4003
25.074	12210	13754	-42903	4005
25.087	12652	14638	-43345	4006
25.1	13299	15422	-43482	4008
25.113	14012	16099	-43446	4009
25.126	14799	16678	-43238	4011
25.139	15769	17174	-42764	4013
25.152	17003	17598	-41954	4014
25.165	18160	17952	-41151	4016
25.178	19046	18234	-40547	4018
25.191	19310	18434	-40483	4019
25.204	19240	18542	-40661	4021
25.217	19397	18548	-40510	4022
25.23	19006	18456	-40809	4024
25.243	18362	18279	-41276	4026
25.256	17706	18046	-41699	4027
25.269	16876	17794	-42277	4029
25.282	16040	17569	-42888	4031
25.295	15647	17421	-43133	4032
25.308	15931	17395	-42823	4034
25.321	16428	17529	-42460	4035
25.334	17560	17843	-41642	4037
25.347	19368	18338	-40329	4039
25.36	21617	18986	-38728	4040
25.373	23620	19730	-37469	4042
25.386	24435	20481	-37405	4044
25.399	24258	21128	-38229	4045
25.412	23694	21561	-39226	4047
25.425	23367	21695	-39687	4049
25.438	22853	21492	-39998	4050
25.451	21646	20960	-40673	4052
25.464	19967	20133	-41525	4053
25.477	18028	19058	-42389	4055
25.49	16490	17794	-42663	4057
25.503	15117	16406	-42648	4058
25.516	13696	14972	-42635	4060
25.529	12772	13563	-42150	4062
25.542	11861	12237	-41735	4063
25.555	10983	11035	-41411	4065
25.568	10487	9978	-40850	4066
25.581	9834	9074	-40599	4068
25.594	9337	8321	-40343	4070
25.607	8829	7708	-40238	4071
25.62	8378	7219	-40200	4073
25.633	7914	6838	-40283	4075
25.646	7759	6547	-40147	4076
25.659	7271	6330	-40418	4078
25.672	6905	6173	-40627	4079
25.685	6743	6065	-40681	4081
25.698	6325	5998	-41032	4083
25.711	6033	5969	-41295	4084
25.724	5801	5977	-41535	4086
25.737	5744	6023	-41638	4088
25.75	5586	6112	-41885	4089
25.763	5535	6253	-42077	4091
25.776	5623	6453	-42189	4092
25.789	5658	6721	-42422	4091
25.802	5947	7063	-42475	4084
25.815	6177	7492	-42674	4077
25.828	6679	8013	-42693	4069
25.841	7710	8624	-42273	4062
25.854	8719	9319	-41959	4055
25.867	9925	10079	-41513	4047
25.88	11249	10877	-40987	4040
25.893	12206	11672	-40825	4032
25.906	12557	12413	-41215	4025
25.919	12987	13038	-41410	4018
25.932	12976	13491	-41874	4010
25.945	13007	13732	-42084	4003
25.958	12930	13747	-42176	3995
25.971	12824	13547	-42082	3988
25.984	12219	13156	-42296	3981
25.997	11682	12605	-42282	3973
26.01	11174	11929	-42114	3966
26.023	10717	11169	-41811	3959
26.036	10205	10370	-41524	3951
26.049	9714	9574	-41219	3944
26.062	9069	8816	-41106	3936
26.075	8642	8120	-40837	3929
26.088	8244	7501	-40616	3922
26.101	7838	6966	-40487	3914
26.114	7321	6512	-40550	3907
26.127	6997	6137	-40499	3900
26.14	6788	5831	-40402	3892
26.153	6527	5586	-40418	3885
26.166	6354	5392	-40397	3877
26.179	6063	5240	-40536	3870
26.192	5763	5120	-40716	3863
26.205	5533	5025	-40851	3855
26.218	5360	4950	-40949	3848
26.231	5219	4889	-41029	3841
26.244	5105	4836	-41090	3833
26.257	4944	4793	-41208	3826
26.27	4827	4757	-41289	3818
26.283	4745	4725	-41339	3811
26.296	4745	4696	-41310	3804
26.309	4745	4670	-41284	3796
26.322	4746	4646	-41259	3789
26.335	4613	4625	-41371	3781
26.348	4518	4605	-41446	3774
26.361	4548	4587	-41398	3767
26.374	4483	4571	-41447	3759
26.387	4479	4553	-41433	3752
26.4	4462	4540	-41437	3745
26.413	4477	4527	-41409	3737
26.426	4544	4516	-41331	3730
26.439	4501	4506	-41364	3722
26.452	4482	4496	-41373	3715
26.465	4457	4489	-41391	3708
26.478	4460	4484	-41383	3700
26.491	4451	4481	-41389	3693
26.504	4444	4480	-41395	3686
26.517	4519	4483	-41323	3678
26.53	4536	4490	-41313	3671
26.543	4509	4503	-41353	3663
26.556	4424	4524	-41459	3656
26.569	4462	4558	-41455	3653
26.582	4480	4606	-41485	3650
26.595	4515	4671	-41515	3647
26.608	4610	4755	-41504	3644
26.621	4723	4864	-41500	3641
26.634	4734	5001	-41626	3638
26.647	4911	5169	-41617	3636
26.66	5091	5370	-41638	3633
26.673	5433	5605	-41531	3630
26.686	6069	5871	-41161	3627
26.699	6628	6164	-40895	3624
26.712	7088	6474	-40745	3621
26.725	7639	6789	-40509	3618
26.738	8119	7092	-40332	3615
26.751	8269	7365	-40455	3612
26.764	8339	7586	-40606	3609
26.777	8129	7737	-40967	3606
26.79	8031	7807	-41135	3603
26.803	8045	7792	-41106	3601
26.816	7803	7698	-41254	3598
26.829	7414	7535	-41480	3595
26.842	6944	7313	-41728	3592
26.855	6847	7047	-41559	3589
26.868	6498	6751	-41612	3586
26.881	6255	6442	-41546	3583
26.894	6152	6134	-41341	3580
26.907	6040	5839	-41158	3577
26.92	5754	5568	-41173	3574
26.933	5800	5325	-40884	3571
26.946	5823	5113	-40649	3568
26.959	5789	4932	-40502	3565
26.972	5691	4781	-40449	3563
26.985	5766	4658	-40251	3560
26.998	5708	4558	-40209	3557
27.011	5545	4478	-40292	3554
27.024	5582	4415	-40192	3551
27.037	5624	4365	-40100	3548
27.05	5583	4326	-40102	3545
27.063	5367	4294	-40286	3542
27.076	5280	4269	-40348	3539
27.089	5208	4249	-40400	3536
27.102	4930	4233	-40662	3533
27.115	4953	4219	-40625	3530
27.128	4953	4206	-40612	3528
27.141	4665	4196	-40890	3525
27.154	4483	4186	-41062	3522
27.167	4411	4178	-41126	3519
27.18	4327	4171	-41203	3516
27.193	4473	4164	-41050	3513
27.206	4299	4158	-41218	3510
27.219	4280	4153	-41232	3507
27.232	4159	4148	-41348	3504
27.245	4163	4144	-41340	3501
27.258	4172	4140	-41327	3498
27.271	4079	4137	-41417	3495
27.284	4068	4134	-41425	3492
27.297	4076	4132	-41415	3490
27.31	4144	4130	-41345	3487
27.323	4062	4128	-41425	3484
27.336	4213	4127	-41273	3481
27.349	4091	4127	-41395	3478
27.362	4034	4127	-41452	3475
27.375	4038	4128	-41449	3472
27.388	4106	4129	-41382	3469
27.401	4061	4131	-41429	3466
27.414	4006	4134	-41487	3463
27.427	3958	4137	-41538	3460
27.44	4034	4140	-41465	3456
27.453	4117	4144	-41386	3452
27.466	4029	4149	-41479	3448
27.479	3990	4155	-41524	3445
27.492	4031	4163	-41491	3441
27.505	4091	4172	-41440	3437
27.518	4042	4183	-41500	3433
27.531	3959	4198	-41598	3429
27.544	4018	4215	-41556	3425
27.557	4079	4238	-41518	3421
27.57	4062	4266	-41563	3417
27.583	4141	4304	-41522	3413
27.596	4104	4352	-41607	3409
27.609	4115	4416	-41660	3405
27.622	4189	4498	-41668	3401
27.635	4284	4605	-41680	3397
27.648	4323	4742	-41778	3393
27.661	4366	4914	-41907	3389
27.674	4569	5128	-41918	3385
27.687	4766	5389	-41982	3381
27.7	5012	5700	-42047	3377
27.713	5495	6063	-41927	3373
27.726	6298	6478	-41539	3370
27.739	7342	6940	-40957	3366
27.752	8383	7440	-40416	3362
27.765	9123	7966	-40202	3358
27.778	9441	8499	-40417	3354
27.791	9622	9015	-40752	3350
27.804	9733	9488	-41114	3346
27.817	9831	9894	-41422	3342
27.83	10005	10215	-41569	3338
27.843	10078	10446	-41727	3334
27.856	10094	10588	-41853	3330
27.869	10126	10648	-41881	3326
27.882	10247	10632	-41744	3322
27.895	10109	10547	-41797	3318
27.908	9914	10396	-41841	3314
27.921	9789	10187	-41757	3310
27.934	9317	9923	-41965	3306
27.947	9075	9611	-41895	3302
27.96	8898	9257	-41718	3298
27.973	8707	8872	-41524	3295
27.986	8119	8464	-41704	3291
27.999	7784	8044	-41619	3287
28.012	7351	7621	-41629	3283
28.025	6948	7201	-41612	3279
28.038	6704	6793	-41448	3275
28.051	6260	6404	-41503	3271
28.064	5948	6041	-41452	3267
28.077	5749	5711	-41321	3263
28.09	5536	5415	-41238	3259
28.103	5326	5155	-41188	3255
28.116	5127	4931	-41163	3251
28.129	4886	4740	-41213	3247
28.142	4740	4580	-41199	3243
28.155	4657	4446	-41148	3239
28.168	4584	4338	-41113	3235
28.181	4460	4250	-41149	3231
28.194	4300	4179	-41238	3227
28.207	4133	4122	-41348	3223
28.22	4059	4076	-41376	3220
28.233	4082	4038	-41315	3216
28.246	3978	4008	-41389	3212
28.259	3874	3985	-41470	3208
28.272	3854	3966	-41471	3204
28.285	3845	3951	-41465	3200
28.298	3852	3940	-41447	3196
28.311	3952	3933	-41340	3192
28.324	3851	3930	-41438	3188
28.337	3747	3932	-41544	3184
28.35	3871	3939	-41427	3181
28.363	3766	3952	-41545	3177
28.376	3844	3971	-41486	3174
28.389	3907	3996	-41448	3171
28.402	3991	4028	-41396	3167
28.415	3891	4066	-41534	3164
28.428	3958	4111	-41512	3160
28.441	4011	4161	-41509	3157
28.454	4113	4215	-41461	3154
28.467	4197	4270	-41432	3150
28.48	4225	4324	-41458	3147
28.493	4245	4374	-41488	3144
28.506	4282	4415	-41492	3140
28.519	4176	4444	-41627	3137
28.532	4221	4459	-41597	3134
28.545	4238	4459	-41580	3130
28.558	4189	4444	-41614	3127
28.571	4122	4416	-41653	3124
28.584	4104	4377	-41632	3120
28.597	4091	4328	-41596	3117
28.61	4020	4272	-41611	3113
28.623	4048	4211	-41522	3110
28.636	3862	4149	-41646	3107
28.649	3937	4088	-41510	3103
28.662	3959	4029	-41429	3100
28.675	3859	3976	-41476	3097
28.688	3845	3927	-41441	3093
28.701	3794	3884	-41449	3090
28.714	3883	3848	-41324	3087
28.727	3850	3817	-41326	3083
28.74	3787	3791	-41363	3080
28.753	3701	3770	-41428	3076
28.766	3769	3753	-41343	3073
28.779	3789	3740	-41310	3070
28.792	3725	3730	-41364	3066
28.805	3711	3723	-41371	3063
28.818	3710	3717	-41366	3060
28.831	3637	3714	-41436	3056
28.844	3656	3712	-41415	3053
28.857	3689	3711	-41381	3050
28.87	3645	3712	-41426	3046
28.883	3608	3714	-41465	3043
28.896	3618	3717	-41458	3040
28.909	3690	3722	-41391	3036
28.922	3671	3728	-41416	3033
28.935	3621	3737	-41475	3029
28.948	3665	3747	-41441	3026
28.961	3643	3761	-41477	3023
28.974	3598	3777	-41538	3019
28.987	3569	3797	-41587	3016
29	3618	3825	-41566	3015
29.013	3658	3858	-41559	3015
29.026	3674	3897	-41582	3014
29.039	3784	3944	-41519	3014
29.052	3802	4000	-41557	3013
29.065	3786	4066	-41639	3013
29.078	3847	4143	-41655	3012
29.091	3866	4234	-41727	3011
29.104	3960	4339	-41738	3011
29.117	4144	4460	-41675	3010
29.13	4343	4599	-41615	3010
29.143	4664	4758	-41453	3009
29.156	4932	4938	-41365	3009
29.169	5040	5141	-41460	3008
29.182	5162	5368	-41565	3008
29.195	5341	5618	-41636	3007
29.208	5552	5892	-41699	3006
29.221	5618	6189	-41930	3006
29.234	5883	6512	-41988	3005
29.247	6284	6861	-41936	3005
29.26	6667	7237	-41929	3004
29.273	7130	7641	-41870	3004
29.286	7819	8071	-41611	3003
29.299	8887	8518	-40990	3002
29.312	10018	8973	-40314	3002
29.325	10938	9419	-39840	3001
29.338	11178	9837	-40018	3001
29.351	11044	10201	-40516	3000
29.364	10926	10487	-40920	3000
29.377	11012	10671	-41018	2999
29.39	11092	10737	-41004	2998
29.403	10786	10680	-41253	2998
29.416	10342	10506	-41523	2997
29.429	9748	10227	-41838	2997
29.442	9052	9857	-42164	2996
29.455	8569	9413	-42203	2996
29.468	8057	8914	-42216	2995
29.481	7651	8381	-42089	2994
[truncated: 3,501 more rows]

## Sheet: Fig4b
2Theta	Yobs	Ycal	Yobs-Ycal	Backg
3.507	13782	13799.6	-15475	13253.4
3.52	13750	13759	-15475	13212.8
3.533	13684	13672.3	-15475	13126.2
3.546	13500	13585.7	-15475	13039.6
3.559	13301	13499.1	-15475	12952.9
3.572	13100	13412.5	-15475	12866.3
3.585	13163	13325.9	-15475	12779.7
3.598	13053	13239.3	-15475	12693.1
3.611	12994	13152.7	-15475	12606.5
3.624	12761	13066	-15475	12519.9
3.637	12703	12979.4	-15475	12433.3
3.65	12687	12892.8	-15475	12346.7
3.663	12751	12806.2	-15475	12260
3.676	12641	12719.6	-15475	12173.4
3.689	12489	12633	-15475	12086.8
3.702	12347	12546.4	-15475	12000.2
3.715	12387	12459.8	-15475	11913.6
3.728	12173	12373.1	-15475	11827
3.741	12161	12286.5	-15475	11740.4
3.754	12137	12199.9	-15475	11653.8
3.767	12181	12113.3	-15475	11567.1
3.78	12166	12038.9	-15475	11492.7
3.793	11992	12024.5	-15475	11478.3
3.806	12168	12010.1	-15475	11463.9
3.819	12229	11995.6	-15475	11449.5
3.832	12004	11981.2	-15475	11435
3.845	11829	11966.8	-15475	11420.6
3.858	11954	11952.3	-15475	11406.2
3.871	11976	11937.9	-15475	11391.7
3.884	11931	11923.5	-15475	11377.3
3.897	12050	11909.1	-15475	11362.9
3.91	11927	11894.6	-15475	11348.5
3.923	11908	11880.2	-15475	11334
3.936	12046	11865.8	-15475	11319.6
3.949	11798	11851.3	-15475	11305.2
3.962	11811	11836.9	-15475	11290.8
3.975	11990	11822.5	-15475	11276.3
3.988	11866	11808.1	-15475	11261.9
4.001	11887	11793.6	-15475	11247.5
4.014	11963	11779.2	-15475	11233
4.027	11998	11764.8	-15475	11218.6
4.04	11935	11750.4	-15475	11204.2
4.053	11760	11735.9	-15475	11189.8
4.066	11770	11721.5	-15475	11175.3
4.079	11955	11707.1	-15475	11160.9
4.092	11898	11692.6	-15475	11146.5
4.105	11743	11678.2	-15475	11132
4.118	11751	11663.8	-15475	11117.6
4.131	11783	11649.4	-15475	11103.2
4.144	11755	11634.9	-15475	11088.8
4.157	11775	11620.5	-15475	11074.3
4.17	11698	11606.1	-15475	11059.9
4.183	11634	11591.6	-15475	11045.5
4.196	11606	11577.2	-15475	11031.1
4.209	11567	11562.8	-15475	11016.6
4.222	11536	11548.4	-15475	11002.2
4.235	11512	11533.9	-15475	10987.8
4.248	11610	11519.5	-15475	10973.3
4.261	11589	11505.1	-15475	10958.9
4.274	11653	11490.7	-15475	10944.5
4.287	11700	11476.2	-15475	10930.1
4.3	11681	11461.8	-15475	10915.6
4.313	11567	11447.4	-15475	10901.2
4.326	11393	11432.9	-15475	10886.8
4.339	11393	11418.5	-15475	10872.3
4.352	11321	11404.1	-15475	10857.9
4.365	11369	11389.7	-15475	10843.5
4.378	11405	11375.2	-15475	10829.1
4.391	11450	11360.8	-15475	10814.6
4.404	11379	11346.4	-15475	10800.2
4.417	11450	11331.9	-15475	10785.8
4.43	11404	11317.5	-15475	10771.4
4.443	11344	11303.1	-15475	10756.9
4.456	11242	11288.7	-15475	10742.5
4.469	11280	11279.3	-15475	10733.1
4.482	11372	11270	-15475	10723.8
4.495	11523	11260.6	-15475	10714.4
4.508	11336	11251.2	-15475	10705.1
4.521	11312	11241.9	-15475	10695.7
4.534	11129	11232.5	-15475	10686.4
4.547	11222	11223.2	-15475	10677
4.56	11432	11213.8	-15475	10667.7
4.573	11496	11204.5	-15475	10658.3
4.586	11365	11195.1	-15475	10648.9
4.599	11332	11185.8	-15475	10639.6
4.612	11220	11176.4	-15475	10630.2
4.625	11279	11167	-15475	10620.9
4.638	11123	11157.7	-15475	10611.5
4.651	11192	11148.3	-15475	10602.2
4.664	11143	11139	-15475	10592.8
4.677	11233	11129.6	-15475	10583.5
4.69	11176	11120.3	-15475	10574.1
4.703	11312	11110.9	-15475	10564.8
4.716	11279	11101.6	-15475	10555.4
4.729	11218	11092.2	-15475	10546
4.742	11042	11082.9	-15475	10536.7
4.755	10961	11073.5	-15475	10527.3
4.768	11076	11064.1	-15475	10518
4.781	11165	11054.8	-15475	10508.6
4.794	11036	11045.4	-15475	10499.3
4.807	11157	11036.1	-15475	10489.9
4.82	11207	11026.7	-15475	10480.6
4.833	10845	11017.4	-15475	10471.2
4.846	11132	11008	-15475	10461.8
4.859	11140	10998.7	-15475	10452.5
4.872	10970	10989.3	-15475	10443.1
4.885	10861	10979.9	-15475	10433.8
4.898	10985	10970.6	-15475	10424.4
4.911	10812	10961.2	-15475	10415.1
4.924	10939	10951.9	-15475	10405.7
4.937	11066	10942.5	-15475	10396.4
4.95	10966	10933.2	-15475	10387
4.963	11119	10923.8	-15475	10377.6
4.976	11110	10914.5	-15475	10368.3
4.989	10883	10905.1	-15475	10358.9
5.002	10950	10895.7	-15420.8	10349.6
5.015	10970	10887.1	-15392.1	10340.2
5.028	10986	10877.7	-15366.8	10330.9
5.041	10937	10868.4	-15406.4	10321.5
5.054	10913	10859	-15421.1	10312.2
5.067	10977	10849.7	-15347.7	10302.8
5.08	10984	10840.3	-15331.4	10293.5
5.093	11126	10831	-15180	10284.1
5.106	11051	10821.6	-15245.7	10274.7
5.119	10926	10812.3	-15361.3	10265.4
5.132	10827	10802.9	-15451	10256
5.145	10820	10797.1	-15452.1	10246.7
5.158	10801	10787.7	-15461.8	10237.3
5.171	10764	10780.2	-15491.2	10228
5.184	10802	10770.8	-15443.9	10218.6
5.197	10693	10761.5	-15543.6	10209.3
5.21	10655	10752.2	-15572.3	10199.9
5.223	10682	10742.9	-15536	10190.5
5.236	10695	10733.6	-15513.6	10181.2
5.249	10653	10724.3	-15546.3	10171.8
5.262	10806	10722.1	-15391.1	10169.6
5.275	10767	10719.9	-15427.9	10167.3
5.288	10685	10717.7	-15507.7	10165.1
5.301	10728	10715.5	-15462.5	10162.8
5.314	10786	10713.3	-15402.3	10160.6
5.327	10772	10711.1	-15414.1	10158.3
5.34	10674	10708.9	-15509.9	10156.1
5.353	10735	10706.7	-15446.7	10153.8
5.366	10718	10704.4	-15461.5	10151.6
5.379	10736	10702.2	-15441.3	10149.3
5.392	10835	10700	-15340.1	10147.1
5.405	10774	10697.8	-15398.9	10144.8
5.418	10726	10695.6	-15444.7	10142.6
5.431	10725	10693.4	-15443.5	10140.3
5.444	10642	10691.2	-15524.3	10138.1
5.457	10659	10689.1	-15505.1	10135.8
5.47	10721	10686.9	-15440.9	10133.6
5.483	10729	10684.7	-15430.7	10131.3
5.496	10658	10682.5	-15499.5	10129.1
5.509	10562	10680.3	-15593.3	10126.8
5.522	10626	10678.1	-15527.1	10124.5
5.535	10661	10675.9	-15489.9	10122.3
5.548	10560	10673.7	-15588.7	10120
5.561	10483	10671.5	-15663.5	10117.8
5.574	10500	10669.3	-15644.3	10115.5
5.587	10547	10667.1	-15595.2	10113.3
5.6	10569	10664.9	-15571	10111
5.613	10529	10662.7	-15608.8	10108.8
5.626	10493	10660.5	-15642.6	10106.5
5.639	10691	10658.3	-15442.4	10104.3
5.652	10802	10656.2	-15329.2	10102
5.665	10610	10654	-15519	10099.8
5.678	10533	10651.8	-15593.8	10097.5
5.691	10551	10649.6	-15573.6	10095.3
5.704	10605	10647.4	-15517.5	10093
5.717	10591	10645.2	-15529.3	10090.8
5.73	10531	10643.1	-15587.1	10088.5
5.743	10578	10640.9	-15537.9	10086.3
5.756	10699	10638.7	-15414.7	10084
5.769	10643	10636.5	-15468.6	10081.8
5.782	10565	10634.3	-15544.4	10079.5
5.795	10591	10632.2	-15516.2	10077.3
5.808	10628	10630	-15477	10075
5.821	10562	10627.8	-15540.8	10072.8
5.834	10518	10625.6	-15582.7	10070.5
5.847	10541	10623.4	-15557.5	10068.3
5.86	10515	10621.3	-15581.3	10066
5.873	10527	10619.1	-15567.1	10063.8
5.886	10657	10616.9	-15435	10061.5
5.899	10757	10614.8	-15332.8	10059.3
5.912	10668	10612.6	-15419.6	10057
5.925	10724	10610.4	-15361.5	10054.8
5.938	10455	10608.3	-15628.3	10052.5
5.951	10617	10623.6	-15481.7	10067.8
5.964	10583	10639	-15531.1	10083.1
5.977	10675	10654.4	-15454.4	10098.4
5.99	10692	10669.8	-15452.8	10113.7
6.003	10660	10685.1	-15500.2	10128.9
6.016	10518	10700.5	-15657.6	10144.2
6.029	10786	10715.9	-15405	10159.5
6.042	10685	10731.3	-15521.3	10174.8
6.055	10632	10746.7	-15589.7	10190.1
6.068	10753	10762.1	-15484.1	10205.4
6.081	10902	10777.5	-15350.5	10220.7
6.094	10545	10792.8	-15722.9	10236
6.107	10713	10808.2	-15570.3	10251.3
6.12	10763	10823.6	-15535.7	10266.6
6.133	10695	10839	-15619.1	10281.8
6.146	10628	10854.4	-15701.5	10297.1
6.159	10927	10869.8	-15417.9	10312.4
6.172	10754	10885.2	-15606.3	10327.7
6.185	10695	10900.6	-15680.7	10343
6.198	10915	10916	-15476.1	10358.3
6.211	10722	10931.4	-15684.5	10373.6
6.224	10892	10946.8	-15529.9	10388.9
6.237	10834	10962.2	-15603.3	10404.2
6.25	10924	10977.6	-15528.7	10419.5
6.263	11019	10993.1	-15449.1	10434.8
6.276	10845	11008.5	-15638.5	10450
6.289	10979	11038.6	-15534.6	10480
6.302	10992	11071.1	-15554.1	10512.4
6.315	11105	11103.6	-15473.6	10544.8
6.328	11078	11136	-15533.1	10577.1
6.341	11161	11168.5	-15482.6	10609.5
6.354	10971	11201	-15705.1	10641.8
6.367	11212	11233.5	-15496.6	10674.2
6.38	11398	11266	-15343.1	10706.5
6.393	11373	11298.5	-15400.6	10738.9
6.406	11335	11331	-15471.1	10771.3
6.419	11413	11363.5	-15425.6	10803.6
6.432	11293	11396	-15578.1	10836
6.445	11269	11428.5	-15634.6	10868.3
6.458	11319	11461.1	-15617.1	10900.7
6.471	11320	11493.6	-15648.6	10933.1
6.484	11564	11526.1	-15437.1	10965.4
6.497	11554	11558.6	-15479.6	10997.8
6.51	11450	11591.1	-15616.2	11030.1
6.523	11419	11623.7	-15679.7	11062.5
6.536	11611	11666.6	-15530.6	11094.8
6.549	11758	11699.2	-15416.2	11127.2
6.562	11821	11737	-15391	11159.6
6.575	11846	11769.6	-15398.7	11191.9
6.588	11953	11802.3	-15324.3	11224.3
6.601	11768	11834.9	-15542	11256.6
6.614	11788	11867.6	-15554.6	11289
6.627	11921	11895.5	-15449.5	11316.6
6.64	11901	11897.4	-15471.4	11318.2
6.653	11976	11899.2	-15398.3	11319.7
6.666	11829	11901.1	-15547.1	11321.3
6.679	11876	11903	-15502	11322.8
6.692	12108	11904.8	-15271.9	11324.4
6.705	12052	11906.7	-15329.8	11325.9
6.718	11976	11908.6	-15407.7	11327.5
6.731	11942	11910.5	-15443.6	11329
6.744	11899	11912.4	-15488.5	11330.6
6.757	11959	11914.3	-15430.4	11332.1
6.77	12083	11916.2	-15308.3	11333.7
6.783	12023	11918.1	-15370.2	11335.2
6.796	11949	11920.1	-15446.1	11336.8
6.809	11912	11922	-15485	11338.3
6.822	11850	11923.9	-15549	11339.9
6.835	11862	11925.9	-15538.9	11341.4
6.848	11974	11927.8	-15428.9	11343
6.861	12075	11929.8	-15329.8	11344.5
6.874	12015	11931.7	-15391.8	11346.1
6.887	11986	11887.7	-15376.7	11301.5
6.9	11884	11839.7	-15430.8	11253.2
6.913	11939	11791.8	-15327.8	11204.8
6.926	11861	11743.9	-15357.9	11156.5
6.939	11693	11696	-15478	11108.1
6.952	11705	11648.1	-15418.1	11059.8
6.965	11648	11600.2	-15427.2	11011.4
6.978	11667	11552.3	-15360.4	10963
6.991	11546	11504.4	-15433.5	10914.7
7.004	11482	11456.6	-15449.6	10866.3
7.017	11431	11408.7	-15452.8	10818
7.03	11339	11360.9	-15496.9	10769.6
7.043	11343	11313	-15445.1	10721.3
7.056	11341	11265.2	-15399.3	10672.9
7.069	11215	11217.4	-15477.4	10624.6
7.082	11164	11169.6	-15480.6	10576.2
7.095	11083	11123.8	-15515.8	10529.8
7.108	11033	11078.2	-15520.2	10483.6
7.121	10977	11032.6	-15530.6	10437.5
7.134	10849	10987	-15613.1	10391.3
7.147	10907	10941.5	-15509.5	10345.1
7.16	10902	10895.9	-15469	10299
7.173	10769	10850.4	-15556.4	10252.8
7.186	10643	10804.9	-15636.9	10206.7
7.199	10626	10759.4	-15608.4	10160.5
7.212	10596	10713.9	-15592.9	10114.3
7.225	10766	10668.4	-15377.5	10068.2
7.238	10636	10623	-15462	10022
7.251	10620	10577.5	-15432.6	9975.8
7.264	10430	10532.1	-15577.1	9929.7
7.277	10290	10486.7	-15671.7	9883.5
7.29	10432	10441.3	-15484.3	9837.3
7.303	10564	10395.9	-15306.9	9791.2
7.316	10501	10350.5	-15324.6	9745
7.329	10315	10305.2	-15465.2	9698.8
7.342	10140	10259.9	-15594.9	9652.7
7.355	10082	10214.6	-15607.6	9606.5
7.368	10236	10201.6	-15440.6	9592.6
7.381	10326	10188.6	-15337.7	9578.8
7.394	10099	10175.7	-15551.7	9564.9
7.407	10159	10162.8	-15478.8	9551
7.42	9991	10149.9	-15633.9	9537.2
7.433	9926	10137	-15686	9523.3
7.446	10029	10124.2	-15570.2	9509.4
7.459	10272	10111.3	-15314.4	9495.6
7.472	9871	10098.6	-15702.6	9481.7
7.485	10103	10085.8	-15457.8	9467.8
7.498	9900	10073.1	-15648.1	9454
7.511	10067	10060.4	-15468.4	9440.1
7.524	10099	10047.7	-15423.7	9426.2
7.537	9927	10035.1	-15583.1	9412.4
7.55	10030	10022.5	-15467.5	9398.5
7.563	10016	10009.9	-15469	9384.6
7.576	9824	9997.4	-15648.4	9370.8
7.589	9963	9984.9	-15496.9	9356.9
7.602	9841	9972.5	-15606.5	9343
7.615	9961	9960.1	-15474.1	9329.2
7.628	9825	9947.7	-15597.8	9315.3
7.641	9852	9935.4	-15558.5	9301.4
7.654	9783	9923.2	-15615.2	9287.6
7.667	10071	9911	-15315	9273.7
7.68	9871	9898.8	-15502.9	9259.8
7.693	9770	9886.7	-15591.8	9246
7.706	9822	9874.7	-15527.7	9232.1
7.719	9765	9862.7	-15572.8	9218.2
7.732	9739	9850.8	-15586.9	9204.4
7.745	9784	9839	-15530.1	9190.5
7.758	9886	9827.3	-15416.3	9176.6
7.771	9669	9815.6	-15621.6	9162.8
7.784	9756	9807.1	-15526.2	9152
7.797	9832	9802.1	-15445.2	9144.7
7.81	9835	9797.3	-15437.3	9137.3
7.823	9938	9792.5	-15329.5	9130
7.836	10112	9787.8	-15150.9	9122.7
7.849	10134	9783.3	-15124.3	9115.3
7.862	9930	9778.8	-15323.9	9108
7.875	10104	9774.5	-15145.6	9100.6
7.888	10122	9770.4	-15123.4	9093.3
7.901	10002	9766.3	-15239.4	9086
7.914	9829	9762.5	-15408.5	9078.6
7.927	9889	9758.8	-15344.8	9071.3
7.94	9778	9755.3	-15452.3	9063.9
7.953	9681	9752	-15546	9056.6
7.966	9794	9748.9	-15429.9	9049.2
7.979	9722	9746	-15499.1	9041.9
7.992	9730	9743.4	-15488.4	9034.6
8.005	9681	9741	-15535.1	9027.2
8.018	9729	9739	-15485	9019.9
8.031	9815	9737.2	-15397.2	9012.5
8.044	9794	9735.7	-15416.7	9005.2
8.057	9772	9734.6	-15437.6	8997.9
8.07	9665	9733.8	-15543.8	8990.5
8.083	9609	9733.4	-15599.4	8983.2
8.096	9598	9733.4	-15610.4	8975.8
8.109	9659	9738.3	-15554.3	8973
8.122	9627	9743.7	-15591.7	8970.1
8.135	9625	9749.6	-15599.6	8967.2
8.148	9687	9756.2	-15544.2	8964.4
8.161	9694	9763.6	-15544.6	8961.5
8.174	9765	9772	-15482.1	8958.6
8.187	9666	9781.8	-15590.9	8955.8
8.2	9669	9793.4	-15599.5	8952.9
8.213	9701	9807.5	-15581.5	8950
8.226	9729	9824.9	-15570.9	8947.2
8.239	9669	9846.8	-15652.9	8944.3
8.252	9699	9875	-15651.1	8941.4
8.265	9797	9911.7	-15589.7	8938.6
8.278	9842	9959.6	-15592.7	8935.7
8.291	9845	10022.4	-15652.4	8932.8
8.304	9803	10103.9	-15775.9	8929.9
8.317	9984	10208.3	-15699.3	8927.1
8.33	10156	10339.2	-15658.3	8924.2
8.343	10356	10498.7	-15617.7	8921.3
8.356	10456	10685.8	-15704.8	8918.5
8.369	10822	10895.2	-15548.2	8915.6
8.382	11226	11115.7	-15364.7	8912.7
8.395	11308	11328.2	-15495.3	8909.9
8.408	11493	11506.5	-15488.6	8907
8.421	11870	11621.7	-15226.8	8904.1
8.434	11794	11648.3	-15329.4	8901.3
8.447	11516	11583.2	-15542.2	8898.4
8.46	11496	11445.3	-15424.4	8895.5
8.473	11361	11266.5	-15380.5	8892.7
8.486	11263	11079.9	-15291.9	8889.8
8.499	10979	10908.4	-15404.5	8886.9
8.512	10676	10763	-15562.1	8884.1
8.525	10491	10646.1	-15630.1	8881.2
8.538	10421	10555.6	-15609.6	8878.3
8.551	10252	10488	-15711	8875.5
8.564	10136	10439.8	-15778.8	8872.6
8.577	10090	10407.9	-15793	8869.7
8.59	10114	10390	-15751.1	8866.9
8.603	10277	10384	-15582	8864
8.616	10308	10388.3	-15555.3	8861.1
8.629	10150	10400.3	-15725.3	8856.6
8.642	10276	10417.4	-15616.4	8848.6
8.655	10280	10443.4	-15638.5	8840.5
8.668	10292	10479.3	-15662.4	8832.4
8.681	10516	10527.2	-15486.2	8824.4
8.694	10518	10590.2	-15547.2	8816.3
8.707	10584	10673.3	-15564.3	8808.2
8.72	10805	10783.6	-15453.7	8800.1
8.733	11100	10931.2	-15306.3	8792.1
8.746	11152	11129.9	-15453	8784
8.759	11612	11398.5	-15261.5	8775.9
8.772	11642	11761.5	-15594.5	8767.9
8.785	12186	12250.1	-15539.2	8759.8
8.798	12885	12901.6	-15491.7	8751.7
8.811	13532	13756.4	-15699.4	8743.6
8.824	14505	14853	-15823.1	8735.6
8.837	15691	16219.4	-16003.5	8727.5
8.85	17469	17861	-15867	8719.4
8.863	19247	19746.2	-15974.3	8711.3
8.876	21407	21790.9	-15858.9	8703.3
8.889	23723	23841	-15593	8695.2
8.902	26014	25662.9	-15124	8687.1
8.915	27517	26964.5	-14922.6	8679.1
8.928	28170	27473.9	-14779	8671
8.941	27413	27062.4	-15124.4	8662.9
8.954	25921	25825.2	-15379.2	8654.8
8.967	24308	24041.5	-15208.6	8646.8
8.98	22114	22044.6	-15405.6	8638.7
8.993	20028	20100.8	-15547.8	8630.6
9.006	18108	18361.7	-15728.8	8622.6
9.019	16551	16880.1	-15804.2	8614.5
9.032	15141	15649.9	-15983.9	8606.4
9.045	14228	14640.5	-15887.5	8598.3
9.058	13480	13816.3	-15811.4	8590.3
9.071	12705	13144.5	-15914.5	8582.2
9.084	12264	12596.6	-15807.6	8574.1
9.097	11818	12148.5	-15805.5	8566.1
9.11	11332	11779.8	-15922.8	8558
9.123	11082	11473.4	-15866.5	8549.9
9.136	10990	11215.6	-15700.6	8541.8
9.149	10790	10995.5	-15680.5	8533.8
9.162	10402	10805.3	-15878.3	8525.7
9.175	10354	10639.4	-15760.4	8517.6
9.188	10243	10493.8	-15725.8	8509.5
9.201	10142	10365.7	-15698.8	8501.5
9.214	10102	10253.1	-15626.1	8493.4
9.227	10064	10154	-15565.1	8485.3
9.24	9969	10067.1	-15573.1	8477.3
9.253	10092	9990.8	-15373.8	8469.2
9.266	10057	9923.9	-15341.9	8461.1
9.279	9871	9865	-15469.1	8453
9.292	9695	9813.2	-15593.3	8445
9.305	9704	9767.5	-15538.5	8436.9
9.318	9757	9726.9	-15445	8428.8
9.331	9746	9690.9	-15419.9	8420.8
9.344	9771	9658.6	-15362.7	8412.7
9.357	9720	9629.7	-15384.8	8404.6
9.37	9538	9603.8	-15540.8	8396.5
9.383	9484	9580.4	-15571.4	8388.5
9.396	9556	9559.3	-15478.3	8380.4
9.409	9457	9540.2	-15558.3	8372.3
9.422	9406	9523.1	-15592.1	8364.2
9.435	9424	9507.7	-15558.7	8356.2
9.448	9466	9493.8	-15502.9	8348.1
9.461	9483	9481.5	-15473.6	8340
9.474	9404	9470.7	-15541.7	8332
9.487	9409	9461.1	-15527.2	8323.9
9.5	9346	9453	-15582	8315.8
9.513	9312	9446	-15609.1	8307.7
9.526	9304	9440.4	-15611.4	8299.7
9.539	9385	9436	-15526	8291.6
9.552	9408	9432.8	-15499.9	8283.5
9.565	9430	9430.9	-15475.9	8275.5
9.578	9433	9429.4	-15471.4	8266.6
9.591	9371	9428.7	-15532.8	8257.3
9.604	9381	9429.4	-15523.4	8247.9
9.617	9329	9431.4	-15577.4	8238.6
9.63	9383	9434.7	-15526.8	8229.3
9.643	9405	9439.5	-15509.6	8220
9.656	9469	9445.9	-15451.9	8210.7
9.669	9418	9453.8	-15510.8	8201.4
9.682	9569	9463.4	-15369.4	8192.1
9.695	9558	9474.7	-15391.8	8182.8
9.708	9254	9488	-15709.1	8173.5
9.721	9426	9503.3	-15552.4	8164.2
9.734	9359	9520.9	-15636.9	8154.8
9.747	9340	9540.7	-15675.8	8145.5
9.76	9338	9563.2	-15700.2	8136.2
9.773	9367	9588.4	-15696.4	8126.9
9.786	9391	9616.6	-15700.6	8117.6
9.799	9352	9648.1	-15771.1	8108.3
9.812	9405	9683.1	-15753.2	8099
9.825	9621	9722.1	-15576.2	8089.7
9.838	9594	9765.4	-15646.4	8080.4
9.851	9625	9813.2	-15663.3	8071.1
9.864	9894	9866.1	-15447.1	8061.7
9.877	9805	9924.5	-15594.5	8052.4
9.89	9732	9988.7	-15731.7	8043.1
9.903	9951	10059.3	-15583.3	8033.8
9.916	10021	10136.8	-15590.8	8024.5
9.929	9907	10221.6	-15789.6	8015.2
9.942	10144	10314.4	-15645.5	8005.9
9.955	10330	10416	-15561.1	7996.6
9.968	10499	10527.4	-15503.5	7987.3
9.981	10555	10650.1	-15570.1	7978
9.994	10716	10786	-15545.1	7968.6
10.007	10963	10938.5	-15450.5	7959.3
10.02	11046	11112	-15541.1	7950
10.033	11297	11313.3	-15491.4	7940.7
10.046	11460	11552.3	-15567.3	7931.4
10.059	11847	11842.9	-15470.9	7922.1
10.072	12213	12205.1	-15467.1	7912.8
10.085	12792	12666.9	-15349.9	7903.5
10.098	13536	13267.1	-15206.1	7894.2
10.111	14142	14058.5	-15391.6	7884.9
10.124	15274	15111.2	-15312.2	7875.5
10.137	16679	16514.2	-15310.3	7866.2
10.15	18376	18375.5	-15474.6	7856.9
10.163	20816	20814.9	-15473.9	7847.6
10.176	24039	23949.7	-15385.8	7838.3
10.189	27751	27871.1	-15595.1	7829
10.202	32737	32611.4	-15349.4	7819.7
10.215	38168	38102.7	-15409.7	7810.4
10.228	44349	44125.9	-15252	7801.1
10.241	50844	50257.1	-14888.2	7791.8
10.254	56463	55831.5	-14843.6	7782.5
10.267	60402	59989.9	-15062.9	7773.1
10.28	61620	61900.2	-15755.2	7763.8
10.293	60555	61121.6	-16041.6	7754.5
10.306	57235	57851.3	-16091.4	7745.2
10.319	52045	52831.3	-16261.3	7735.9
10.332	46881	47008.5	-15602.5	7726.6
10.345	41430	41194.4	-15239.4	7717.3
10.358	36416	35893.6	-14952.6	7708
10.371	31935	31318.1	-14858.1	7698.7
10.384	27906	27490.4	-15059.5	7689.4
10.397	24662	24342.4	-15155.5	7680
10.41	22094	21776.6	-15157.7	7670.7
10.423	20080	19695.6	-15090.6	7661.4
10.436	18345	18011.2	-15141.2	7652.1
10.449	16858	16646.4	-15263.5	7642.8
10.462	15570	15534.3	-15439.3	7633.5
10.475	14481	14619.3	-15613.3	7624.2
10.488	13775	13856.5	-15556.5	7614.9
10.501	13165	13211.6	-15521.6	7605.6
10.514	12521	12658.3	-15612.3	7596.3
10.527	12099	12179	-15555	7586.9
10.54	11874	11760.5	-15361.5	7577.6
10.553	11489	11393.7	-15379.8	7568.3
10.566	10992	11071.7	-15554.8	7559
10.579	10763	10788.9	-15501	7549.7
10.592	10540	10540.5	-15475.5	7540.4
10.605	10422	10322.5	-15375.6	7531.1
10.618	10386	10130.1	-15219.2	7521.8
10.631	10230	9960.5	-15205.6	7512.5
10.644	10113	9809.9	-15172	7503.2
10.657	10096	9675.8	-15054.9	7493.8
10.67	9901	9555.8	-15129.8	7484.5
10.683	9708	9447.7	-15214.8	7475.2
10.696	9644	9349.9	-15180.9	7465.9
10.709	9669	9260.8	-15066.8	7456.6
10.722	9531	9179.2	-15123.3	7447.3
10.735	9287	9104.2	-15292.2	7438
10.748	9240	9034.8	-15269.9	7428.7
10.761	9180	8970.5	-15265.5	7419.4
10.774	9067	8910.5	-15318.6	7410.1
10.787	9024	8854.5	-15305.5	7400.7
10.8	9071	8802	-15206	7391.4
10.813	9075	8752.6	-15152.6	7382.1
10.826	8947	8706.1	-15234.1	7372.8
10.839	8730	8662.1	-15407.2	7363.5
10.852	8719	8621.2	-15377.2	7354.2
10.865	8764	8581.8	-15292.8	7344.9
10.878	8665	8544.3	-15354.3	7335.6
10.891	8695	8508.9	-15288.9	7326.3
10.904	8632	8474.8	-15317.9	7317
10.917	8530	8442.3	-15387.3	7307.6
10.93	8584	8411.1	-15302.2	7298.3
10.943	8559	8381.3	-15297.3	7289
10.956	8451	8352.6	-15376.7	7279.7
10.969	8447	8325.1	-15353.1	7270.4
10.982	8379	8298.5	-15394.6	7261.1
10.995	8411	8273	-15337	7251.8
11.008	8420	8248.3	-15303.3	7242.5
11.021	8265	8224.4	-15434.4	7233.2
11.034	8251	8201.3	-15425.4	7223.9
11.047	8243	8178.9	-15411	7214.6
11.06	8267	8157.3	-15365.3	7205.2
11.073	8324	8136.2	-15287.2	7195.9
11.086	8195	8115.7	-15395.8	7186.6
11.099	8190	8095.8	-15380.9	7177.3
11.112	8259	8076.5	-15292.5	7168
11.125	8282	8057.6	-15250.6	7158.7
11.138	8202	8039.2	-15312.2	7149.4
11.151	8126	8021.2	-15370.2	7140.1
11.164	8090	8003.7	-15388.7	7130.8
11.177	8006	7986.5	-15455.5	7121.5
11.19	8087	7969.7	-15357.8	7112.1
11.203	7851	7953.3	-15577.4	7102.8
11.216	7909	7940.9	-15507	7097.2
11.229	7974	7928.9	-15429.9	7091.6
11.242	7965	7917.2	-15427.2	7086
11.255	7891	7905.7	-15489.8	7080.4
11.268	7771	7894.6	-15598.6	7074.8
11.281	7823	7883.7	-15535.8	7069.2
11.294	7798	7873.1	-15550.1	7063.6
11.307	7887	7862.7	-15450.8	7058
11.32	7926	7852.6	-15401.7	7052.4
11.333	7809	7842.7	-15508.8	7046.8
11.346	7860	7833.1	-15448.1	7041.2
11.359	7924	7823.7	-15374.7	7035.6
11.372	7950	7814.4	-15339.5	7030
11.385	7845	7805.4	-15435.5	7024.4
11.398	7623	7796.6	-15648.7	7018.8
11.411	7710	7788.1	-15553.1	7013.2
11.424	7869	7779.7	-15385.7	7007.6
11.437	7782	7771.5	-15464.5	7002
11.45	7776	7763.5	-15462.5	6996.4
11.463	7803	7755.7	-15427.7	6990.8
11.476	7902	7748.1	-15321.1	6985.2
11.489	7657	7740.6	-15558.7	6979.6
11.502	7719	7733.4	-15489.5	6974
11.515	7605	7726.4	-15596.5	6968.4
11.528	7691	7719.6	-15503.6	6962.8
11.541	7689	7713	-15499	6957.2
11.554	7708	7706.6	-15473.6	6951.6
11.567	7743	7700.4	-15432.4	6946
11.58	7706	7695.1	-15464.2	6940.4
11.593	7767	7689.4	-15397.5	6934.8
11.606	7693	7683.9	-15466	6929.2
11.619	7526	7679	-15628.1	6923.6
11.632	7628	7674	-15521.1	6918
11.645	7687	7669.3	-15457.4	6912.4
11.658	7645	7664.9	-15495	6906.8
11.671	7598	7660.8	-15537.9	6901.2
11.684	7649	7657.1	-15483.1	6895.6
11.697	7641	7653.6	-15487.7	6890
11.71	7688	7650.6	-15437.6	6884.4
11.723	7737	7648	-15386	6878.8
11.736	7719	7645.8	-15401.8	6873.2
11.749	7775	7644.1	-15344.1	6867.6
11.762	7922	7642.9	-15195.9	6862
11.775	8098	7642.3	-15019.3	6856.4
11.788	8341	7642.2	-14776.3	6850.8
11.801	8233	7642.9	-14884.9	6845.2
11.814	8009	7644.2	-15110.2	6839.6
11.827	7997	7646.3	-15124.3	6834
11.84	7962	7649.2	-15162.3	6828.4
11.853	7833	7653.1	-15295.1	6822.8
11.866	7769	7657.9	-15363.9	6817.2
11.879	7635	7663.8	-15503.8	6811.6
11.892	7636	7670.9	-15509.9	6806
11.905	7760	7679.3	-15394.4	6800.4
11.918	7743	7689.5	-15421.5	6794.8
11.931	7782	7701.5	-15394.6	6789.2
11.944	7670	7716.1	-15521.1	6783.6
11.957	7623	7733.8	-15585.9	6778
11.97	7685	7755.7	-15545.8	6772.4
11.983	7723	7783.3	-15535.4	6766.8
11.996	7781	7817.6	-15511.7	6760.2
12.009	7653	7862.2	-15684.2	6753.4
12.022	7589	7921.3	-15807.3	6746.5
12.035	7754	8000.3	-15721.3	6739.6
12.048	8028	8106.4	-15553.4	6732.8
12.061	8245	8248.7	-15478.7	6725.9
12.074	8381	8438.3	-15532.3	6719
12.087	8688	8687.7	-15474.8	6712.2
12.1	9143	9009.6	-15341.6	6705.3
12.113	9653	9414.3	-15236.4	6698.4
12.126	10237	9907.5	-15145.5	6691.6
12.139	10888	10485.3	-15072.3	6684.7
12.152	11475	11129.9	-15129.9	6677.8
12.165	12112	11803.3	-15166.3	6671
12.178	12880	12442.7	-15037.7	6664.1
12.191	13379	12961.3	-15057.3	6657.2
12.204	13359	13266.7	-15382.8	6650.4
12.217	13211	13296	-15560	6643.5
12.23	12906	13045.4	-15614.5	6636.6
12.243	12546	12570.8	-15499.8	6629.8
12.256	12105	11960.9	-15331	6622.9
12.269	11456	11306.2	-15325.2	6616
12.282	10829	10676.2	-15322.2	6609.2
12.295	10301	10110.8	-15284.9	6602.3
12.308	9791	9624.5	-15308.6	6595.4
12.321	9277	9216.9	-15415	6588.6
12.334	9009	8880.5	-15346.6	6581.7
12.347	8676	8605.4	-15404.5	6574.8
12.36	8478	8381.5	-15378.6	6568
12.373	8242	8199.5	-15432.6	6561.1
12.386	8065	8051.1	-15461.2	6554.2
12.399	7787	7929.2	-15617.2	6547.4
12.412	7790	7827.7	-15512.8	6540.5
12.425	7672	7742.1	-15545.1	6533.6
12.438	7598	7668.7	-15545.7	6526.8
12.451	7437	7604.9	-15642.9	6519.9
12.464	7514	7548.8	-15509.8	6513
12.477	7522	7499	-15452.1	6506.2
12.49	7440	7454.6	-15489.7	6499.3
12.503	7296	7414.9	-15594	6492.4
12.516	7265	7379.2	-15589.3	6485.6
12.529	7197	7347	-15625.1	6478.7
12.542	7184	7317.9	-15609	6471.8
12.555	7175	7291.4	-15591.5	6465
12.568	7146	7267.2	-15596.2	6458.1
12.581	7221	7245	-15499	6451.2
12.594	7180	7224.4	-15519.4	6444.4
12.607	7070	7205.5	-15610.5	6437.5
12.62	6954	7187.6	-15708.7	6430.6
12.633	6914	7170.9	-15732	6423.8
12.646	6910	7155	-15720.1	6416.9
12.659	6888	7140	-15727	6410
12.672	6921	7125.6	-15679.6	6403.2
12.685	7082	7111.9	-15505	6396.3
12.698	6959	7098.7	-15614.7	6389.4
12.711	6969	7086	-15592	6382.6
12.724	7032	7070.2	-15513.3	6375.7
12.737	6920	7058.3	-15613.4	6368.8
12.75	6838	7045.1	-15682.1	6362
12.763	6801	7033.9	-15707.9	6355.1
12.776	6949	7022.9	-15549	6348.2
12.789	6898	7012.3	-15589.3	6341.4
12.802	6848	7001.8	-15628.9	6334.5
12.815	6837	6991.6	-15629.7	6327.6
12.828	6871	6981.6	-15585.7	6320.8
12.841	6802	6971.8	-15644.9	6313.9
12.854	6698	6962.2	-15739.2	6307
12.867	6858	6952.7	-15569.7	6300.2
12.88	6871	6943.4	-15547.4	6293.3
12.893	6850	6934.2	-15559.2	6286.4
12.906	6980	6925.1	-15420.2	6279.6
12.919	6813	6916.2	-15578.2	6272.7
12.932	6784	6907.4	-15598.4	6265.8
12.945	6887	6898.6	-15486.7	6259
12.958	6943	6890	-15422.1	6252.1
12.971	6844	6881.5	-15512.5	6245.2
12.984	6889	6873	-15459.1	6238.4
12.997	6856	6864.7	-15483.7	6231.5
13.01	6867	6856.4	-15464.5	6224.6
13.023	6820	6848.2	-15503.2	6217.8
13.036	6734	6840.1	-15581.1	6210.9
13.049	6786	6832	-15521	6204
13.062	6833	6824	-15466	6197.2
13.075	6796	6816	-15495.1	6190.3
13.088	6726	6808.1	-15557.2	6183.4
13.101	6763	6800.3	-15512.3	6176.6
13.114	6836	6792.5	-15431.5	6169.7
13.127	6692	6784.8	-15567.8	6162.8
13.14	6749	6780.2	-15506.3	6159.1
13.153	6804	6775.8	-15446.8	6155.4
13.166	6803	6772.1	-15444.1	6151.8
13.179	6841	6767.7	-15401.7	6148.1
13.192	6666	6763.4	-15572.4	6144.4
13.205	6568	6759.4	-15666.5	6140.7
13.218	6606	6755.2	-15624.2	6137
13.231	6713	6750.9	-15513	6133.3
13.244	6733	6746.7	-15488.8	6129.6
13.257	6642	6742.6	-15575.6	6125.9
13.27	6637	6738.5	-15576.5	6122.2
13.283	6697	6734.4	-15512.4	6118.5
13.296	6719	6730.3	-15486.4	6114.8
13.309	6743	6726.3	-15458.3	6111.1
13.322	6708	6722.5	-15489.5	6107.4
13.335	6766	6718.5	-15427.6	6103.7
13.348	6867	6714.6	-15322.7	6100
13.361	6795	6710.8	-15390.9	6096.3
13.374	6674	6706.9	-15508	6092.6
13.387	6626	6703.1	-15552.2	6089
13.4	6692	6699.3	-15482.3	6085.3
13.413	6774	6695.5	-15396.6	6081.6
13.426	6786	6691.8	-15380.8	6077.9
13.439	6706	6688.1	-15457.1	6074.2
13.452	6652	6684.4	-15507.4	6070.5
13.465	6705	6680.7	-15450.8	6066.8
13.478	6734	6677.1	-15418.1	6063.1
13.491	6646	6673.5	-15502.5	6059.4
13.504	6557	6669.9	-15588	6055.7
13.517	6592	6666.4	-15549.4	6052
13.53	6620	6662.9	-15517.9	6048.3
13.543	6562	6659.4	-15572.5	6044.6
13.556	6634	6656	-15497	6040.9
13.569	6647	6652.6	-15480.6	6037.2
13.582	6611	6649.2	-15513.3	6033.5
13.595	6491	6645.9	-15629.9	6029.8
13.608	6618	6642.6	-15499.6	6026.2
13.621	6647	6639.3	-15467.4	6022.5
13.634	6600	6636.1	-15511.2	6018.8
13.647	6639	6632.9	-15469	6015.1
13.66	6659	6629.8	-15445.9	6011.4
13.673	6667	6626.7	-15434.8	6007.7
13.686	6616	6623.7	-15482.7	6004
13.699	6706	6620.7	-15389.7	6000.3
13.712	6493	6617.7	-15599.8	5996.6
13.725	6472	6614.9	-15617.9	5992.9
13.738	6495	6612	-15592.1	5989.2
13.751	6543	6609.2	-15541.3	5985.5
13.764	6531	6606.5	-15550.6	5981.8
13.777	6494	6603.9	-15584.9	5978.1
13.79	6498	6601.3	-15578.3	5974.4
13.803	6583	6598.8	-15490.8	5970.7
13.816	6562	6596.3	-15509.4	5967
13.829	6660	6593.9	-15409	5963.4
13.842	6495	6591.7	-15571.7	5959.7
13.855	6552	6589.5	-15512.5	5956
13.868	6545	6587.4	-15517.4	5952.3
13.881	6522	6585.4	-15538.4	5948.6
13.894	6430	6583.5	-15628.5	5944.9
13.907	6474	6581.7	-15582.8	5941.2
13.92	6533	6580.1	-15522.1	5937.5
13.933	6555	6578.6	-15498.6	5933.8
13.946	6523	6577.2	-15529.2	5930.1
13.959	6524	6576	-15527	5926.4
13.972	6503	6574.9	-15547	5922.7
13.985	6464	6574.1	-15585.1	5919
13.998	6481	6573.4	-15567.4	5915.3
14.011	6593	6572.9	-15455	5911.6
14.024	6581	6572.7	-15466.8	5907.9
14.037	6582	6562.4	-15455.4	5904.2
14.05	6612	6562.8	-15425.8	5900.6
14.063	6482	6558.3	-15551.4	5896.9
14.076	6345	6559.4	-15689.4	5893.2
14.089	6551	6572.1	-15496.2	5900.8
14.102	6616	6585.3	-15444.3	5908.4
14.115	6570	6598.9	-15504	5916
14.128	6510	6613	-15578.1	5923.6
14.141	6596	6627.7	-15506.8	5931.2
14.154	6481	6643.1	-15637.1	5938.8
14.167	6498	6649.4	-15626.5	5936.7
14.18	6657	6656.6	-15474.6	5934.6
14.193	6515	6664.7	-15624.7	5932.5
14.206	6496	6673.9	-15652.9	5930.4
14.219	6564	6684.3	-15595.4	5928.2
14.232	6526	6696.3	-15645.3	5926.1
14.245	6606	6709.9	-15579	5924
14.258	6593	6725.8	-15607.8	5921.9
14.271	6673	6744.2	-15546.3	5919.8
14.284	6668	6766	-15573	5917.6
14.297	6626	6792	-15641	5915.5
14.31	6596	6823.3	-15702.4	5913.4
14.323	6708	6861.5	-15628.6	5911.3
14.336	6757	6908.5	-15626.5	5909.2
14.349	6870	6966.4	-15571.4	5907.1
14.362	7011	7037.7	-15501.8	5904.9
14.375	7000	7125.3	-15600.3	5902.8
14.388	7016	7231.9	-15690.9	5900.7
14.401	7143	7360	-15692	5898.6
14.414	7388	7511.6	-15598.7	5896.5
14.427	7493	7687.2	-15669.3	5894.3
14.44	7731	7884.9	-15628.9	5892.2
14.453	7892	8098.6	-15681.7	5890.1
14.466	8127	8317.7	-15665.7	5888
14.479	8308	8528	-15695.1	5885.9
14.492	8458	8717.3	-15734.3	5883.8
14.505	8574	8880.5	-15781.6	5881.6
14.518	8804	9022.5	-15693.5	5879.5
14.531	9177	9154.3	-15452.3	5877.4
14.544	9438	9287.8	-15324.9	5875.3
14.557	9523	9429.9	-15382	5873.2
14.57	9752	9576	-15299	5871
14.583	9931	9706.9	-15250.9	5868.9
14.596	10003	9792.8	-15264.8	5866.8
14.609	10139	9804.4	-15140.4	5864.7
14.622	10072	9726	-15129.1	5862.6
14.635	9894	9561.1	-15142.1	5860.5
14.648	9683	9328.6	-15120.6	5858.3
14.661	9327	9056	-15204	5856.2
14.674	9043	8772.4	-15204.4	5854.1
14.687	8808	8502.3	-15169.4	5852
14.7	8503	8263.1	-15235.2	5849.9
14.713	8274	8065	-15266	5847.7
14.726	8150	7913.1	-15238.1	5845.6
14.739	8044	7809.6	-15240.7	5843.5
14.752	8076	7755.7	-15154.7	5841.4
14.765	8123	7751.7	-15103.7	5839.3
14.778	7983	7798.2	-15290.2	5837.1
14.791	8052	7895.8	-15318.9	5835
14.804	8256	8044.8	-15263.9	5832.9
14.817	8457	8244.4	-15262.5	5830.8
14.83	8725	8491.2	-15241.2	5828.7
14.843	8804	8777.2	-15448.2	5826.6
14.856	9187	9086.6	-15374.6	5824.4
14.869	9429	9392.7	-15438.8	5822.3
14.882	9631	9657.7	-15501.7	5820.2
14.895	9763	9839.3	-15551.3	5818.1
14.908	9659	9904.6	-15720.6	5816
14.921	9601	9841.9	-15716	5813.8
14.934	9457	9662.8	-15680.8	5811.7
14.947	9131	9394.6	-15738.6	5809.6
14.96	8897	9072.7	-15650.7	5807.5
14.973	8689	8731.5	-15517.5	5805.4
14.986	8540	8398.8	-15333.9	5803.3
14.999	8035	8092.7	-15532.7	5801.1
15.012	7713	7822.5	-15584.5	5799
15.025	7752	7591.1	-15314.2	5796.9
15.038	7450	7397.6	-15422.7	5794.8
15.051	7440	7238.6	-15273.6	5792.7
15.064	7308	7109.6	-15276.6	5790.5
15.077	7199	7005.8	-15281.8	5788.4
15.09	7052	6922.5	-15345.6	5786.3
15.103	6900	6855.7	-15430.7	5784.2
15.116	6858	6801.6	-15418.6	5782.1
15.129	6809	6757.4	-15423.5	5780
15.142	6858	6720.9	-15337.9	5777.8
15.155	6762	6690.3	-15403.3	5775.7
15.168	6679	6664.3	-15460.4	5773.6
15.181	6624	6642	-15493.1	5771.5
15.194	6645	6622.7	-15452.8	5769.4
15.207	6690	6605.9	-15391	5767.2
15.22	6526	6591.2	-15540.3	5765.1
15.233	6531	6578.4	-15522.4	5763
15.246	6661	6567.2	-15381.2	5760.9
15.259	6501	6557.4	-15531.5	5758.8
15.272	6368	6549	-15656	5756.6
15.285	6404	6541.8	-15612.8	5754.5
15.298	6416	6535.7	-15594.7	5752.4
15.311	6368	6530.7	-15637.7	5750.3
15.324	6381	6526.7	-15620.8	5748.2
15.337	6420	6523.8	-15578.9	5746.1
15.35	6500	6521.9	-15497	5743.9
15.363	6383	6521.1	-15613.1	5741.8
15.376	6422	6521.3	-15574.3	5739.7
15.389	6473	6522.6	-15524.6	5737.6
15.402	6453	6525.3	-15547.3	5735.7
15.415	6410	6529.3	-15594.4	5733.9
15.428	6528	6534.9	-15481.9	5732
15.441	6482	6541.8	-15534.9	5730.2
15.454	6475	6550.5	-15550.5	5728.4
15.467	6493	6561.2	-15543.2	5726.6
15.48	6356	6574.1	-15693.1	5724.8
15.493	6469	6589.7	-15595.7	5723
15.506	6538	6608.6	-15545.6	5721.1
15.519	6483	6631.6	-15623.6	5719.3
15.532	6481	6659.8	-15653.8	5717.5
15.545	6399	6694.6	-15770.7	5715.7
15.558	6633	6738.2	-15580.2	5713.9
15.571	6593	6792.9	-15675	5712
15.584	6668	6862.1	-15669.1	5710.2
15.597	6753	6949.5	-15671.5	5708.4
15.61	6954	7059.6	-15580.7	5706.6
15.623	7161	7197.3	-15511.3	5704.8
15.636	7457	7367.3	-15385.3	5703
15.649	7630	7573.9	-15418.9	5701.1
15.662	8052	7820.2	-15243.2	5699.3
15.675	8579	8106.7	-15002.7	5697.5
15.688	9227	8429.7	-14677.8	5695.7
15.701	10019	8778.9	-14235	5693.9
15.714	10695	9134.1	-13914.1	5692.1
15.727	11219	9463.4	-13719.5	5690.2
15.74	11512	9726.5	-13689.5	5688.4
15.753	11522	9884.4	-13837.4	5686.6
15.766	11255	9913.5	-14133.5	5684.8
15.779	10747	9812.5	-14540.6	5683
15.792	10182	9599.9	-14892.9	5681.2
15.805	9587	9306.1	-15194.1	5679.3
15.818	9070	8966.3	-15371.3	5677.5
15.831	8464	8613.4	-15624.4	5675.7
15.844	7913	8272.9	-15835	5673.9
15.857	7691	7961.2	-15745.2	5672.1
15.87	7539	7686.3	-15622.3	5670.3
15.883	7276	7450.7	-15649.8	5668.4
15.896	7110	7253.2	-15618.2	5666.6
15.909	7002	7090.2	-15563.3	5664.8
15.922	6886	6957.6	-15546.6	5663
15.935	6804	6850.4	-15521.4	5661.2
15.948	6723	6764	-15516.1	5659.3
15.961	6620	6694.4	-15549.5	5657.5
15.974	6547	6637.9	-15566	5655.7
15.987	6493	6591.6	-15573.6	5653.9
16	6502	6552	-15525	5652.1
16.013	6571	6519.6	-15423.6	5650.3
16.026	6527	6491.9	-15440	5648.4
16.039	6456	6467.4	-15486.4	5646.6
16.052	6396	6446.4	-15525.4	5644.8
16.065	6325	6427.8	-15577.9	5643
16.078	6355	6411.2	-15531.3	5641.2
16.091	6378	6396.4	-15493.4	5639.4
16.104	6282	6382.9	-15576	5637.5
16.117	6314	6370.7	-15531.8	5635.7
16.13	6368	6359.6	-15466.7	5633.9
16.143	6408	6349.4	-15416.5	5632.1
16.156	6391	6340.1	-15424.2	5630.3
16.169	6284	6331.5	-15522.6	5628.5
16.182	6279	6323.6	-15519.7	5626.6
16.195	6270	6316.3	-15521.3	5624.8
16.208	6167	6309.5	-15617.5	5623
16.221	6275	6303.2	-15503.2	5621.2
16.234	6305	6297.3	-15467.3	5619.4
16.247	6225	6291.8	-15541.9	5617.6
16.26	6331	6286.7	-15430.7	5615.7
16.273	6258	6281.9	-15499	5613.9
16.286	6251	6277.5	-15501.5	5612.1
16.299	6175	6273.3	-15573.4	5610.3
16.312	6212	6269.4	-15532.5	5608.5
16.325	6113	6265.8	-15627.9	5606.7
16.338	6110	6262.4	-15627.5	5604.8
16.351	6230	6264.2	-15509.2	5607.9
16.364	6255	6266.2	-15486.2	5611
16.377	6399	6268.3	-15344.4	5614
16.39	6368	6270.7	-15377.8	5617.1
16.403	6370	6273.4	-15378.4	5620.2
16.416	6373	6276.2	-15378.2	5623.3
16.429	6145	6279.2	-15609.3	5626.3
16.442	6182	6282.5	-15575.5	5629.4
16.455	6265	6285.9	-15496	5632.5
16.468	6398	6289.6	-15366.6	5635.6
16.481	6371	6293.5	-15397.5	5638.6
16.494	6169	6297.6	-15603.7	5641.7
16.507	6234	6302	-15543	5644.8
16.52	6260	6306.6	-15521.7	5647.8
16.533	6222	6311.5	-15564.6	5650.9
16.546	6281	6316.7	-15510.8	5654
16.559	6180	6322.3	-15617.3	5657.1
16.572	6386	6328.1	-15417.2	5660.1
16.585	6359	6334.4	-15450.4	5663.2
16.598	6359	6341.1	-15457.1	5666.3
16.611	6450	6348.2	-15373.3	5669.3
16.624	6370	6355.9	-15461	5672.4
16.637	6420	6364.3	-15419.3	5675.5
16.65	6429	6373.3	-15419.4	5678.6
16.663	6308	6383.2	-15550.3	5681.6
16.676	6254	6394.2	-15615.2	5684.7
16.689	6305	6406.3	-15576.4	5687.8
16.702	6418	6420.5	-15477.6	5690.8
16.715	6416	6436	-15495	5693.9
16.728	6335	6453.7	-15593.7	5697
16.741	6479	6474.2	-15470.3	5700.1
16.754	6471	6497.7	-15501.7	5703.1
16.767	6595	6525	-15405	5706.2
16.78	6452	6556.9	-15579.9	5709.3
16.793	6654	6594.1	-15415.2	5712.4
16.806	6795	6637.6	-15317.7	5715.4
16.819	6910	6688.2	-15253.2	5718.5
16.832	6839	6746.4	-15382.5	5721.6
16.845	7154	6812.6	-15133.7	5724.6
16.858	7178	6886.8	-15183.9	5727.7
16.871	7317	6969.8	-15127.9	5730.8
16.884	7421	7060.3	-15114.3	5733.9
16.897	7568	7159.5	-15066.6	5736.9
16.91	7739	7268.1	-15004.2	5740
16.923	7899	7384.9	-14960.9	5743.1
16.936	8111	7507.4	-14871.4	5746.1
16.949	8174	7630.3	-14931.3	5749.2
16.962	8193	7745.1	-15027.2	5752.3
16.975	8195	7842.5	-15122.5	5755.4
16.988	8094	7914.7	-15295.7	5758.4
17.001	8129	7958.8	-15304.8	5761.5
17.014	8172	7976.6	-15279.6	5764.6
17.027	8061	7972.8	-15386.8	5767.6
17.04	7990	7952.9	-15438	5770.7
17.053	7934	7921.4	-15462.4	5773.8
17.066	7920	7880.2	-15435.2	5776.9
17.079	7916	7829.1	-15388.2	5779.9
17.092	7751	7767.1	-15491.2	5783
17.105	7659	7694	-15510	5786.1
17.118	7636	7610.5	-15449.5	5789.2
17.131	7561	7518.7	-15432.8	5792.2
17.144	7520	7421.9	-15377	5795.3
17.157	7459	7324	-15340	5798.4
17.17	7380	7228.7	-15323.8	5801.4
17.183	7228	7139.4	-15386.5	5804.5
17.196	7207	7058.3	-15326.4	5807.6
17.209	7209	6986.8	-15252.8	5810.7
17.222	7066	6925.4	-15334.4	5813.7
17.235	6975	6874	-15374	5816.8
17.248	6930	6832.1	-15377.1	5819.9
17.261	6842	6798.8	-15431.9	5822.9
17.274	6784	6773.2	-15464.3	5826
17.287	6740	6754.7	-15489.8	5829.1
17.3	6683	6741.7	-15533.7	5832.2
17.313	6677	6733.6	-15531.6	5835.2
17.326	6631	6730	-15574	5838.3
17.339	6601	6730.1	-15604.1	5841.4
17.352	6673	6731.9	-15534	5842.8
17.365	6677	6737	-15535	5844.2
17.378	6654	6745	-15566.1	5845.7
17.391	6687	6756.2	-15544.2	5847.1
17.404	6717	6770.6	-15528.6	5848.5
17.417	6713	6788.6	-15550.6	5849.9
17.43	6751	6810.6	-15534.7	5851.3
17.443	6770	6837.5	-15542.5	5852.7
17.456	6859	6870.2	-15486.2	5854.1
17.469	6855	6910.1	-15530.1	5855.5
17.482	6872	6959	-15562.1	5857
17.495	6890	7019.3	-15604.4	5858.4
17.508	6910	7093.7	-15658.8	5859.8
17.521	7134	7185.6	-15526.6	5861.2
17.534	7364	7298.6	-15409.7	5862.6
17.547	7447	7436.8	-15464.8	5864
17.56	7633	7604.2	-15446.2	5865.4
17.573	8022	7804.3	-15257.3	5866.9
17.586	8261	8040	-15254.1	5868.3
17.599	8590	8312.5	-15197.5	5869.7
17.612	8945	8620.1	-15150.2	5871.1
17.625	9296	8957.1	-15136.1	5872.5
17.638	9706	9311.1	-15080.1	5873.9
17.651	9766	9661.5	-15370.6	5875.3
17.664	10000	9979.5	-15454.5	5876.8
17.677	10052	10231.5	-15654.6	5878.2
17.69	9946	10388.5	-15917.5	5879.6
17.703	9802	10434.5	-16107.5	5881
17.716	9637	10370.7	-16208.8	5882.4
17.729	9668	10212.8	-16019.9	5883.8
17.742	9305	9985.5	-16155.5	5885.2
17.755	9359	9717.4	-15833.4	5886.6
17.768	9152	9437.1	-15760.1	5888.1
17.781	9168	9168.6	-15475.6	5889.5
17.794	9085	8928.6	-15318.7	5890.9
17.807	9134	8726.6	-15067.7	5892.3
17.82	9126	8565.2	-14914.3	5893.7
17.833	9099	8441.5	-14817.5	5895.1
17.846	9239	8347.7	-14583.7	5896.5
17.859	9200	8272.6	-14547.7	5898
17.872	9304	8203.9	-14375	5899.4
17.885	9296	8130.5	-14309.6	5900.8
17.898	9200	8045.5	-14320.6	5902.2
17.911	9135	7946.6	-14286.6	5903.6
17.924	9112	7835.2	-14198.2	5905
17.937	9140	7715.2	-14050.2	5906.4
17.95	8983	7592.5	-14084.5	5907.8
17.963	8838	7471.3	-14108.3	5909.3
17.976	8689	7356.6	-14142.6	5910.7
17.989	8409	7251.5	-14317.5	5912.1
18.002	8331	7157.8	-14301.8	5913.5
18.015	8154	7075.4	-14396.4	5914.9
18.028	8086	7004.3	-14393.3	5916.3
18.041	7845	6943.6	-14573.6	5917.7
18.054	7647	6892.3	-14720.3	5919.2
18.067	7607	6849.1	-14717.2	5920.6
18.08	7376	6813	-14912.1	5922
18.093	7269	6782.8	-14988.8	5923.4
18.106	7180	6757.4	-15052.5	5924.8
18.119	7131	6736	-15080.1	5926.2
18.132	7065	6717.9	-15127.9	5927.6
18.145	7029	6702.3	-15148.4	5929
18.158	7010	6688.9	-15153.9	5930.5
18.171	6882	6677.2	-15270.3	5931.9
18.184	6904	6667	-15238	5933.3
18.197	6742	6657.9	-15391	5934.7
18.21	6756	6649.9	-15368.9	5936.1
18.223	6766	6642.7	-15351.8	5937.5
18.236	6742	6636.3	-15369.4	5938.9
18.249	6759	6630.6	-15346.6	5940.4
18.262	6788	6625.5	-15312.5	5941.8
18.275	6667	6620.8	-15428.9	5943.2
18.288	6705	6616.6	-15386.7	5944.6
18.301	6807	6612.9	-15280.9	5946
18.314	6720	6609.5	-15364.5	5947.4
18.327	6546	6606.5	-15535.5	5948.8
18.34	6553	6603.7	-15525.8	5950.2
18.353	6558	6601.3	-15518.3	5951.7
18.366	6621	6599.1	-15453.1	5953.1
18.379	6670	6597.1	-15402.1	5954.5
18.392	6645	6595.4	-15425.4	5955.9
18.405	6598	6593.8	-15470.8	5957.3
18.418	6601	6592.4	-15466.5	5958.7
18.431	6657	6591.2	-15409.3	5960.1
18.444	6815	6590.2	-15250.2	5961.6
18.457	6837	6589.3	-15227.3	5963
18.47	6775	6588.5	-15288.6	5964.4
18.483	6801	6587.6	-15261.7	5965.8
18.496	6732	6587.1	-15330.1	5967.2
18.509	6601	6586.7	-15460.7	5968.6
18.522	6697	6586.3	-15364.3	5970
18.535	6753	6586.1	-15308.1	5971.4
18.548	6650	6586	-15411	5972.9
18.561	6570	6586	-15491	5974.3
18.574	6548	6586.1	-15513.1	5975.7
18.587	6694	6586.2	-15367.3	5977.1
18.6	6787	6586.5	-15274.5	5978.5
18.613	6708	6586.3	-15353.4	5979.9
18.626	6691	6586.8	-15370.8	5981.3
18.639	6603	6587.3	-15459.4	5982.8
18.652	6516	6587.7	-15546.7	5984.2
18.665	6520	6588.4	-15543.5	5985.6
18.678	6508	6589.3	-15556.3	5987
18.691	6580	6590.5	-15485.5	5988.4
18.704	6606	6591.5	-15460.6	5989.8
18.717	6572	6592.7	-15495.7	5991.2
18.73	6507	6593.9	-15561.9	5992.6
18.743	6580	6595.3	-15490.3	5994.1
18.756	6590	6596.6	-15481.6	5995.5
18.769	6651	6597.8	-15421.9	5996.9
18.782	6683	6599	-15391.1	5998.3
18.795	6622	6600.1	-15453.2	5999.7
18.808	6676	6601.5	-15400.5	6001.4
18.821	6605	6603.2	-15473.3	6003.7
18.834	6576	6605.2	-15504.2	6006
18.847	6638	6606.9	-15443.9	6008.3
18.86	6680	6608.6	-15403.7	6010.6
18.873	6498	6610.5	-15587.5	6012.8
18.886	6589	6612.6	-15498.7	6015.1
18.899	6585	6614.7	-15504.8	6017.4
18.912	6567	6617	-15525.1	6019.7
18.925	6527	6619.6	-15567.6	6022
18.938	6547	6622.3	-15550.4	6024.3
18.951	6497	6624.7	-15602.7	6026.5
18.964	6654	6627.9	-15449	6028.8
18.977	6569	6631.5	-15537.5	6031.1
18.99	6655	6634.9	-15454.9	6033.4
19.003	6640	6639.3	-15474.3	6035.7
19.016	6678	6643.3	-15440.4	6037.9
19.029	6699	6647.3	-15423.3	6040.2
19.042	6604	6651.1	-15522.2	6042.5
19.055	6797	6654.8	-15332.8	6044.8
19.068	6675	6657.8	-15457.8	6047.1
19.081	6624	6660.2	-15511.2	6049.4
19.094	6680	6662	-15457.1	6051.6
19.107	6791	6663.4	-15347.5	6053.9
19.12	6761	6664.5	-15378.5	6056.2
19.133	6781	6665.3	-15359.3	6058.5
19.146	6645	6666	-15496	6060.8
19.159	6578	6666.7	-15563.8	6063.1
19.172	6641	6667.6	-15501.7	6065.3
19.185	6673	6668.7	-15470.7	6067.6
19.198	6603	6670	-15542.1	6069.9
19.211	6523	6671.6	-15623.6	6072.2
19.224	6585	6673.4	-15563.5	6074.5
19.237	6563	6675.5	-15587.6	6076.8
19.25	6718	6677.9	-15434.9	6079
19.263	6604	6680.5	-15551.5	6081.3
19.276	6645	6683.3	-15513.3	6083.6
19.289	6566	6686.4	-15595.4	6085.9
19.302	6616	6689.7	-15548.8	6088.2
19.315	6622	6693.4	-15546.4	6090.5
19.328	6698	6697.3	-15474.3	6092.7
19.341	6703	6701.6	-15473.6	6095
19.354	6667	6706.2	-15514.3	6097.3
19.367	6734	6711.6	-15452.6	6099.6
19.38	6738	6717.4	-15454.4	6101.9
19.393	6680	6723.9	-15518.9	6104.2
19.406	6694	6731.4	-15512.5	6106.4
19.419	6620	6740	-15595	6108.7
19.432	6551	6749.9	-15673.9	6111
19.445	6727	6761.4	-15509.4	6113.3
19.458	6848	6774.8	-15401.8	6115.6
19.471	6838	6790.3	-15427.3	6117.9
19.484	6764	6808.2	-15519.3	6120.1
19.497	6907	6828.7	-15396.7	6122.4
19.51	6913	6851.9	-15413.9	6124.7
19.523	6878	6877.7	-15474.7	6127
19.536	6886	6905.8	-15494.8	6129.3
19.549	7028	6935.6	-15382.6	6131.5
19.562	6997	6966	-15444	6133.8
19.575	7074	6995.4	-15396.4	6136.1
19.588	7092	7021.5	-15404.6	6138.4
19.601	7029	7042.2	-15488.3	6140.7
19.614	6918	7055.5	-15612.6	6143
19.627	7011	7060.4	-15524.4	6145.2
19.64	7053	7056.7	-15478.7	6147.5
19.653	7046	7045.4	-15474.4	6149.8
19.666	7006	7028	-15497	6152.1
19.679	6947	7006.2	-15534.3	6154.4
19.692	6908	6982.1	-15549.1	6156.7
19.705	6986	6957.2	-15446.2	6158.9
19.718	7013	6933	-15395	6161.2
19.731	6857	6910.5	-15528.5	6163.5
19.744	6886	6890.3	-15479.3	6165.8
19.757	6891	6872.6	-15456.7	6168.1
19.77	6901	6857.5	-15431.6	6170.4
19.783	6876	6845	-15444	6172.6
19.796	6772	6834.7	-15537.7	6174.9
19.809	6788	6826.5	-15513.5	6177.2
19.822	6896	6820	-15399.1	6179.5
19.835	6911	6815.2	-15379.2	6181.8
19.848	6911	6811.6	-15375.6	6184.1
19.861	6894	6809.1	-15390.1	6186.3
19.874	6857	6807.4	-15425.5	6188.6
19.887	6862	6806.5	-15419.5	6190.9
19.9	6855	6806.2	-15426.2	6193.2
19.913	6875	6806.3	-15406.3	6195.5
19.926	6841	6806.1	-15440.1	6197.8
19.939	6782	6807.1	-15500.1	6200
19.952	6831	6808.2	-15452.2	6202.3
19.965	6914	6809.5	-15370.5	6204.6
19.978	6832	6810.7	-15453.7	6206.9
19.991	6666	6812.4	-15621.5	6209.2
20.004	6768	6815.9	-15523	6213.1
20.017	6823	6819.6	-15471.6	6217
20.03	6788	6823.3	-15510.4	6221
20.043	6851	6827.2	-15451.2	6224.9
20.056	6900	6831.2	-15406.3	6228.9
20.069	6886	6835.3	-15424.4	6232.8
20.082	6838	6839.6	-15476.6	6236.7
20.095	6896	6843.9	-15423	6240.7
20.108	6999	6848.4	-15324.4	6244.6
20.121	6998	6852.9	-15330	6248.5
20.134	6891	6857.6	-15441.7	6252.5
20.147	6899	6862.4	-15438.5	6256.4
20.16	6889	6867.4	-15453.4	6260.3
20.173	6915	6872.5	-15432.5	6264.3
20.186	6968	6877.7	-15384.7	6268.2
20.199	6966	6883.1	-15392.1	6272.2
20.212	6849	6888.6	-15514.6	6276.1
20.225	6844	6894.3	-15525.4	6280
20.238	6903	6900.3	-15472.3	6284
20.251	6935	6906.4	-15446.4	6287.9
20.264	6751	6912.8	-15636.9	6291.8
20.277	6839	6919.5	-15555.6	6295.8
20.29	6970	6926.6	-15431.6	6299.7
20.303	6920	6934	-15489	6303.7
20.316	6963	6941.9	-15453.9	6307.6
20.329	7026	6950.4	-15399.4	6311.5
20.342	6916	6959.5	-15518.6	6315.5
20.355	7056	6969.5	-15388.6	6319.4
20.368	6899	6980.6	-15556.6	6323.3
20.381	6934	6992.9	-15534	6327.3
20.394	7037	7006.8	-15444.9	6331.2
20.407	7018	7022.6	-15479.7	6335.1
20.42	6978	7040.7	-15537.7	6339.1
20.433	6985	7061.5	-15551.6	6343
20.446	7124	7085.5	-15436.6	6347
20.459	7099	7113.2	-15489.2	6350.9
20.472	7178	7144.9	-15442	6354.8
20.485	7281	7181.2	-15375.2	6358.8
20.498	7205	7222.1	-15492.2	6362.7
20.511	7236	7268	-15507	6366.6
20.524	7385	7318.4	-15408.5	6370.6
20.537	7426	7372.9	-15421.9	6374.5
20.55	7400	7430.2	-15505.2	6378.5
20.563	7329	7488.2	-15634.3	6382.4
20.576	7393	7544.2	-15626.3	6386.3
20.589	7479	7594.8	-15590.9	6390.3
20.602	7354	7635.8	-15756.8	6394.2
20.615	7612	7664.3	-15527.4	6398.1
20.628	7605	7678.9	-15548.9	6402.1
20.641	7351	7679.6	-15803.7	6406
20.654	7436	7668	-15707	6409.9
20.667	7473	7646.2	-15648.2	6413.9
20.68	7509	7617.4	-15583.4	6417.8
20.693	7387	7584.7	-15672.8	6421.8
20.706	7596	7551	-15430.1	6425.7
20.719	7530	7518.5	-15463.5	6429.6
20.732	7373	7488.5	-15590.5	6433.6
20.745	7437	7461.5	-15499.6	6437.5
20.758	7522	7437.5	-15390.5	6441.4
20.771	7637	7415.6	-15253.6	6445.4
20.784	7577	7394.9	-15293	6449.3
20.797	7623	7374.9	-15226.9	6453.3
20.81	7707	7354.9	-15122.9	6457.2
20.823	7846	7334.9	-14964	6461.1
20.836	7861	7315.1	-14929.1	6465.1
20.849	7971	7295.7	-14799.7	6469
20.862	7964	7277	-14788	6472.9
20.875	8027	7259.5	-14707.5	6476.9
20.888	7931	7243.5	-14787.5	6480.8
20.901	7908	7229.2	-14796.2	6484.7
20.914	7795	7216.7	-14896.8	6488.7
20.927	7709	7206.1	-14972.2	6492.6
20.94	7740	7197.3	-14932.3	6496.6
20.953	7616	7190.1	-15049.2	6500.5
20.966	7486	7184.5	-15173.5	6504.4
20.979	7435	7180.2	-15220.3	6508.4
20.992	7368	7177.2	-15284.2	6512.3
21.005	7354	7175.2	-15296.2	6516.2
21.018	7424	7174.1	-15225.2	6520.2
21.031	7321	7173.8	-15327.9	6524.1
21.044	7269	7174.2	-15380.2	6528.1
21.057	7266	7175.1	-15384.2	6532
21.07	7174	7176.5	-15477.6	6535.9
21.083	7087	7178.3	-15566.4	6539.9
21.096	7203	7180.5	-15452.5	6543.8
21.109	7250	7183	-15408	6547.7
21.122	7201	7185.6	-15459.7	6551.7
21.135	7205	7188.5	-15458.6	6555.6
21.148	7126	7191.7	-15540.7	6559.5
21.161	7236	7194.9	-15434	6563.5
21.174	7220	7198.3	-15453.4	6567.4
21.187	7123	7201.9	-15553.9	6571.4
21.2	7211	7205.6	-15469.6	6575.3
21.213	7181	7209.4	-15503.4	6579.2
21.226	7155	7213.3	-15533.3	6583.2
21.239	7220	7217.3	-15472.3	6587.1
21.252	7239	7221.4	-15457.4	6591
21.265	7155	7225.6	-15545.6	6595
21.278	7163	7229.9	-15541.9	6598.9
21.291	7263	7234.3	-15446.3	6602.9
21.304	7211	7238.7	-15502.8	6606.8
21.317	7161	7243.3	-15557.3	6610.7
21.33	7130	7247.9	-15593	6614.7
21.343	6974	7252.6	-15753.7	6618.6
21.356	7058	7257.4	-15674.5	6622.5
21.369	7285	7262.1	-15452.1	6626.5
21.382	7335	7267	-15407.1	6630.4
21.395	7318	7272.1	-15429.1	6634.3
21.408	7278	7277.2	-15474.2	6638.3
21.421	7166	7282.3	-15591.3	6642.2
21.434	7155	7287.6	-15607.6	6646.2
21.447	7294	7293	-15474	6650.1
21.46	7321	7298.4	-15452.5	6654
21.473	7098	7304	-15681	6658
21.486	7156	7309.5	-15628.5	6661.9
21.499	7395	7315.2	-15395.3	6665.8
21.512	7421	7321.1	-15375.1	6669.8
21.525	7335	7325.5	-15465.6	6672.2
21.538	7152	7328.8	-15651.9	6673.5
21.551	7352	7332.3	-15455.3	6674.7
21.564	7163	7335.8	-15647.9	6676
21.577	7255	7339.5	-15559.6	6677.2
21.59	7313	7343.4	-15505.4	6678.5
21.603	7278	7347.3	-15544.4	6679.7
21.616	7111	7351.5	-15715.5	6680.9
21.629	7287	7355.8	-15543.8	6682.2
21.642	7318	7360.2	-15517.2	6683.4
21.655	7276	7364.8	-15563.8	6684.7
21.668	7284	7369.6	-15560.7	6685.9
21.681	7416	7374.6	-15433.7	6687.2
21.694	7301	7379.8	-15553.8	6688.4
21.707	7456	7385.2	-15404.2	6689.6
21.72	7337	7391.1	-15529.1	6690.9
21.733	7243	7397	-15629	6692.1
21.746	7238	7403.1	-15640.2	6693.4
21.759	7309	7409.6	-15575.6	6694.6
21.772	7359	7416.5	-15532.5	6695.9
21.785	7377	7423.6	-15521.6	6697.1
21.798	7367	7431	-15539.1	6698.4
21.811	7231	7438.9	-15682.9	6699.6
21.824	7338	7447.2	-15584.2	6700.8
21.837	7330	7455.9	-15601	6702.1
21.85	7323	7465.2	-15617.2	6703.3
21.863	7534	7475	-15416	6704.6
21.876	7201	7485.4	-15759.4	6705.8
21.889	7392	7496.5	-15579.5	6707.1
21.902	7410	7508.3	-15573.3	6708.3
21.915	7393	7520.9	-15602.9	6709.5
21.928	7229	7534.4	-15780.4	6710.8
21.941	7346	7548.9	-15677.9	6712
21.954	7568	7564.5	-15471.5	6713.3
21.967	7521	7581.4	-15535.4	6714.5
21.98	7533	7599.7	-15541.7	6715.8
21.993	7532	7619.7	-15562.7	6717
22.006	7585	7641.6	-15531.7	6718.2
22.019	7473	7665.8	-15667.9	6719.5
22.032	7568	7692.7	-15599.8	6720.7
22.045	7649	7722.8	-15548.9	6722
22.058	7575	7756.8	-15656.8	6723.2
22.071	7778	7795.4	-15492.4	6724.5
22.084	7787	7839.6	-15527.7	6725.7
22.097	7672	7890.6	-15693.6	6726.9
22.11	7750	7949.6	-15674.6	6728.2
22.123	7785	8018.2	-15708.3	6729.4
22.136	7965	8098.1	-15608.2	6730.7
22.149	8129	8191.1	-15537.2	6731.9
22.162	8211	8299.2	-15563.3	6733.2
22.175	8329	8424.2	-15570.3	6734.4
22.188	8541	8568.1	-15502.1	6735.6
22.201	8711	8732.3	-15496.4	6736.9
22.214	8906	8917.5	-15486.5	6738.1
22.227	8948	9125.6	-15652.6	6739.4
22.24	9330	9355.5	-15500.6	6740.6
22.253	9582	9605.5	-15498.5	6741.9
22.266	10023	9871.3	-15323.3	6743.1
22.279	10350	10147.3	-15272.4	6744.3
22.292	10312	10423.9	-15587	6745.6
22.305	10521	10689	-15643.1	6746.8
22.318	10872	10928.8	-15531.8	6748.1
22.331	10888	11130.1	-15717.1	6749.3
22.344	10972	11283.1	-15786.2	6750.6
22.357	11111	11383.1	-15747.2	6751.8
22.37	11047	11431.6	-15859.7	6753
22.383	10942	11435	-15968	6754.3
22.396	11077	11403.5	-15801.6	6755.5
22.409	11064	11349.6	-15760.7	6756.8
22.422	11095	11286.9	-15667	6758
22.435	11040	11228.5	-15663.5	6759.3
22.448	11015	11185.4	-15645.4	6760.5
22.461	11215	11166.7	-15426.7	6761.8
22.474	11285	11177.1	-15367.1	6763
22.487	11452	11217.6	-15240.7	6764.2
22.5	11535	11285.1	-15225.1	6765.5
22.513	11588	11371.8	-15258.9	6766.7
22.526	11800	11465.7	-15140.8	6768
22.539	11916	11551.7	-15110.8	6769.2
22.552	11990	11612.4	-15097.4	6770.5
22.565	11943	11632.8	-15164.9	6771.7
22.578	11872	11602.5	-15205.6	6772.9
22.591	11822	11517.1	-15170.1	6774.2
22.604	11661	11378	-15192	6775.4
22.617	11429	11191	-15237.1	6776.7
22.63	11203	10965.8	-15237.9	6777.9
22.643	11013	10713.6	-15175.6	6779.2
22.656	10876	10446.1	-15045.2	6780.4
22.669	10614	10174.7	-15035.7	6781.6
22.682	10239	9908.9	-15145	6782.9
22.695	9939	9656.4	-15192.5	6784.1
22.708	9601	9422.1	-15296.2	6785.4
22.721	9376	9209	-15308.1	6786.6
22.734	9202	9018.4	-15291.5	6787.9
22.747	8993	8850.6	-15332.6	6789.1
22.76	8816	8704.6	-15363.6	6790.3
22.773	8561	8579.3	-15493.3	6791.6
22.786	8511	8473.2	-15437.2	6792.8
22.799	8395	8384.5	-15464.5	6794.1
22.812	8489	8311.5	-15297.6	6795.3
22.825	8289	8252.8	-15438.8	6796.6
22.838	8141	8206.7	-15540.7	6797.8
22.851	7986	8171.9	-15661	6799
22.864	8041	8147.6	-15581.6	6800.3
22.877	8044	8132.9	-15563.9	6801.5
22.89	7901	8127.2	-15701.2	6802.8
22.903	8011	8130.3	-15594.3	6804
22.916	7892	8142	-15725	6805.3
22.929	7997	8162.1	-15640.1	6806.2
22.942	8006	8182.4	-15651.4	6798.6
22.955	8103	8211.6	-15583.7	6790.9
22.968	8053	8250	-15672.1	6783.2
22.981	8109	8297.9	-15663.9	6775.6
22.994	8195	8355.3	-15635.3	6767.9
23.007	8285	8422.6	-15612.6	6760.3
23.02	8332	8499.8	-15642.8	6752.6
23.033	8510	8587	-15552	6744.9
23.046	8592	8683.6	-15566.6	6737.3
23.059	8817	8788.5	-15446.5	6729.6
23.072	8732	8899.5	-15642.5	6722
23.085	8895	9013	-15593	6714.3
23.098	8976	9123.8	-15622.8	6706.6
23.111	9247	9225.2	-15453.3	6699
23.124	9255	9309.7	-15529.7	6691.3
23.137	9375	9369.6	-15469.6	6683.7
23.15	9166	9399	-15708.1	6676
23.163	9226	9394.7	-15643.8	6668.3
23.176	9443	9356.5	-15388.5	6660.7
23.189	9228	9287	-15534	6653
23.202	9289	9190.4	-15376.4	6645.4
23.215	9348	9072.4	-15199.4	6637.7
23.228	9187	8939.4	-15227.4	6630
23.241	8962	8797.9	-15310.9	6622.4
23.254	9043	8653.7	-15085.7	6614.7
23.267	8771	8511.7	-15215.8	6607
23.28	8706	8375.8	-15144.8	6599.4
23.293	8526	8248.5	-15197.5	6591.7
23.306	8547	8131.4	-15059.5	6584.1
23.319	8346	8025	-15154.1	6576.4
23.332	8168	7929.5	-15236.5	6568.7
23.345	8129	7844.5	-15190.6	6561.1
23.358	7986	7769.6	-15258.7	6553.4
23.371	7886	7703.7	-15292.8	6545.8
23.384	7618	7646.1	-15503.2	6538.1
23.397	7685	7595.9	-15385.9	6530.4
23.41	7413	7552.1	-15614.1	6522.8
23.423	7432	7513.9	-15556.9	6515.1
23.436	7465	7480.4	-15490.5	6507.5
23.449	7356	7451.1	-15570.2	6499.8
23.462	7378	7425.3	-15522.3	6492.1
23.475	7308	7402.4	-15569.4	6484.5
23.488	7241	7382	-15616	6476.8
23.501	7122	7363.7	-15716.8	6469.2
23.514	7235	7347.3	-15587.4	6461.5
23.527	7050	7332.6	-15757.6	6453.8
23.54	7105	7323.3	-15693.3	6450.3
23.553	7266	7315.3	-15524.4	6446.7
23.566	7212	7308.5	-15571.6	6443.1
23.579	7122	7302.8	-15655.9	6439.5
23.592	7284	7298.2	-15489.2	6435.9
23.605	7349	7294.5	-15420.6	6432.4
23.618	7527	7291.9	-15239.9	6428.8
23.631	7538	7290.3	-15227.3	6425.2
23.644	7674	7289.7	-15090.7	6421.6
23.657	7885	7290.1	-14880.2	6418
23.67	8037	7291.7	-14729.7	6414.5
23.683	7993	7294.4	-14776.5	6410.9
23.696	7890	7298.5	-14883.5	6407.3
23.709	7811	7303.9	-14968	6403.7
23.722	7803	7311	-14983	6400.2
23.735	7837	7319.8	-14957.9	6396.6
23.748	7836	7330.8	-14969.8	6393
23.761	7670	7344.2	-15149.2	6389.4
23.774	7500	7360.5	-15335.5	6385.8
23.787	7391	7380.1	-15464.1	6382.3
23.8	7293	7403.8	-15585.8	6378.7
23.813	7277	7432.2	-15630.2	6375.1
23.826	7209	7466.2	-15732.3	6371.5
23.839	7144	7507	-15838	6367.9
23.852	7200	7555.4	-15830.5	6364.4
23.865	7299	7608.7	-15784.8	6356.7
23.878	7408	7669.7	-15736.7	6346.4
23.891	7545	7742.3	-15672.3	6336
23.904	7601	7827.7	-15701.8	6325.7
23.917	7636	7927.4	-15766.4	6315.4
23.93	7870	8042.2	-15647.2	6305.1
23.943	8123	8173	-15525.1	6294.7
23.956	8385	8320.1	-15410.2	6284.4
23.969	8516	8483.2	-15442.3	6274.1
23.982	8668	8661.2	-15468.2	6263.8
23.995	9097	8851.5	-15229.5	6253.5
24.008	9389	9050.1	-15136.2	6243.1
24.021	9631	9251.1	-15095.1	6232.8
24.034	9870	9446.1	-15051.2	6222.5
24.047	10068	9625.1	-15032.2	6212.2
24.06	10054	9776.7	-15197.7	6201.8
24.073	9965	9890.1	-15400.1	6191.5
24.086	10070	9956.7	-15361.7	6181.2
24.099	10109	9971.6	-15337.7	6170.9
24.112	9809	9934.4	-15600.5	6160.5
24.125	9917	9848.3	-15406.3	6150.2
24.138	9764	9719.2	-15430.3	6139.9
24.151	9583	9555.2	-15447.2	6129.6
24.164	9266	9365.1	-15574.2	6119.2
24.177	9037	9158.4	-15596.4	6108.9
24.19	8938	8943.8	-15480.9	6098.6
24.203	8700	8729.2	-15504.3	6088.3
24.216	8478	8520.8	-15517.8	6078
24.229	8369	8322.9	-15429	6067.6
24.242	8180	8138.6	-15433.7	6057.3
24.255	7808	7969.6	-15636.6	6047
24.268	7733	7816.4	-15558.5	6036.7
24.281	7688	7679.1	-15466.2	6026.3
24.294	7617	7557.2	-15415.2	6016
24.307	7393	7449.6	-15531.6	6005.7
24.32	7293	7355.3	-15537.3	5995.4
24.333	7211	7273	-15537	5985
24.346	7244	7201.5	-15432.6	5974.7
24.359	7016	7139.6	-15598.6	5964.4
24.372	6977	7086.1	-15584.1	5954.1
24.385	6930	7039.8	-15584.8	5943.7
24.398	6887	6999.7	-15587.8	5933.4
24.411	6943	6965	-15497.1	5923.1
24.424	6850	6934.9	-15559.9	5912.8
24.437	6834	6908.5	-15549.5	5902.5
24.45	6931	6885.3	-15429.3	5892.1
24.463	6654	6864.6	-15685.6	5881.8
24.476	6802	6845.8	-15518.8	5871.5
24.489	6648	6828.4	-15655.4	5861.2
24.502	6610	6811.7	-15676.8	5850.8
24.515	6571	6795.4	-15699.5	5840.5
24.528	6687	6779.1	-15567.1	5830.2
24.541	6619	6762.5	-15618.5	5819.9
24.554	6604	6745.4	-15616.5	5809.5
24.567	6670	6728.1	-15533.1	5799.2
24.58	6593	6710.5	-15592.5	5788.9
24.593	6463	6692.8	-15704.8	5778.6
24.606	6475	6675.1	-15675.2	5768.2
24.619	6404	6657.7	-15728.8	5757.9
24.632	6335	6640.8	-15780.9	5747.6
24.645	6416	6624.7	-15683.7	5737.3
24.658	6406	6609.3	-15678.3	5727
24.671	6416	6594.9	-15653.9	5716.6
24.684	6440	6581.5	-15616.6	5706.3
24.697	6413	6569.3	-15631.4	5696
24.71	6458	6558.2	-15575.2	5685.7
24.723	6456	6555.4	-15574.5	5682.5
24.736	6376	6557.4	-15656.4	5682.8
24.749	6423	6560.7	-15612.7	5683.2
24.762	6412	6565.2	-15628.3	5683.6
24.775	6468	6571.1	-15578.2	5683.9
24.788	6492	6578.6	-15561.6	5684.3
24.801	6404	6587.6	-15658.6	5684.7
24.814	6306	6598.4	-15767.4	5685
24.827	6427	6611.2	-15659.2	5685.4
24.84	6455	6626.2	-15646.3	5685.7
24.853	6345	6643.8	-15773.8	5686.1
24.866	6354	6664.2	-15785.2	5686.5
24.879	6508	6687.9	-15654.9	5686.8
24.892	6503	6715.3	-15687.3	5687.2
24.905	6543	6747	-15679	5687.6
24.918	6528	6783.4	-15730.5	5687.9
24.931	6526	6825.2	-15774.3	5688.3
24.944	6592	6872.9	-15756	5688.6
24.957	6674	6927.1	-15728.2	5689
24.97	6707	6988.3	-15756.3	5689.4
24.983	6784	7056.8	-15747.9	5689.7
24.996	6863	7133.1	-15745.1	5690.1
25.009	6980	7217.2	-15712.3	5690.5
25.022	7123	7309	-15661.1	5690.8
25.035	7190	7408	-15693	5691.2
25.048	7270	7513.2	-15718.2	5691.5
25.061	7373	7623	-15725	5691.9
25.074	7378	7734.9	-15832	5692.3
25.087	7449	7846	-15872	5692.6
25.1	7659	7952.5	-15768.5	5693
25.113	7794	8050.5	-15731.5	5693.3
25.126	7946	8136.6	-15665.6	5693.7
25.139	7995	8208.3	-15688.3	5694.1
25.152	7867	8264.6	-15872.7	5694.4
25.165	7817	8306.2	-15964.3	5694.8
25.178	7879	8335	-15931.1	5695.2
25.191	7932	8353.9	-15897	5695.5
25.204	7865	8366.4	-15976.4	5695.9
25.217	7911	8376.1	-15940.1	5696.2
25.23	8045	8386.8	-15816.8	5696.6
25.243	8130	8401.6	-15746.7	5697
25.256	8180	8423	-15718	5697.3
25.269	8113	8452.2	-15814.2	5697.7
25.282	8170	8489.2	-15794.2	5698.1
25.295	8270	8532.8	-15737.9	5698.4
25.308	8389	8580.9	-15667	5698.8
25.321	8473	8630.8	-15632.8	5699.1
25.334	8505	8679.2	-15649.3	5699.5
25.347	8583	8724	-15616.1	5699.9
25.36	8644	8763.5	-15594.5	5700.2
25.373	8748	8797	-15524	5700.6
25.386	8780	8824.7	-15519.7	5701
25.399	8761	8847.5	-15561.5	5701.3
25.412	8832	8867.3	-15510.3	5701.7
25.425	8739	8886.3	-15622.3	5702
25.438	8934	8907.3	-15448.3	5702.4
25.451	8939	8933	-15469.1	5702.8
25.464	9157	8965.9	-15284	5703.1
25.477	9031	9007.4	-15451.4	5703.5
25.49	8984	9058	-15549.1	5703.8
25.503	9218	9116.8	-15373.8	5704.2
25.516	9154	9181.2	-15502.2	5704.6
25.529	9193	9246.8	-15528.9	5704.9
25.542	9145	9307.9	-15638	5705.3
25.555	9462	9357.5	-15370.6	5705.7
25.568	9283	9388.6	-15580.7	5706
25.581	9412	9395.2	-15458.3	5706.4
25.594	9210	9373.2	-15638.2	5706.7
25.607	9117	9320.8	-15678.9	5707.1
25.62	9130	9238.9	-15584	5707.5
25.633	9160	9130.2	-15445.2	5707.8
25.646	8925	8998.7	-15548.8	5708.2
25.659	8574	8849.5	-15750.6	5708.6
25.672	8515	8688.2	-15648.3	5708.9
25.685	8385	8520.3	-15610.3	5709.3
25.698	8204	8351	-15622.1	5709.6
25.711	7970	8185.1	-15690.1	5710
25.724	7923	8026.1	-15578.1	5710.4
25.737	7753	7876.6	-15598.7	5710.7
25.75	7529	7738.5	-15684.6	5711.1
25.763	7546	7601.1	-15530.1	5699.7
25.776	7326	7476.5	-15625.6	5688.2
25.789	7334	7365	-15506.1	5676.8
25.802	7202	7266.1	-15539.1	5665.4
25.815	7265	7179.5	-15389.6	5654
25.828	7194	7104.8	-15385.8	5642.6
25.841	7313	7041.3	-15203.3	5631.1
25.854	7349	6988.3	-15114.4	5619.7
25.867	7299	6945.3	-15121.4	5608.3
25.88	7530	6911.8	-14856.9	5596.9
25.893	7740	6887.3	-14622.4	5585.5
25.906	7875	6871.4	-14471.4	5574
25.919	8030	6863.6	-14308.6	5562.6
25.932	7783	6863.6	-14555.6	5551.2
25.945	7925	6871	-14421	5539.8
25.958	7684	6885.4	-14676.5	5528.4
25.971	7644	6906.4	-14737.5	5516.9
25.984	7625	6933.4	-14783.5	5505.5
25.997	7663	6965.6	-14777.6	5494.1
26.01	7453	7001.8	-15023.8	5482.7
26.023	7376	7040.5	-15139.6	5471.3
26.036	7441	7080	-15114	5459.8
26.049	7236	7117.7	-15356.7	5448.4
26.062	7218	7150.9	-15408	5437
26.075	7373	7176.8	-15278.8	5425.6
26.088	7318	7192.6	-15349.7	5414.2
26.101	7061	7196.4	-15610.4	5402.7
26.114	7120	7186.7	-15541.8	5391.3
26.127	7172	7163.5	-15466.5	5379.9
26.14	7182	7127.3	-15420.3	5368.5
26.153	7098	7079.3	-15456.4	5357
26.166	7087	7021.5	-15409.5	5345.6
26.179	6925	6955.8	-15505.9	5334.2
26.192	6858	6884.6	-15501.7	5322.8
26.205	6761	6810.2	-15524.2	5311.4
26.218	6741	6734.5	-15468.6	5299.9
26.231	6685	6659.5	-15449.5	5288.5
26.244	6561	6586.5	-15500.5	5277.1
26.257	6460	6516.6	-15531.7	5265.7
26.27	6397	6450.6	-15528.6	5254.3
26.283	6384	6388.8	-15479.8	5242.8
26.296	6295	6331.5	-15511.5	5231.4
26.309	6176	6278.6	-15577.7	5220
26.322	6060	6230.2	-15645.2	5208.6
26.335	6004	6185.9	-15657	5197.2
26.348	5990	6145.6	-15630.6	5185.7
26.361	5922	6108.9	-15662	5174.3
26.374	5917	6075.5	-15633.6	5162.9
26.387	5936	6045.2	-15584.2	5151.5
26.4	5887	6017.6	-15605.6	5140.1
26.413	5824	5992.4	-15643.4	5128.6
26.426	5785	5969.3	-15659.4	5117.2
26.439	5808	5948.2	-15615.3	5105.8
26.452	5859	5928.8	-15544.9	5094.4
26.465	5848	5910.9	-15538	5083
26.478	5827	5894.5	-15542.5	5071.5
26.491	5822	5879.3	-15532.3	5060.1
26.504	5797	5865.3	-15543.3	5048.7
26.517	5734	5852.4	-15593.5	5037.3
26.53	5683	5840.7	-15632.7	5025.8
26.543	5715	5830.1	-15590.1	5014.4
26.556	5692	5820.7	-15603.7	5003
26.569	5600	5812.5	-15687.5	4991.6
26.582	5582	5805.6	-15698.6	4980.2
26.595	5697	5806.4	-15584.5	4975
26.608	5758	5808.9	-15526	4969.9
26.621	5749	5813.2	-15539.2	4964.8
26.634	5742	5819.4	-15552.5	4959.7
26.647	5787	5828	-15516	4954.6
26.66	5773	5839	-15541	4949.4
26.673	5720	5852.8	-15607.9	4944.3
26.686	5834	5869.8	-15510.8	4939.2
26.699	5896	5890.1	-15469.2	4934.1
26.712	5884	5914.4	-15505.4	4929
26.725	5954	5942.6	-15463.6	4923.8
26.738	6061	5975.1	-15389.1	4918.7
26.751	6094	6012.1	-15393.1	4913.6
26.764	6330	6053.7	-15198.8	4908.5
26.777	6528	6100.1	-15047.1	4903.4
26.79	6638	6151	-14988.1	4898.2
26.803	6750	6206.2	-14931.3	4893.1
26.816	6800	6265.2	-14940.2	4888
26.829	6844	6327	-14958.1	4882.9
26.842	7047	6390.7	-14818.7	4877.8
26.855	6978	6454.6	-14951.6	4872.6
26.868	6911	6516.9	-15081	4867.5
26.881	7022	6575.5	-15028.6	4862.4
26.894	6955	6627.8	-15147.9	4857.3
26.907	6906	6671.4	-15240.4	4852.1
26.92	6843	6703.6	-15335.7	4847
26.933	6851	6722.6	-15346.7	4841.9
26.946	6827	6727	-15375.1	4836.8
26.959	6723	6716.4	-15468.5	4831.7
26.972	6720	6691.3	-15446.3	4826.5
26.985	6687	6652.7	-15440.8	4821.4
26.998	6648	6602.6	-15429.6	4816.3
27.011	6519	6542.9	-15498.9	4811.2
27.024	6456	6475.9	-15494.9	4806.1
27.037	6406	6404	-15473.1	4800.9
27.05	6245	6329.5	-15559.5	4795.8
27.063	6051	6254.4	-15678.4	4790.7
27.076	6122	6180.4	-15533.4	4785.6
27.089	6145	6108.9	-15438.9	4780.5
27.102	6010	6040.9	-15505.9	4775.3
27.115	5902	5977.1	-15550.2	4770.2
27.128	5755	5917.9	-15638	4765.1
27.141	5894	5863.5	-15444.6	4760
27.154	5733	5813.9	-15555.9	4754.9
27.167	5747	5768.9	-15496.9	4749.7
27.18	5643	5728.4	-15560.4	4744.6
27.193	5595	5692	-15572.1	4739.5
27.206	5614	5659.5	-15520.6	4734.4
27.219	5593	5630.6	-15512.6	4729.2
27.232	5565	5604.8	-15514.9	4724.1
27.245	5479	5582	-15578	4719
27.258	5312	5561.7	-15724.7	4713.9
27.271	5280	5543.7	-15738.7	4708.8
27.284	5467	5527.7	-15535.8	4703.6
27.297	5444	5513.5	-15544.5	4698.5
27.31	5368	5500.8	-15607.9	4693.4
27.323	5450	5489.6	-15514.6	4688.3
27.336	5518	5479.5	-15436.6	4683.2
27.349	5301	5470.6	-15644.6	4678
27.362	5315	5462.7	-15622.7	4672.9
27.375	5326	5455.6	-15604.7	4667.8
27.388	5356	5449.5	-15568.5	4662.7
27.401	5372	5444.1	-15547.1	4657.6
27.414	5351	5439.5	-15563.5	4652.4
27.427	5315	5435.8	-15595.8	4647.3
27.44	5340	5432.7	-15567.8	4642.2
27.453	5318	5430.5	-15587.5	4637.1
27.466	5302	5429.1	-15602.1	4632
27.479	5235	5428.6	-15668.7	4626.8
27.492	5282	5429.4	-15622.4	4622
27.505	5325	5431.2	-15581.3	4617.2
27.518	5331	5434.3	-15578.3	4612.4
27.531	5278	5438.7	-15635.7	4607.5
27.544	5273	5444.6	-15646.6	4602.7
27.557	5386	5452.2	-15541.3	4597.9
27.57	5400	5461.8	-15536.9	4593.1
27.583	5386	5473.7	-15562.8	4588.3
27.596	5390	5488.2	-15573.2	4583.4
27.609	5381	5505.6	-15599.6	4578.6
27.622	5381	5526.3	-15620.3	4573.8
27.635	5292	5550.7	-15733.7	4569
27.648	5334	5579.3	-15720.4	4564.1
27.661	5467	5612.6	-15620.6	4559.3
27.674	5526	5650.9	-15599.9	4554.5
27.687	5522	5694.8	-15647.8	4549.7
27.7	5546	5744.6	-15673.6	4544.9
27.713	5646	5800.7	-15629.7	4540
27.726	5701	5863.4	-15637.5	4535.2
27.739	5758	5932.9	-15650	4530.4
27.752	5859	6009.2	-15625.2	4525.6
27.765	5960	6092.1	-15607.1	4520.8
27.778	6056	6181	-15600	4515.9
27.791	6142	6275.1	-15608.1	4511.1
27.804	6260	6373.1	-15588.1	4506.3
27.817	6439	6473	-15509.1	4501.5
27.83	6577	6572.6	-15470.6	4496.6
27.843	6606	6668.8	-15537.8	4491.8
27.856	6657	6758.4	-15576.4	4487
27.869	6760	6838	-15553.1	4482.2
27.882	6850	6904.7	-15529.7	4477.4
27.895	6808	6955.9	-15622.9	4472.5
27.908	6819	6990	-15646	4467.7
27.921	6814	7006.1	-15667.2	4462.9
27.934	6715	7004.2	-15764.2	4458.1
27.947	6717	6984.6	-15742.6	4453.2
27.96	6669	6948.3	-15754.4	4448.4
27.973	6614	6896.7	-15757.7	4443.6
27.986	6476	6830.8	-15829.8	4438.8
27.999	6434	6753.9	-15794.9	4434
28.012	6274	6667.6	-15868.7	4429.1
28.025	6162	6574.5	-15887.5	4424.3
28.038	6193	6476.7	-15758.7	4419.5
28.051	6123	6376.2	-15728.2	4414.7
28.064	6047	6275.3	-15703.3	4409.8
28.077	6102	6175.5	-15548.5	4405
28.09	5945	6078.1	-15608.1	4400.2
28.103	5841	5984.3	-15618.4	4395.4
28.116	5733	5895.1	-15637.2	4390.6
28.129	5713	5811.1	-15573.1	4385.7
28.142	5724	5732.7	-15483.8	4380.9
28.155	5620	5660.2	-15515.2	4376.1
28.168	5468	5593.5	-15600.6	4371.3
28.181	5430	5532.7	-15577.7	4366.4
28.194	5459	5477.4	-15493.4	4361.6
28.207	5364	5427.3	-15538.4	4356.8
28.22	5427	5382.2	-15430.2	4352
28.233	5290	5341.6	-15526.7	4347.2
28.246	5295	5305.2	-15485.3	4342.3
28.259	5181	5272.6	-15566.7	4337.5
28.272	5259	5242.8	-15458.8	4332.7
28.285	5255	5216.7	-15436.8	4327.9
28.298	5154	5193.4	-15514.5	4323.1
28.311	5073	5172.6	-15574.7	4318.2
28.324	5014	5154.1	-15615.1	4313.4
28.337	5047	5137.6	-15565.6	4308.6
28.35	5100	5122.6	-15497.6	4303.8
28.363	5065	5109.6	-15519.7	4298.9
28.376	5105	5098.2	-15468.3	4294.1
28.389	5098	5088.3	-15465.3	4289.3
28.402	4948	5079.7	-15606.8	4284.5
28.415	4898	5072.5	-15649.6	4279.7
28.428	4847	5066.6	-15694.6	4274.8
28.441	5018	5062.9	-15520	4271
28.454	4967	5060.4	-15568.5	4267.2
28.467	5051	5059.1	-15483.2	4263.4
28.48	5107	5058.9	-15427	4259.6
28.493	5037	5059.9	-15497.9	4255.8
28.506	4968	5061.9	-15568.9	4252
28.519	5081	5064.9	-15458.9	4248.1
28.532	4905	5068.7	-15638.7	4244.3
28.545	4953	5073.2	-15595.2	4240.5
28.558	4964	5078.2	-15589.2	4236.7
28.571	4937	5083.4	-15621.5	4232.9
28.584	4969	5088.5	-15594.6	4229.1
28.597	4963	5093.2	-15605.2	4225.3
28.61	4981	5096.9	-15591	4221.5
28.623	5043	5099.3	-15531.4	4217.6
28.636	4950	5100.1	-15625.1	4213.8
28.649	4958	5098.8	-15615.8	4210
28.662	4906	5095.3	-15664.4	4206.2
28.675	4876	5089.7	-15688.7	4202.4
28.688	4980	5081.9	-15576.9	4198.6
28.701	4921	5072.2	-15626.2	4194.8
28.714	4953	5060.7	-15582.8	4191
28.727	4974	5047.9	-15548.9	4187.1
28.74	4970	5034	-15539	4183.3
28.753	4968	5019.3	-15526.4	4179.5
28.766	4948	5004.3	-15531.4	4175.7
28.779	4937	4989.2	-15527.3	4171.9
28.792	4911	4974.3	-15538.3	4168.1
28.805	4828	4959.8	-15606.8	4164.3
28.818	4781	4945.8	-15639.9	4160.4
28.831	4675	4932.6	-15732.6	4156.6
28.844	4804	4920.1	-15591.1	4152.8
28.857	4809	4908.4	-15574.5	4149
28.87	4753	4897.6	-15619.7	4145.2
28.883	4811	4887.7	-15551.7	4141.4
28.896	4870	4878.6	-15483.6	4137.6
28.909	4894	4870.3	-15451.3	4133.8
28.922	4827	4862.8	-15510.8	4129.9
28.935	4759	4856	-15572.1	4126.1
28.948	4756	4850	-15569	4122.3
28.961	4765	4844.7	-15554.7	4118.5
28.974	4800	4840	-15515	4114.7
28.987	4832	4835.9	-15479	4110.9
29	4786	4832.5	-15521.5	4107.1
29.013	4780	4829.2	-15524.2	4103.3
29.026	4820	4826.9	-15481.9	4099.4
29.039	4844	4825.2	-15456.2	4095.6
29.052	4913	4824	-15386	4091.8
29.065	4883	4823.4	-15415.5	4088
29.078	4740	4823.5	-15558.5	4084.2
29.091	4720	4824	-15579	4080.4
29.104	4742	4825.3	-15558.4	4076.6
29.117	4850	4827.4	-15452.5	4072.8
29.13	4924	4830.4	-15381.4	4068.9
29.143	4800	4834.2	-15509.2	4065.1
29.156	4722	4839	-15592.1	4061.3
29.169	4654	4844.9	-15666	4057.5
29.182	4735	4855.3	-15595.3	4056.9
29.195	4864	4867	-15478.1	4056.3
29.208	4871	4880.4	-15484.4	4055.7
29.221	4811	4895.4	-15559.5	4055
29.234	4881	4912.4	-15506.5	4054.4
29.247	4872	4931.6	-15534.7	4053.8
29.26	4840	4953.2	-15588.2	4053.2
29.273	4943	4977.4	-15509.4	4052.6
29.286	5021	5004.4	-15458.4	4052
29.299	5036	5034.5	-15473.5	4051.3
29.312	5013	5067.8	-15529.8	4050.7
29.325	5110	5104.5	-15469.5	4050.1
29.338	5238	5144.6	-15381.7	4049.5
29.351	5279	5188.3	-15384.4	4048.9
29.364	5359	5235.5	-15351.5	4048.3
29.377	5476	5286	-15285.1	4047.7
29.39	5537	5339.7	-15277.8	4047
29.403	5491	5396.2	-15380.2	4046.4
29.416	5532	5455	-15398	4045.8
29.429	5573	5515.6	-15417.7	4045.2
29.442	5545	5577.4	-15507.4	4044.6
29.455	5704	5639.4	-15410.4	4044
29.468	5962	5700.8	-15213.8	4043.3
29.481	5947	5760.3	-15288.3	4042.7
[truncated: 3,501 more rows]
