# Supplementary material for: Sugar-based synthesis of an enantiomorphically pure zeolite
Source: Nat Commun. 2024 Jun 21;15:5298. doi: 10.1038/s41467-024-49659-2 (PMC11192950; doi:10.1038/s41467-024-49659-2)
Supplement: Supplementary file 3 — Source data [file 41467_2024_49659_MOESM3_ESM.zip › Fig S12.xlsx]

## Sheet: Fig 12a
R-2-butanol			S-2-butanol
P (mbar)	uptake (wt%)		P (mbar)	uptake (wt%)
0	0		0	0
0.00355	1.4e-05		0.0005	0
0.00488	0.01106		0.00273	0.09876
0.00771	0.02728		0.0051	0.13188
0.00989	0.03605		0.00797	0.15728
0.01996	0.07161		0.00979	0.17267
0.02999	0.09868		0.01997	0.20443
0.04011	0.11518		0.0301	0.2194
0.05012	0.12484		0.03989	0.22776
0.06027	0.13617		0.04984	0.23743
0.07004	0.13941		0.05997	0.24419
0.07999	0.14542		0.06978	0.24785
0.0899	0.14598		0.07979	0.25178
0.1	0.1524		0.08998	0.2544
0.11991	0.15247		0.09961	0.25496
0.1402	0.15158		0.11974	0.25301
0.16012	0.15359		0.13973	0.25765
0.18015	0.15545		0.15967	0.25855
0.20052	0.15586		0.18	0.2571
0.29991	0.15744		0.19994	0.26056
0.40023	0.16152		0.29979	0.26436
0.50011	0.16207		0.39971	0.26898
0.60021	0.16409		0.49988	0.27576
0.80009	0.16907		0.6	0.28515
1.00012	0.17171		0.7999	0.29822
1.19998	0.17415		0.99983	0.31335
1.40006	0.17647		1.1998	0.32939
1.6	0.1784		1.39989	0.34541
1.79993	0.18263		1.59999	0.36344
1.89972	0.18755		1.79957	0.37996
			1.89974	0.39184

## Sheet: Fig 12b
rac-SiO2-STW						S-Ge-STW
S-2-butanol			R-2-butanol			S-2-butanol			R-2-butanol
P (mbar)	uptake (wt%)		P (mbar)	uptake (wt%)		P (mbar)	uptake (wt%)		P (mbar)	uptake (wt%)
0	0		0	0		0	0		0	0
0.09877	12.9836		0.000475	0		0.0005	0		0.00355	1.4e-05
0.19933	14.0982		0.00262	0.89413		0.00273	0.09876		0.00488	0.01106
0.2991	14.5341		0.00497	1.62043		0.0051	0.13188		0.00771	0.02728
0.39967	14.8235		0.00736	2.27446		0.00797	0.15728		0.00989	0.03605
0.49985	15.0332		0.0099	2.83786		0.00979	0.17267		0.01996	0.07161
0.59984	15.1958		0.02045	5.85617		0.01997	0.20443		0.02999	0.09868
0.79988	15.4461		0.03009	7.99782		0.0301	0.2194		0.04011	0.11518
0.99973	15.6295		0.04019	9.60775		0.03989	0.22776		0.05012	0.12484
1.19994	15.7752		0.05031	10.6889		0.04984	0.23743		0.06027	0.13617
1.39987	15.8933		0.06035	11.3976		0.05997	0.24419		0.07004	0.13941
1.59989	15.9952		0.07015	11.8877		0.06978	0.24785		0.07999	0.14542
1.79979	16.0811		0.07997	12.2592		0.07979	0.25178		0.0899	0.14598
1.99036	16.2282		0.09036	12.5661		0.08998	0.2544		0.1	0.1524
			0.10026	12.8072		0.09961	0.25496		0.11991	0.15247
			0.12013	13.3209		0.11974	0.25301		0.1402	0.15158
			0.13982	13.669		0.13973	0.25765		0.16012	0.15359
			0.15991	13.9343		0.15967	0.25855		0.18015	0.15545
			0.1803	14.1403		0.18	0.2571		0.20052	0.15586
			0.20056	14.304		0.19994	0.26056		0.29991	0.15744
			0.30027	14.9173		0.29979	0.26436		0.40023	0.16152
			0.39989	15.2476		0.39971	0.26898		0.50011	0.16207
			0.4999	15.4741		0.49988	0.27576		0.60021	0.16409
			0.59999	15.6452		0.6	0.28515		0.80009	0.16907
			0.79994	15.9014		0.7999	0.29822		1.00012	0.17171
			0.99988	16.0866		0.99983	0.31335		1.19998	0.17415
			1.19972	16.2332		1.1998	0.32939		1.40006	0.17647
			1.3999	16.3507		1.39989	0.34541		1.6	0.1784
			1.59976	16.4501		1.59999	0.36344		1.79993	0.18263
			1.79977	16.5382		1.79957	0.37996		1.89972	0.18755
						1.89974	0.39184

## Sheet: Fig 12c
before alcohol adsorption			after alcohol adsorption
P (mbar)	uptake (wt%)		P (mbar)	uptake (wt%)
0	0		0	0
12.4334	0.00977		13.5328	1.21e-05
23.0153	0.10424		24.2521	0.0529
45.141	0.31985		48.714	0.20616
92.828	0.74247		98.4625	0.48079
499.336	2.79543		299.655	1.27422
1000.26	4.05203		499.473	1.80347
1495.54	4.77224		1000.12	2.63389
1996.46	5.29002		1497.88	3.15779
2988.41	5.94827		1997.97	3.54823
3997.39	6.42138		2997.75	4.12007
4996.21	6.77435		3998.49	4.54911
5997.78	7.03149		4997.72	4.91175
6999.34	7.27131		5999.15	5.21551
8000.22	7.50081		6998.52	5.49124
8965.23	7.68614		7998.85	5.75284
9996.34	7.85441		8997.66	5.98633
10993	7.98574		9996.34	6.20674
11996	8.11068		10998.6	6.42384
12989.8	8.23287		11998.4	6.63701
			12997.3	6.832
