# Supplementary material for: Sugar-based synthesis of an enantiomorphically pure zeolite
Source: Nat Commun. 2024 Jun 21;15:5298. doi: 10.1038/s41467-024-49659-2 (PMC11192950; doi:10.1038/s41467-024-49659-2)
Supplement: Supplementary file 3 — Source data [file 41467_2024_49659_MOESM3_ESM.zip › Fig S2.xlsx]

## Sheet: Beta
2.01	9295.86
2.03	9091.86
2.05	9083.86
2.07	8987.86
2.09	8779.86
2.11	8511.86
2.13	8631.86
2.15	8671.86
2.17	8115.86
2.19	8027.86
2.21	8103.86
2.23	8247.86
2.25	7983.86
2.27	7787.86
2.29	7523.86
2.31	7359.86
2.33	7415.86
2.35	7559.86
2.37	7203.86
2.39	7107.86
2.41	7015.86
2.43	7203.86
2.45	6799.86
2.47	6763.86
2.49	6615.86
2.51	6767.86
2.53	6731.86
2.55	6403.86
2.57	6359.86
2.59	6295.86
2.61	6015.86
2.63	5759.86
2.65	5931.86
2.67	5739.86
2.69	5551.86
2.71	5667.86
2.73	5539.86
2.75	5319.86
2.77	5203.86
2.79	5283.86
2.81	5075.86
2.83	5039.86
2.85	5039.86
2.87	4819.86
2.89	4979.86
2.91	4791.86
2.93	4715.86
2.95	4579.86
2.97	4503.86
2.99	4627.86
3.01	4351.86
3.03	4483.86
3.05	4527.86
3.07	4495.86
3.09	4319.86
3.11	4287.86
3.13	4099.86
3.15	4211.86
3.17	3963.86
3.19	3999.86
3.21	4035.86
3.23	3971.86
3.25	4031.86
3.27	3891.86
3.29	3847.86
3.31	3799.86
3.33	3791.86
3.35	3711.86
3.37	3587.86
3.39	3683.86
3.41	3731.86
3.43	3707.86
3.45	3735.86
3.47	3603.86
3.49	3603.86
3.51	3699.86
3.53	3591.86
3.55	3727.86
3.57	3615.86
3.59	3671.86
3.61	3683.86
3.63	3559.86
3.65	3611.86
3.67	3583.86
3.69	3731.86
3.71	3531.86
3.73	3463.86
3.75	3467.86
3.77	3499.86
3.79	3555.86
3.81	3439.86
3.83	3555.86
3.85	3499.86
3.87	3543.86
3.89	3443.86
3.91	3587.86
3.93	3507.86
3.95	3451.86
3.97	3491.86
3.99	3463.86
4.01	3599.86
4.03	3551.86
4.05	3455.86
4.07	3355.86
4.09	3463.86
4.11	3467.86
4.13	3447.86
4.15	3543.86
4.17	3619.86
4.19	3651.86
4.21	3551.86
4.23	3691.86
4.25	3627.86
4.27	3555.86
4.29	3591.86
4.31	3619.86
4.33	3587.86
4.35	3455.86
4.37	3443.86
4.39	3495.86
4.41	3599.86
4.43	3523.86
4.45	3595.86
4.47	3671.86
4.49	3723.86
4.51	3623.86
4.53	3603.86
4.55	3575.86
4.57	3575.86
4.59	3491.86
4.61	3547.86
4.63	3631.86
4.65	3663.86
4.67	3643.86
4.69	3631.86
4.71	3639.86
4.73	3619.86
4.75	3587.86
4.77	3591.86
4.79	3631.86
4.81	3639.86
4.83	3659.86
4.85	3627.86
4.87	3563.86
4.89	3675.86
4.91	3679.86
4.93	3583.86
4.95	3655.86
4.97	3679.86
4.99	3599.86
5.01	3511.86
5.03	3503.86
5.05	3607.86
5.07	3739.86
5.09	3795.86
5.11	3707.86
5.13	3663.86
5.15	3787.86
5.17	3787.86
5.19	3891.86
5.21	3899.86
5.23	3715.86
5.25	3667.86
5.27	3607.86
5.29	3607.86
5.31	3719.86
5.33	3667.86
5.35	3635.86
5.37	3703.86
5.39	3799.86
5.41	3795.86
5.43	3859.86
5.45	3891.86
5.47	3851.86
5.49	3795.86
5.51	3695.86
5.53	3811.86
5.55	3779.86
5.57	3767.86
5.59	3895.86
5.61	3895.86
5.63	3879.86
5.65	3819.86
5.67	3783.86
5.69	3795.86
5.71	3795.86
5.73	3839.86
5.75	3931.86
5.77	4059.86
5.79	3955.86
5.81	3891.86
5.83	3899.86
5.85	3839.86
5.87	3959.86
5.89	3903.86
5.91	3883.86
5.93	4047.86
5.95	4039.86
5.97	3943.86
5.99	3995.86
6.01	4063.86
6.03	4107.86
6.05	4147.86
6.07	4083.86
6.09	4067.86
6.11	3939.86
6.13	3963.86
6.15	4115.86
6.17	4107.86
6.19	4179.86
6.21	4227.86
6.23	4183.86
6.25	4175.86
6.27	4271.86
6.29	4163.86
6.31	4235.86
6.33	4303.86
6.35	4295.86
6.37	4323.86
6.39	4407.86
6.41	4451.86
6.43	4375.86
6.45	4419.86
6.47	4543.86
6.49	4603.86
6.51	4667.86
6.53	4595.86
6.55	4635.86
6.57	4667.86
6.59	4847.86
6.61	4923.86
6.63	5079.86
6.65	5071.86
6.67	5207.86
6.69	5407.86
6.71	5431.86
6.73	5551.86
6.75	5571.86
6.77	5687.86
6.79	5951.86
6.81	6231.86
6.83	6115.86
6.85	6283.86
6.87	6663.86
6.89	6823.86
6.91	7139.86
6.93	7511.86
6.95	7519.86
6.97	7963.86
6.99	8399.86
7.01	8523.86
7.03	8851.86
7.05	9139.86
7.07	9651.86
7.09	10211.9
7.11	10611.9
7.13	10763.9
7.15	11183.9
7.17	11383.9
7.19	11415.9
7.21	11567.9
7.23	11899.9
7.25	12043.9
7.27	11943.9
7.29	12219.9
7.31	12491.9
7.33	12827.9
7.35	12699.9
7.37	12555.9
7.39	12527.9
7.41	12967.9
7.43	13343.9
7.45	13559.9
7.47	14043.9
7.49	14363.9
7.51	14283.9
7.53	14467.9
7.55	14383.9
7.57	14563.9
7.59	14903.9
7.61	14771.9
7.63	14871.9
7.65	14795.9
7.67	15307.9
7.69	14863.9
7.71	14767.9
7.73	14467.9
7.75	14259.9
7.77	14055.9
7.79	14163.9
7.81	14023.9
7.83	13591.9
7.85	13599.9
7.87	13591.9
7.89	13099.9
7.91	13215.9
7.93	12783.9
7.95	12551.9
7.97	12227.9
7.99	11971.9
8.01	11987.9
8.03	11555.9
8.05	11271.9
8.07	11255.9
8.09	10827.9
8.11	10547.9
8.13	10139.9
8.15	10243.9
8.17	10111.9
8.19	9859.86
8.21	9267.86
8.23	9079.86
8.25	8791.86
8.27	8735.86
8.29	8523.86
8.31	8439.86
8.33	8007.86
8.35	7835.86
8.37	7915.86
8.39	7491.86
8.41	7419.86
8.43	7195.86
8.45	7139.86
8.47	7427.86
8.49	6895.86
8.51	6975.86
8.53	6731.86
8.55	6703.86
8.57	6675.86
8.59	6627.86
8.61	6451.86
8.63	6259.86
8.65	6151.86
8.67	6359.86
8.69	6375.86
8.71	6175.86
8.73	6035.86
8.75	6127.86
8.77	5903.86
8.79	5935.86
8.81	6011.86
8.83	6063.86
8.85	5963.86
8.87	5675.86
8.89	5699.86
8.91	5803.86
8.93	5595.86
8.95	5583.86
8.97	5587.86
8.99	5487.86
9.01	5571.86
9.03	5371.86
9.05	5275.86
9.07	5635.86
9.09	5291.86
9.11	5215.86
9.13	5419.86
9.15	5211.86
9.17	5391.86
9.19	5383.86
9.21	5099.86
9.23	5239.86
9.25	5179.86
9.27	5059.86
9.29	5215.86
9.31	5295.86
9.33	5247.86
9.35	5055.86
9.37	5103.86
9.39	5151.86
9.41	5139.86
9.43	5243.86
9.45	5199.86
9.47	5075.86
9.49	5031.86
9.51	4827.86
9.53	5139.86
9.55	5043.86
9.57	5075.86
9.59	5187.86
9.61	5167.86
9.63	4995.86
9.65	5111.86
9.67	5019.86
9.69	4983.86
9.71	4911.86
9.73	4891.86
9.75	4947.86
9.77	5151.86
9.79	5111.86
9.81	5115.86
9.83	5047.86
9.85	5143.86
9.87	4979.86
9.89	5083.86
9.91	5071.86
9.93	5039.86
9.95	5019.86
9.97	5047.86
9.99	4995.86
10.01	5323.86
10.03	5211.86
10.05	5239.86
10.07	5123.86
10.09	5403.86
10.11	5135.86
10.13	5047.86
10.15	4931.86
10.17	5223.86
10.19	4851.86
10.21	4975.86
10.23	5011.86
10.25	5347.86
10.27	5203.86
10.29	5015.86
10.31	5087.86
10.33	5107.86
10.35	5051.86
10.37	4867.86
10.39	5035.86
10.41	5051.86
10.43	5127.86
10.45	5003.86
10.47	4903.86
10.49	5011.86
10.51	4991.86
10.53	5067.86
10.55	4923.86
10.57	4919.86
10.59	5071.86
10.61	5023.86
10.63	5127.86
10.65	5011.86
10.67	4971.86
10.69	5083.86
10.71	4915.86
10.73	4867.86
10.75	5047.86
10.77	5047.86
10.79	4843.86
10.81	5095.86
10.83	4899.86
10.85	4947.86
10.87	4943.86
10.89	4939.86
10.91	4911.86
10.93	5031.86
10.95	4991.86
10.97	5011.86
10.99	4979.86
11.01	5015.86
11.03	4755.86
11.05	4971.86
11.07	4891.86
11.09	4783.86
11.11	4775.86
11.13	4903.86
11.15	4935.86
11.17	4875.86
11.19	4911.86
11.21	4975.86
11.23	5111.86
11.25	5179.86
11.27	4995.86
11.29	4927.86
11.31	4919.86
11.33	4983.86
11.35	4799.86
11.37	4827.86
11.39	4923.86
11.41	4983.86
11.43	4899.86
11.45	4999.86
11.47	4975.86
11.49	4883.86
11.51	4971.86
11.53	4899.86
11.55	4919.86
11.57	4887.86
11.59	4983.86
11.61	4827.86
11.63	4763.86
11.65	4743.86
11.67	4715.86
11.69	4611.86
11.71	4823.86
11.73	4803.86
11.75	4919.86
11.77	4855.86
11.79	4827.86
11.81	4775.86
11.83	4755.86
11.85	4847.86
11.87	4875.86
11.89	4943.86
11.91	4995.86
11.93	5007.86
11.95	4951.86
11.97	4831.86
11.99	4775.86
12.01	4895.86
12.03	4723.86
12.05	4659.86
12.07	4819.86
12.09	4763.86
12.11	4803.86
12.13	4815.86
12.15	4771.86
12.17	4747.86
12.19	4879.86
12.21	4919.86
12.23	4811.86
12.25	4879.86
12.27	4847.86
12.29	4711.86
12.31	4683.86
12.33	4851.86
12.35	4835.86
12.37	4759.86
12.39	4819.86
12.41	4635.86
12.43	4687.86
12.45	4847.86
12.47	4663.86
12.49	4631.86
12.51	4675.86
12.53	4767.86
12.55	4787.86
12.57	4619.86
12.59	4551.86
12.61	4691.86
12.63	4731.86
12.65	4663.86
12.67	4715.86
12.69	4567.86
12.71	4519.86
12.73	4647.86
12.75	4651.86
12.77	4611.86
12.79	4515.86
12.81	4527.86
12.83	4575.86
12.85	4567.86
12.87	4635.86
12.89	4631.86
12.91	4619.86
12.93	4723.86
12.95	4799.86
12.97	4795.86
12.99	4763.86
13.01	4699.86
13.03	4627.86
13.05	4567.86
13.07	4651.86
13.09	4623.86
13.11	4647.86
13.13	4667.86
13.15	4595.86
13.17	4647.86
13.19	4811.86
13.21	4775.86
13.23	4663.86
13.25	4655.86
13.27	4591.86
13.29	4583.86
13.31	4639.86
13.33	4699.86
13.35	4735.86
13.37	4735.86
13.39	4695.86
13.41	4647.86
13.43	4671.86
13.45	4703.86
13.47	4627.86
13.49	4767.86
13.51	4851.86
13.53	4707.86
13.55	4815.86
13.57	4919.86
13.59	4667.86
13.61	4543.86
13.63	4615.86
13.65	4579.86
13.67	4615.86
13.69	4643.86
13.71	4647.86
13.73	4711.86
13.75	4619.86
13.77	4691.86
13.79	4871.86
13.81	4831.86
13.83	4655.86
13.85	4539.86
13.87	4659.86
13.89	4763.86
13.91	4731.86
13.93	4739.86
13.95	4731.86
13.97	4675.86
13.99	4735.86
14.01	4703.86
14.03	4667.86
14.05	4735.86
14.07	4739.86
14.09	4815.86
14.11	4663.86
14.13	4743.86
14.15	4855.86
14.17	4871.86
14.19	4843.86
14.21	4827.86
14.23	4763.86
14.25	4795.86
14.27	4863.86
14.29	4839.86
14.31	4719.86
14.33	4835.86
14.35	4823.86
14.37	4727.86
14.39	4699.86
14.41	4691.86
14.43	4983.86
14.45	4907.86
14.47	4695.86
14.49	4759.86
14.51	4835.86
14.53	4871.86
14.55	4839.86
14.57	4787.86
14.59	4687.86
14.61	4587.86
14.63	4631.86
14.65	4843.86
14.67	4803.86
14.69	4823.86
14.71	4695.86
14.73	4811.86
14.75	4763.86
14.77	4791.86
14.79	4939.86
14.81	4991.86
14.83	4939.86
14.85	4887.86
14.87	4967.86
14.89	4939.86
14.91	4687.86
14.93	4839.86
14.95	4879.86
14.97	4751.86
14.99	4771.86
15.01	4863.86
15.03	4795.86
15.05	5023.86
15.07	4971.86
15.09	4867.86
15.11	4983.86
15.13	5015.86
15.15	5139.86
15.17	4943.86
15.19	4911.86
15.21	4963.86
15.23	4911.86
15.25	4919.86
15.27	4879.86
15.29	4919.86
15.31	4943.86
15.33	5043.86
15.35	4875.86
15.37	4935.86
15.39	4971.86
15.41	4807.86
15.43	4867.86
15.45	5011.86
15.47	4947.86
15.49	4831.86
15.51	4923.86
15.53	5051.86
15.55	5235.86
15.57	5119.86
15.59	4983.86
15.61	5127.86
15.63	5095.86
15.65	5019.86
15.67	5027.86
15.69	4995.86
15.71	5007.86
15.73	5155.86
15.75	5015.86
15.77	5191.86
15.79	5279.86
15.81	5135.86
15.83	5239.86
15.85	5339.86
15.87	5199.86
15.89	5127.86
15.91	5071.86
15.93	5363.86
15.95	5231.86
15.97	5403.86
15.99	5455.86
16.01	5467.86
16.03	5391.86
16.05	5359.86
16.07	5091.86
16.09	5263.86
16.11	5443.86
16.13	5423.86
16.15	5175.86
16.17	5443.86
16.19	5455.86
16.21	5203.86
16.23	5311.86
16.25	5303.86
16.27	5295.86
16.29	5495.86
16.31	5447.86
16.33	5531.86
16.35	5263.86
16.37	5395.86
16.39	5371.86
16.41	5335.86
16.43	5527.86
16.45	5591.86
16.47	5603.86
16.49	5419.86
16.51	5663.86
16.53	5499.86
16.55	5671.86
16.57	5639.86
16.59	5423.86
16.61	5459.86
16.63	5615.86
16.65	5359.86
16.67	5695.86
16.69	5915.86
16.71	5907.86
16.73	5659.86
16.75	5991.86
16.77	5815.86
16.79	5755.86
16.81	5691.86
16.83	5907.86
16.85	5663.86
16.87	6003.86
16.89	5783.86
16.91	5871.86
16.93	5683.86
16.95	5843.86
16.97	6227.86
16.99	5903.86
17.01	6095.86
17.03	6167.86
17.05	6495.86
17.07	5899.86
17.09	6279.86
17.11	6479.86
17.13	6503.86
17.15	6571.86
17.17	6471.86
17.19	6351.86
17.21	6459.86
17.23	6475.86
17.25	6727.86
17.27	6559.86
17.29	6903.86
17.31	6799.86
17.33	7011.86
17.35	6867.86
17.37	7087.86
17.39	7143.86
17.41	7115.86
17.43	7039.86
17.45	7187.86
17.47	7279.86
17.49	7531.86
17.51	7651.86
17.53	7495.86
17.55	7275.86
17.57	7551.86
17.59	7915.86
17.61	7899.86
17.63	7559.86
17.65	7635.86
17.67	7687.86
17.69	7827.86
17.71	8171.86
17.73	8219.86
17.75	7999.86
17.77	8007.86
17.79	8187.86
17.81	8247.86
17.83	8479.86
17.85	8195.86
17.87	8231.86
17.89	8399.86
17.91	8523.86
17.93	8187.86
17.95	8479.86
17.97	8599.86
17.99	8523.86
18.01	8139.86
18.03	8539.86
18.05	8631.86
18.07	8539.86
18.09	8695.86
18.11	8551.86
18.13	8459.86
18.15	8343.86
18.17	8331.86
18.19	8551.86
18.21	8663.86
18.23	8475.86
18.25	8283.86
18.27	8367.86
18.29	8579.86
18.31	8455.86
18.33	8391.86
18.35	8435.86
18.37	8387.86
18.39	8055.86
18.41	8079.86
18.43	8283.86
18.45	8383.86
18.47	8679.86
18.49	8311.86
18.51	8143.86
18.53	8183.86
18.55	8315.86
18.57	8535.86
18.59	8351.86
18.61	8443.86
18.63	8355.86
18.65	8199.86
18.67	8491.86
18.69	8287.86
18.71	8159.86
18.73	8443.86
18.75	8235.86
18.77	8231.86
18.79	8151.86
18.81	8099.86
18.83	8103.86
18.85	8143.86
18.87	7863.86
18.89	7631.86
18.91	7863.86
18.93	7919.86
18.95	7731.86
18.97	7691.86
18.99	7647.86
19.01	7563.86
19.03	7739.86
19.05	7651.86
19.07	7575.86
19.09	7663.86
19.11	7487.86
19.13	7519.86
19.15	7659.86
19.17	7547.86
19.19	7415.86
19.21	7279.86
19.23	7191.86
19.25	7535.86
19.27	7383.86
19.29	7179.86
19.31	7331.86
19.33	7239.86
19.35	7191.86
19.37	7091.86
19.39	7139.86
19.41	7283.86
19.43	7231.86
19.45	7143.86
19.47	7159.86
19.49	6979.86
19.51	6927.86
19.53	7051.86
19.55	7051.86
19.57	7103.86
19.59	7143.86
19.61	7075.86
19.63	7091.86
19.65	7027.86
19.67	7063.86
19.69	6967.86
19.71	6803.86
19.73	6927.86
19.75	7031.86
19.77	7255.86
19.79	7223.86
19.81	7207.86
19.83	7143.86
19.85	7119.86
19.87	6967.86
19.89	7119.86
19.91	7379.86
19.93	7367.86
19.95	7315.86
19.97	7275.86
19.99	7387.86
20.01	7583.86
20.03	7615.86
20.05	7339.86
20.07	7351.86
20.09	7755.86
20.11	7835.86
20.13	8059.86
20.15	7823.86
20.17	7839.86
20.19	8251.86
20.21	8151.86
20.23	8123.86
20.25	8047.86
20.27	8011.86
20.29	8007.86
20.31	7907.86
20.33	7851.86
20.35	7991.86
20.37	8087.86
20.39	8171.86
20.41	8167.86
20.43	8083.86
20.45	8043.86
20.47	8087.86
20.49	8083.86
20.51	8179.86
20.53	8195.86
20.55	8351.86
20.57	8579.86
20.59	8407.86
20.61	8355.86
20.63	8415.86
20.65	8399.86
20.67	8415.86
20.69	8639.86
20.71	8759.86
20.73	8743.86
20.75	8999.86
20.77	8939.86
20.79	8791.86
20.81	8971.86
20.83	9051.86
20.85	9143.86
20.87	9075.86
20.89	9063.86
20.91	9423.86
20.93	9515.86
20.95	9611.86
20.97	9767.86
20.99	9851.86
21.01	10011.9
21.03	10019.9
21.05	10199.9
21.07	10571.9
21.09	10855.9
21.11	10771.9
21.13	11351.9
21.15	12263.9
21.17	13019.9
21.19	13963.9
21.21	15091.9
21.23	16983.9
21.25	19363.9
21.27	22747.9
21.29	27475.9
21.31	32371.9
21.33	36407.9
21.35	36239.9
21.37	30855.9
21.39	25059.9
21.41	20039.9
21.43	15455.9
21.45	12915.9
21.47	11811.9
21.49	11475.9
21.51	11339.9
21.53	11047.9
21.55	11111.9
21.57	11263.9
21.59	11499.9
21.61	11551.9
21.63	11475.9
21.65	11447.9
21.67	11267.9
21.69	11571.9
21.71	11939.9
21.73	11783.9
21.75	11903.9
21.77	11987.9
21.79	11963.9
21.81	11859.9
21.83	11935.9
21.85	12099.9
21.87	12251.9
21.89	12259.9
21.91	12259.9
21.93	12287.9
21.95	12255.9
21.97	12275.9
21.99	12987.9
22.01	13163.9
22.03	13363.9
22.05	13783.9
22.07	14171.9
22.09	14815.9
22.11	15743.9
22.13	16451.9
22.15	17675.9
22.17	19395.9
22.19	21507.9
22.21	24379.9
22.23	28175.9
22.25	33511.9
22.27	40047.9
22.29	48899.9
22.31	61035.9
22.33	80115.9
22.35	103844
22.37	132540
22.39	156304
22.41	158736
22.43	133772
22.45	101368
22.47	75363.9
22.49	50835.9
22.51	31091.9
22.53	22527.9
22.55	20011.9
22.57	19695.9
22.59	19415.9
22.61	19395.9
22.63	19295.9
22.65	19267.9
22.67	19163.9
22.69	18871.9
22.71	18551.9
22.73	18027.9
22.75	17859.9
22.77	17531.9
22.79	17051.9
22.81	16111.9
22.83	16047.9
22.85	15283.9
22.87	14791.9
22.89	14155.9
22.91	13999.9
22.93	13471.9
22.95	12911.9
22.97	12499.9
22.99	12031.9
23.01	11595.9
23.03	11155.9
23.05	10943.9
23.07	10611.9
23.09	10471.9
23.11	10067.9
23.13	9751.86
23.15	9659.86
23.17	9587.86
23.19	9559.86
23.21	9531.86
23.23	9115.86
23.25	9115.86
23.27	8827.86
23.29	8687.86
23.31	8563.86
23.33	8595.86
23.35	8391.86
23.37	8435.86
23.39	8223.86
23.41	8367.86
23.43	8215.86
23.45	8115.86
23.47	8107.86
23.49	8027.86
23.51	7867.86
23.53	7659.86
23.55	8003.86
23.57	7687.86
23.59	7883.86
23.61	7919.86
23.63	7723.86
23.65	7815.86
23.67	7807.86
23.69	7623.86
23.71	7531.86
23.73	7667.86
23.75	7935.86
23.77	7447.86
23.79	7763.86
23.81	7811.86
23.83	7443.86
23.85	7931.86
23.87	7479.86
23.89	7459.86
23.91	7435.86
23.93	7595.86
23.95	7443.86
23.97	7703.86
23.99	7535.86
24.01	7515.86
24.03	7291.86
24.05	7543.86
24.07	7643.86
24.09	7763.86
24.11	7607.86
24.13	7855.86
24.15	7535.86
24.17	7539.86
24.19	7591.86
24.21	7695.86
24.23	7507.86
24.25	7607.86
24.27	7787.86
24.29	7779.86
24.31	7819.86
24.33	7691.86
24.35	7851.86
24.37	7943.86
24.39	7879.86
24.41	8063.86
24.43	8059.86
24.45	8179.86
24.47	7927.86
24.49	8179.86
24.51	8191.86
24.53	8095.86
24.55	7875.86
24.57	8031.86
24.59	8095.86
24.61	8111.86
24.63	8211.86
24.65	7815.86
24.67	8039.86
24.69	7911.86
24.71	8115.86
24.73	8015.86
24.75	7599.86
24.77	7627.86
24.79	7771.86
24.81	7723.86
24.83	7739.86
24.85	7671.86
24.87	7747.86
24.89	7643.86
24.91	7587.86
24.93	7751.86
24.95	7695.86
24.97	7615.86
24.99	7583.86
25.01	7539.86
25.03	7735.86
25.05	7491.86
25.07	7587.86
25.09	7583.86
25.11	7827.86
25.13	7635.86
25.15	7847.86
25.17	8243.86
25.19	8347.86
25.21	8799.86
25.23	9523.86
25.25	10147.9
25.27	11595.9
25.29	13239.9
25.31	15155.9
25.33	16427.9
25.35	16499.9
25.37	14303.9
25.39	12343.9
25.41	10999.9
25.43	9519.86
25.45	7999.86
25.47	7255.86
25.49	6955.86
25.51	6963.86
25.53	6899.86
25.55	6739.86
25.57	6751.86
25.59	6783.86
25.61	6859.86
25.63	7115.86
25.65	6919.86
25.67	6815.86
25.69	6647.86
25.71	7087.86
25.73	7223.86
25.75	7331.86
25.77	7359.86
25.79	7171.86
25.81	7523.86
25.83	7343.86
25.85	7323.86
25.87	7311.86
25.89	7319.86
25.91	6971.86
25.93	7339.86
25.95	7299.86
25.97	7119.86
25.99	7011.86
26.01	7035.86
26.03	6899.86
26.05	6971.86
26.07	6891.86
26.09	6735.86
26.11	6811.86
26.13	6799.86
26.15	6787.86
26.17	6731.86
26.19	6703.86
26.21	6499.86
26.23	6451.86
26.25	6475.86
26.27	6391.86
26.29	6335.86
26.31	6151.86
26.33	6263.86
26.35	6287.86
26.37	6211.86
26.39	6339.86
26.41	6299.86
26.43	6383.86
26.45	6459.86
26.47	6387.86
26.49	6099.86
26.51	6139.86
26.53	6103.86
26.55	6095.86
26.57	5935.86
26.59	6019.86
26.61	6075.86
26.63	6075.86
26.65	6103.86
26.67	6207.86
26.69	6299.86
26.71	6291.86
26.73	6047.86
26.75	6151.86
26.77	6047.86
26.79	5983.86
26.81	6083.86
26.83	6211.86
26.85	6231.86
26.87	6335.86
26.89	6479.86
26.91	6519.86
26.93	6555.86
26.95	6523.86
26.97	6623.86
26.99	6867.86
27.01	6999.86
27.03	7315.86
27.05	7699.86
27.07	8319.86
27.09	9291.86
27.11	10291.9
27.13	11843.9
27.15	13963.9
27.17	16647.9
27.19	20111.9
27.21	21719.9
27.23	20559.9
27.25	17839.9
27.27	15287.9
27.29	13175.9
27.31	11139.9
27.33	8831.86
27.35	7599.86
27.37	6947.86
27.39	6695.86
27.41	6747.86
27.43	6795.86
27.45	6695.86
27.47	6759.86
27.49	6687.86
27.51	6503.86
27.53	6723.86
27.55	6855.86
27.57	6591.86
27.59	6515.86
27.61	6607.86
27.63	6671.86
27.65	6659.86
27.67	6791.86
27.69	6939.86
27.71	6795.86
27.73	6727.86
27.75	6867.86
27.77	7103.86
27.79	7051.86
27.81	6995.86
27.83	6935.86
27.85	6999.86
27.87	7023.86
27.89	7055.86
27.91	7135.86
27.93	7027.86
27.95	6999.86
27.97	7179.86
27.99	7059.86
28.01	7003.86
28.03	7203.86
28.05	7111.86
28.07	7199.86
28.09	7315.86
28.11	7215.86
28.13	7259.86
28.15	7283.86
28.17	7167.86
28.19	7223.86
28.21	7371.86
28.23	7475.86
28.25	7639.86
28.27	7619.86
28.29	7627.86
28.31	7839.86
28.33	7699.86
28.35	7483.86
28.37	7855.86
28.39	8155.86
28.41	8239.86
28.43	8319.86
28.45	8475.86
28.47	8675.86
28.49	8915.86
28.51	9375.86
28.53	9487.86
28.55	9939.86
28.57	10539.9
28.59	10823.9
28.61	11327.9
28.63	11831.9
28.65	12227.9
28.67	12339.9
28.69	12219.9
28.71	12395.9
28.73	12779.9
28.75	12675.9
28.77	12459.9
28.79	12263.9
28.81	11699.9
28.83	11131.9
28.85	10787.9
28.87	10271.9
28.89	9875.86
28.91	9467.86
28.93	9211.86
28.95	9011.86
28.97	8743.86
28.99	8511.86
29.01	8163.86
29.03	7883.86
29.05	7867.86
29.07	7655.86
29.09	7467.86
29.11	7223.86
29.13	7215.86
29.15	7335.86
29.17	7023.86
29.19	7031.86
29.21	7203.86
29.23	6931.86
29.25	6887.86
29.27	7067.86
29.29	7083.86
29.31	7099.86
29.33	7123.86
29.35	7047.86
29.37	7279.86
29.39	7415.86
29.41	7471.86
29.43	7755.86
29.45	8027.86
29.47	8411.86
29.49	9315.86
29.51	10251.9
29.53	11363.9
29.55	13459.9
29.57	15923.9
29.59	19251.9
29.61	22587.9
29.63	24159.9
29.65	22923.9
29.67	19463.9
29.69	16611.9
29.71	14951.9
29.73	12683.9
29.75	10019.9
29.77	7959.86
29.79	7307.86
29.81	7155.86
29.83	7303.86
29.85	7199.86
29.87	7179.86
29.89	6931.86
29.91	6947.86
29.93	6919.86
29.95	6939.86
29.97	6731.86
29.99	6763.86
30.01	6907.86
30.03	7135.86
30.05	7011.86
30.07	7139.86
30.09	7131.86
30.11	7235.86
30.13	7243.86
30.15	7299.86
30.17	7447.86
30.19	7395.86
30.21	7571.86
30.23	7679.86
30.25	8395.86
30.27	8711.86
30.29	9227.86
30.31	10063.9
30.33	10587.9
30.35	10911.9
30.37	10579.9
30.39	9851.86
30.41	9139.86
30.43	8991.86
30.45	8571.86
30.47	8079.86
30.49	7991.86
30.51	7847.86
30.53	7635.86
30.55	7931.86
30.57	8091.86
30.59	7819.86
30.61	7911.86
30.63	7867.86
30.65	7899.86
30.67	7915.86
30.69	7967.86
30.71	7895.86
30.73	7979.86
30.75	8267.86
30.77	8223.86
30.79	8011.86
30.81	8315.86
30.83	8155.86
30.85	8051.86
30.87	8135.86
30.89	8019.86
30.91	7975.86
30.93	8255.86
30.95	8443.86
30.97	7875.86
30.99	8015.86
31.01	8027.86
31.03	8091.86
31.05	7947.86
31.07	8095.86
31.09	8171.86
31.11	7931.86
31.13	8199.86
31.15	7971.86
31.17	8015.86
31.19	8191.86
31.21	7667.86
31.23	7775.86
31.25	7415.86
31.27	7767.86
31.29	7699.86
31.31	7691.86
31.33	7743.86
31.35	7523.86
31.37	7587.86
31.39	7787.86
31.41	7671.86
31.43	7731.86
31.45	7363.86
31.47	7439.86
31.49	7407.86
31.51	7495.86
31.53	7523.86
31.55	7427.86
31.57	7331.86
31.59	7415.86
31.61	7275.86
31.63	7239.86
31.65	7367.86
31.67	7655.86
31.69	7283.86
31.71	7255.86
31.73	7423.86
31.75	7023.86
31.77	7319.86
31.79	7375.86
31.81	6999.86
31.83	7311.86
31.85	7179.86
31.87	7155.86
31.89	7607.86
31.91	7239.86
31.93	7439.86
31.95	7459.86
31.97	7187.86
31.99	7079.86
32.01	7587.86
32.03	7663.86
32.05	7475.86
32.07	7723.86
32.09	7615.86
32.11	7511.86
32.13	7687.86
32.15	7611.86
32.17	7783.86
32.19	7783.86
32.21	7779.86
32.23	7491.86
32.25	7703.86
32.27	8247.86
32.29	8079.86
32.31	8227.86
32.33	8155.86
32.35	7883.86
32.37	7835.86
32.39	7959.86
32.41	8179.86
32.43	8127.86
32.45	8019.86
32.47	8107.86
32.49	8407.86
32.51	7907.86
32.53	8275.86
32.55	8235.86
32.57	8011.86
32.59	7783.86
32.61	8083.86
32.63	8327.86
32.65	7955.86
32.67	8067.86
32.69	7891.86
32.71	8023.86
32.73	8511.86
32.75	8319.86
32.77	8443.86
32.79	8315.86
32.81	8259.86
32.83	8055.86
32.85	8199.86
32.87	8387.86
32.89	8483.86
32.91	8223.86
32.93	8351.86
32.95	8227.86
32.97	8207.86
32.99	8343.86
33.01	8371.86
33.03	8403.86
33.05	8275.86
33.07	8303.86
33.09	8251.86
33.11	8931.86
33.13	8835.86
33.15	9067.86
33.17	9283.86
33.19	9763.86
33.21	10103.9
33.23	10351.9
33.25	11039.9
33.27	12919.9
33.29	14759.9
33.31	16687.9
33.33	18587.9
33.35	19303.9
33.37	18255.9
33.39	16219.9
33.41	14331.9
33.43	13651.9
33.45	12755.9
33.47	11079.9
33.49	9371.86
33.51	8595.86
33.53	8227.86
33.55	8035.86
33.57	7679.86
33.59	7663.86
33.61	7807.86
33.63	7963.86
33.65	7927.86
33.67	7839.86
33.69	7615.86
33.71	7383.86
33.73	7591.86
33.75	7615.86
33.77	7407.86
33.79	7307.86
33.81	7379.86
33.83	7191.86
33.85	7175.86
33.87	7067.86
33.89	6935.86
33.91	7039.86
33.93	6927.86
33.95	7095.86
33.97	7095.86
33.99	7115.86
34.01	6963.86
34.03	7031.86
34.05	6879.86
34.07	6739.86
34.09	6955.86
34.11	6851.86
34.13	6699.86
34.15	6543.86
34.17	6379.86
34.19	6655.86
34.21	6671.86
34.23	6563.86
34.25	6483.86
34.27	6567.86
34.29	6611.86
34.31	6423.86
34.33	6271.86
34.35	6375.86
34.37	6479.86
34.39	6467.86
34.41	6427.86
34.43	6359.86
34.45	6223.86
34.47	6299.86
34.49	6295.86
34.51	6227.86
34.53	6347.86
34.55	6331.86
34.57	6403.86
34.59	6215.86
34.61	6287.86
34.63	6375.86
34.65	6347.86
34.67	6331.86
34.69	6383.86
34.71	6643.86
34.73	6795.86
34.75	6871.86
34.77	7211.86
34.79	7483.86
34.81	7867.86
34.83	7983.86
34.85	7623.86
34.87	7243.86
34.89	7051.86
34.91	7043.86
34.93	7047.86
34.95	6783.86
34.97	6291.86
34.99	6147.86
35.01	6023.86
35.03	5903.86
35.05	5959.86
35.07	6011.86
35.09	5903.86
35.11	5899.86
35.13	5971.86
35.15	5751.86
35.17	5799.86
35.19	5947.86
35.21	5959.86
35.23	5859.86
35.25	5911.86
35.27	6079.86
35.29	5931.86
35.31	5655.86
35.33	5723.86
35.35	5907.86
35.37	5863.86
35.39	6011.86
35.41	6063.86
35.43	6007.86
35.45	6031.86
35.47	6011.86
35.49	5855.86
35.51	5779.86
35.53	5943.86
35.55	6047.86
35.57	5907.86
35.59	5851.86
35.61	5903.86
35.63	5895.86
35.65	6019.86
35.67	6211.86
35.69	6291.86
35.71	6287.86
35.73	6359.86
35.75	6523.86
35.77	6479.86
35.79	6519.86
35.81	6751.86
35.83	6867.86
35.85	7063.86
35.87	7171.86
35.89	7299.86
35.91	7731.86
35.93	7987.86
35.95	8015.86
35.97	8151.86
35.99	8499.86
36.01	8643.86
36.03	8839.86
36.05	9123.86
36.07	8975.86
36.09	8895.86
36.11	8859.86
36.13	8795.86
36.15	8667.86
36.17	8551.86
36.19	8427.86
36.21	8359.86
36.23	8075.86
36.25	7847.86
36.27	7743.86
36.29	7431.86
36.31	7259.86
36.33	7155.86
36.35	7011.86
36.37	6907.86
36.39	6735.86
36.41	6783.86
36.43	6847.86
36.45	6811.86
36.47	6671.86
36.49	6499.86
36.51	6587.86
36.53	6559.86
36.55	6503.86
36.57	6639.86
36.59	6563.86
36.61	6531.86
36.63	6523.86
36.65	6447.86
36.67	6483.86
36.69	6543.86
36.71	6567.86
36.73	6367.86
36.75	6423.86
36.77	6495.86
36.79	6595.86
36.81	6635.86
36.83	6723.86
36.85	6863.86
36.87	6835.86
36.89	6879.86
36.91	6839.86
36.93	6795.86
36.95	6811.86
36.97	6919.86
36.99	7131.86
37.01	7207.86
37.03	7215.86
37.05	7347.86
37.07	7395.86
37.09	7575.86
37.11	7771.86
37.13	7683.86
37.15	7619.86
37.17	7747.86
37.19	7695.86
37.21	7787.86
37.23	7827.86
37.25	7891.86
37.27	8103.86
37.29	8099.86
37.31	7811.86
37.33	8139.86
37.35	8179.86
37.37	8015.86
37.39	8219.86
37.41	8099.86
37.43	8283.86
37.45	8267.86
37.47	8115.86
37.49	8119.86
37.51	7879.86
37.53	8243.86
37.55	7923.86
37.57	8075.86
37.59	7995.86
37.61	7891.86
37.63	7703.86
37.65	7707.86
37.67	7575.86
37.69	7503.86
37.71	7547.86
37.73	7231.86
37.75	7383.86
37.77	7283.86
37.79	7163.86
37.81	7123.86
37.83	7227.86
37.85	7139.86
37.87	7159.86
37.89	6975.86
37.91	7011.86
37.93	6603.86
37.95	6659.86
37.97	6715.86
37.99	6683.86
38.01	6819.86
38.03	6755.86
38.05	6823.86
38.07	6583.86
38.09	6431.86
38.11	6491.86
38.13	6559.86
38.15	6523.86
38.17	6335.86
38.19	6271.86
38.21	6283.86
38.23	6331.86
38.25	6287.86
38.27	6163.86
38.29	6487.86
38.31	6359.86
38.33	6471.86
38.35	6303.86
38.37	6147.86
38.39	6071.86
38.41	6243.86
38.43	6127.86
38.45	6279.86
38.47	6039.86
38.49	6151.86
38.51	6071.86
38.53	6103.86
38.55	6311.86
38.57	6343.86
38.59	5951.86
38.61	6399.86
38.63	6115.86
38.65	5975.86
38.67	6235.86
38.69	6151.86
38.71	6187.86
38.73	6099.86
38.75	6115.86
38.77	6083.86
38.79	5955.86
38.81	6123.86
38.83	6159.86
38.85	5943.86
38.87	5931.86
38.89	6215.86
38.91	6159.86
38.93	6135.86
38.95	6295.86
38.97	6255.86
38.99	6343.86
39.01	6075.86
39.03	6171.86
39.05	6103.86
39.07	5951.86
39.09	6063.86
39.11	6007.86
39.13	6007.86
39.15	6119.86
39.17	5983.86
39.19	6059.86
39.21	5863.86
39.23	6347.86
39.25	5991.86
39.27	5875.86
39.29	6075.86
39.31	5943.86
39.33	5867.86
39.35	5903.86
39.37	6127.86
39.39	6075.86
39.41	6155.86
39.43	6023.86
39.45	5915.86
39.47	5827.86
39.49	5791.86
39.51	5947.86
39.53	6051.86
39.55	5835.86
39.57	5935.86
39.59	5911.86
39.61	6111.86
39.63	6099.86
39.65	6043.86
39.67	6107.86
39.69	5963.86
39.71	6203.86
39.73	6007.86
39.75	6103.86
39.77	5939.86
39.79	6243.86
39.81	6171.86
39.83	5879.86
39.85	5867.86
39.87	6043.86
39.89	6179.86
39.91	6191.86
39.93	5847.86
39.95	5903.86
39.97	6047.86
39.99	5907.86
40.01	6123.86

## Sheet: BEA-simulated
0	9.55867
0.02	9.55867
0.04	9.55867
0.06	9.55867
0.08	9.55867
0.1	9.55867
0.12	9.55867
0.14	9.55867
0.16	9.55867
0.18	9.55867
0.2	9.55867
0.22	9.55867
0.24	9.55867
0.26	9.55867
0.28	9.55867
0.3	9.55867
0.32	9.55867
0.34	9.55867
0.36	9.55867
0.38	9.55867
0.4	9.55867
0.42	9.55867
0.44	9.55867
0.46	9.55867
0.48	9.55867
0.5	9.55867
0.52	9.55867
0.54	9.55867
0.56	9.55867
0.58	9.55867
0.6	9.55867
0.62	9.55867
0.64	9.55867
0.66	9.55867
0.68	9.55867
0.7	9.55867
0.72	9.55867
0.74	9.55867
0.76	9.55867
0.78	9.55867
0.8	9.55867
0.82	9.55867
0.84	9.55867
0.86	9.55867
0.88	9.55867
0.9	9.55867
0.92	9.55867
0.94	9.55867
0.96	9.55867
0.98	9.55867
1	9.55867
1.02	9.55867
1.04	9.55867
1.06	9.55867
1.08	9.55867
1.1	9.55867
1.12	9.55867
1.14	9.55867
1.16	9.55867
1.18	9.55867
1.2	9.55867
1.22	9.55867
1.24	9.55867
1.26	9.55867
1.28	9.55867
1.3	9.55867
1.32	9.55867
1.34	9.55867
1.36	9.55867
1.38	9.55867
1.4	9.55867
1.42	9.55867
1.44	9.55867
1.46	9.55867
1.48	9.55867
1.5	9.55867
1.52	9.55867
1.54	9.55867
1.56	9.55867
1.58	9.55867
1.6	9.55867
1.62	9.55867
1.64	9.55867
1.66	9.55867
1.68	9.55867
1.7	9.55867
1.72	9.55867
1.74	9.55867
1.76	9.55867
1.78	9.55867
1.8	9.55867
1.82	9.55867
1.84	9.55867
1.86	9.55867
1.88	9.55867
1.9	9.55867
1.92	9.55867
1.94	9.55867
1.96	9.55867
1.98	9.55867
2	9.55867
2.02	9.55867
2.04	9.55867
2.06	9.55867
2.08	9.55867
2.1	9.55867
2.12	9.55867
2.14	9.55867
2.16	9.55867
2.18	9.55867
2.2	9.55867
2.22	9.55867
2.24	9.55867
2.26	9.55867
2.28	9.55867
2.3	9.55867
2.32	9.55867
2.34	9.55867
2.36	9.55867
2.38	9.55867
2.4	9.55867
2.42	9.55867
2.44	9.55867
2.46	9.55867
2.48	9.55867
2.5	9.55867
2.52	9.55867
2.54	9.55867
2.56	9.55867
2.58	9.55867
2.6	9.55867
2.62	9.55867
2.64	9.55867
2.66	9.55867
2.68	9.55867
2.7	9.55867
2.72	9.55867
2.74	9.55867
2.76	9.55867
2.78	9.55867
2.8	9.55867
2.82	9.55867
2.84	9.55867
2.86	9.55867
2.88	9.55867
2.9	9.55867
2.92	9.55867
2.94	9.55867
2.96	9.55867
2.98	9.55867
3	9.55867
3.02	9.55867
3.04	9.55867
3.06	9.55867
3.08	9.55867
3.1	9.55867
3.12	9.55867
3.14	9.55867
3.16	9.55867
3.18	9.55867
3.2	9.55867
3.22	9.55867
3.24	9.55867
3.26	9.55867
3.28	9.55867
3.3	9.55867
3.32	9.55867
3.34	9.55867
3.36	9.55867
3.38	9.55867
3.4	9.55867
3.42	9.55867
3.44	9.55867
3.46	9.55867
3.48	9.55867
3.5	9.55867
3.52	9.55867
3.54	9.55867
3.56	9.55867
3.58	9.55867
3.6	9.55867
3.62	9.55867
3.64	9.55867
3.66	9.55867
3.68	9.55867
3.7	9.55867
3.72	9.55867
3.74	9.55867
3.76	9.55867
3.78	9.55867
3.8	9.55867
3.82	9.55867
3.84	9.55867
3.86	9.55867
3.88	9.55867
3.9	9.55867
3.92	9.55867
3.94	9.55867
3.96	9.55867
3.98	9.55867
4	9.55867
4.02	9.55867
4.04	9.55867
4.06	9.55867
4.08	9.55867
4.1	9.55867
4.12	9.55867
4.14	9.55867
4.16	9.55867
4.18	9.55867
4.2	9.55867
4.22	9.55867
4.24	9.55867
4.26	9.55867
4.28	9.55867
4.3	9.55867
4.32	9.55867
4.34	9.55867
4.36	9.55867
4.38	9.55867
4.4	9.55867
4.42	9.55867
4.44	9.55867
4.46	9.55867
4.48	9.55867
4.5	9.55867
4.52	9.55867
4.54	9.55867
4.56	9.55867
4.58	9.55867
4.6	9.55867
4.62	9.55867
4.64	9.55867
4.66	9.55867
4.68	9.55867
4.7	9.55867
4.72	9.55867
4.74	9.55867
4.76	9.55867
4.78	9.55867
4.8	9.55867
4.82	9.55867
4.84	9.55867
4.86	9.55867
4.88	9.55867
4.9	9.55867
4.92	9.55867
4.94	9.55867
4.96	9.55867
4.98	9.55867
5	9.55867
5.02	9.55867
5.04	9.55867
5.06	9.55867
5.08	9.55867
5.1	9.55867
5.12	9.55867
5.14	9.55867
5.16	9.55867
5.18	9.55867
5.2	9.55867
5.22	9.55867
5.24	9.55867
5.26	9.55867
5.28	9.55867
5.3	9.55867
5.32	9.55867
5.34	9.55867
5.36	9.55867
5.38	9.55867
5.4	9.55867
5.42	9.55867
5.44	9.55867
5.46	9.55867
5.48	9.55867
5.5	9.55867
5.52	9.55867
5.54	9.55867
5.56	9.55867
5.58	9.55867
5.6	9.55867
5.62	9.55867
5.64	9.55867
5.66	9.55867
5.68	9.55867
5.7	9.55867
5.72	9.55867
5.74	9.55867
5.76	9.55867
5.78	9.55867
5.8	9.55867
5.82	9.55867
5.84	9.55867
5.86	9.55867
5.88	9.55867
5.9	9.55867
5.92	9.55867
5.94	9.55867
5.96	9.55867
5.98	9.55867
6	9.55867
6.02	9.55867
6.04	9.55867
6.06	9.55867
6.08	9.55867
6.1	9.55867
6.12	9.55867
6.14	9.55867
6.16	9.55867
6.18	9.55867
6.2	9.55867
6.22	9.55867
6.24	9.55867
6.26	9.55867
6.28	9.55867
6.3	9.55867
6.32	9.55867
6.34	9.55867
6.36	9.55867
6.38	9.55867
6.4	9.55867
6.42	9.55867
6.44	9.55867
6.46	9.55867
6.48	9.55867
6.5	9.55867
6.52	9.55867
6.54	9.55867
6.56	9.55867
6.58	9.55867
6.6	9.55867
6.62	9.55867
6.64	22.5587
6.66	23.5587
6.68	25.5587
6.7	28.5587
6.72	30.5587
6.74	34.5587
6.76	39.5587
6.78	45.5587
6.8	54.5587
6.82	65.5587
6.84	82.5587
6.86	107.559
6.88	154.559
6.9	262.559
6.92	543.559
6.94	1140.56
6.96	1963.56
6.98	2270.56
7	1612.56
7.02	840.559
7.04	390.559
7.06	203.559
7.08	130.559
7.1	95.5587
7.12	74.5587
7.14	60.5587
7.16	50.5587
7.18	42.5587
7.2	37.5587
7.22	32.5587
7.24	29.5587
7.26	26.5587
7.28	24.5587
7.3	22.5587
7.32	21.5587
7.34	9.55867
7.36	9.55867
7.38	9.55867
7.4	64.5587
7.42	71.5587
7.44	79.5587
7.46	89.5587
7.48	102.559
7.5	118.559
7.52	139.559
7.54	165.559
7.56	201.559
7.58	251.559
7.6	322.559
7.62	430.559
7.64	622.559
7.66	1063.56
7.68	2214.56
7.7	4720.56
7.72	8331.56
7.74	10009.6
7.76	7334.56
7.78	3873.56
7.8	1786.56
7.82	897.559
7.84	555.559
7.86	395.559
7.88	300.559
7.9	235.559
7.92	190.559
7.94	157.559
7.96	132.559
7.98	113.559
8	98.5587
8.02	86.5587
8.04	77.5587
8.06	69.5587
8.08	62.5587
8.1	9.55867
8.12	9.55867
8.14	9.55867
8.16	9.55867
8.18	9.55867
8.2	9.55867
8.22	9.55867
8.24	9.55867
8.26	9.55867
8.28	9.55867
8.3	9.55867
8.32	9.55867
8.34	9.55867
8.36	9.55867
8.38	9.55867
8.4	9.55867
8.42	9.55867
8.44	9.55867
8.46	9.55867
8.48	9.55867
8.5	9.55867
8.52	9.55867
8.54	9.55867
8.56	9.55867
8.58	9.55867
8.6	9.55867
8.62	9.55867
8.64	9.55867
8.66	9.55867
8.68	9.55867
8.7	9.55867
8.72	9.55867
8.74	9.55867
8.76	9.55867
8.78	9.55867
8.8	9.55867
8.82	9.55867
8.84	9.55867
8.86	9.55867
8.88	9.55867
8.9	9.55867
8.92	9.55867
8.94	9.55867
8.96	9.55867
8.98	9.55867
9	9.55867
9.02	9.55867
9.04	9.55867
9.06	9.55867
9.08	9.55867
9.1	9.55867
9.12	9.55867
9.14	9.55867
9.16	9.55867
9.18	9.55867
9.2	9.55867
9.22	9.55867
9.24	9.55867
9.26	9.55867
9.28	9.55867
9.3	9.55867
9.32	16.5587
9.34	17.5587
9.36	18.5587
9.38	20.5587
9.4	21.5587
9.42	23.5587
9.44	26.5587
9.46	29.5587
9.48	34.5587
9.5	39.5587
9.52	48.5587
9.54	60.5587
9.56	79.5587
9.58	115.559
9.6	205.559
9.62	433.559
9.64	875.559
9.66	1383.56
9.68	1397.56
9.7	896.559
9.72	446.559
9.74	211.559
9.76	117.559
9.78	80.5587
9.8	61.5587
9.82	50.5587
9.84	43.5587
9.86	39.5587
9.88	35.5587
9.9	29.5587
9.92	25.5587
9.94	22.5587
9.96	20.5587
9.98	19.5587
10	18.5587
10.02	17.5587
10.04	9.55867
10.06	9.55867
10.08	9.55867
10.1	9.55867
10.12	9.55867
10.14	9.55867
10.16	9.55867
10.18	9.55867
10.2	9.55867
10.22	9.55867
10.24	10.5587
10.26	10.5587
10.28	10.5587
10.3	10.5587
10.32	11.5587
10.34	12.5587
10.36	14.5587
10.38	20.5587
10.4	30.5587
10.42	39.5587
10.44	35.5587
10.46	24.5587
10.48	16.5587
10.5	12.5587
10.52	11.5587
10.54	10.5587
10.56	10.5587
10.58	10.5587
10.6	10.5587
10.62	9.55867
10.64	9.55867
10.66	9.55867
10.68	9.55867
10.7	9.55867
10.72	9.55867
10.74	9.55867
10.76	9.55867
10.78	9.55867
10.8	9.55867
10.82	9.55867
10.84	9.55867
10.86	9.55867
10.88	9.55867
10.9	9.55867
10.92	9.55867
10.94	9.55867
10.96	9.55867
10.98	9.55867
11	9.55867
11.02	9.55867
11.04	9.55867
11.06	9.55867
11.08	9.55867
11.1	9.55867
11.12	9.55867
11.14	9.55867
11.16	9.55867
11.18	9.55867
11.2	9.55867
11.22	9.55867
11.24	9.55867
11.26	9.55867
11.28	9.55867
11.3	9.55867
11.32	9.55867
11.34	9.55867
11.36	9.55867
11.38	9.55867
11.4	9.55867
11.42	9.55867
11.44	9.55867
11.46	9.55867
11.48	9.55867
11.5	9.55867
11.52	9.55867
11.54	9.55867
11.56	9.55867
11.58	9.55867
11.6	9.55867
11.62	9.55867
11.64	9.55867
11.66	9.55867
11.68	9.55867
11.7	9.55867
11.72	9.55867
11.74	10.5587
11.76	10.5587
11.78	10.5587
11.8	10.5587
11.82	11.5587
11.84	11.5587
11.86	13.5587
11.88	18.5587
11.9	31.5587
11.92	43.5587
11.94	47.5587
11.96	37.5587
11.98	26.5587
12	21.5587
12.02	20.5587
12.04	21.5587
12.06	22.5587
12.08	25.5587
12.1	30.5587
12.12	36.5587
12.14	49.5587
12.16	77.5587
12.18	152.559
12.2	314.559
12.22	541.559
12.24	636.559
12.26	461.559
12.28	245.559
12.3	118.559
12.32	64.5587
12.34	43.5587
12.36	33.5587
12.38	27.5587
12.4	23.5587
12.42	20.5587
12.44	18.5587
12.46	17.5587
12.48	16.5587
12.5	15.5587
12.52	14.5587
12.54	13.5587
12.56	13.5587
12.58	12.5587
12.6	9.55867
12.62	9.55867
12.64	9.55867
12.66	9.55867
12.68	9.55867
12.7	9.55867
12.72	9.55867
12.74	9.55867
12.76	9.55867
12.78	9.55867
12.8	9.55867
12.82	9.55867
12.84	9.55867
12.86	9.55867
12.88	9.55867
12.9	9.55867
12.92	9.55867
12.94	9.55867
12.96	9.55867
12.98	9.55867
13	9.55867
13.02	9.55867
13.04	9.55867
13.06	11.5587
13.08	11.5587
13.1	11.5587
13.12	11.5587
13.14	12.5587
13.16	12.5587
13.18	13.5587
13.2	13.5587
13.22	14.5587
13.24	16.5587
13.26	17.5587
13.28	20.5587
13.3	25.5587
13.32	35.5587
13.34	63.5587
13.36	125.559
13.38	226.559
13.4	296.559
13.42	239.559
13.44	137.559
13.46	68.5587
13.48	38.5587
13.5	26.5587
13.52	21.5587
13.54	18.5587
13.56	16.5587
13.58	14.5587
13.6	13.5587
13.62	13.5587
13.64	12.5587
13.66	12.5587
13.68	12.5587
13.7	11.5587
13.72	11.5587
13.74	11.5587
13.76	9.55867
13.78	10.5587
13.8	10.5587
13.82	10.5587
13.84	10.5587
13.86	10.5587
13.88	11.5587
13.9	13.5587
13.92	17.5587
13.94	25.5587
13.96	38.5587
13.98	44.5587
14	35.5587
14.02	23.5587
14.04	17.5587
14.06	15.5587
14.08	14.5587
14.1	13.5587
14.12	14.5587
14.14	14.5587
14.16	15.5587
14.18	16.5587
14.2	17.5587
14.22	19.5587
14.24	22.5587
14.26	26.5587
14.28	34.5587
14.3	52.5587
14.32	99.5587
14.34	200.559
14.36	338.559
14.38	388.559
14.4	277.559
14.42	148.559
14.44	73.5587
14.46	41.5587
14.48	29.5587
14.5	23.5587
14.52	20.5587
14.54	17.5587
14.56	16.5587
14.58	15.5587
14.6	14.5587
14.62	13.5587
14.64	12.5587
14.66	12.5587
14.68	12.5587
14.7	11.5587
14.72	11.5587
14.74	9.55867
14.76	9.55867
14.78	9.55867
14.8	9.55867
14.82	9.55867
14.84	9.55867
14.86	9.55867
14.88	9.55867
14.9	9.55867
14.92	9.55867
14.94	10.5587
14.96	10.5587
14.98	10.5587
15	10.5587
15.02	11.5587
15.04	12.5587
15.06	14.5587
15.08	20.5587
15.1	30.5587
15.12	38.5587
15.14	33.5587
15.16	23.5587
15.18	16.5587
15.2	13.5587
15.22	12.5587
15.24	11.5587
15.26	11.5587
15.28	11.5587
15.3	11.5587
15.32	11.5587
15.34	12.5587
15.36	12.5587
15.38	13.5587
15.4	14.5587
15.42	17.5587
15.44	23.5587
15.46	40.5587
15.48	71.5587
15.5	107.559
15.52	108.559
15.54	72.5587
15.56	40.5587
15.58	24.5587
15.6	18.5587
15.62	16.5587
15.64	15.5587
15.66	13.5587
15.68	12.5587
15.7	11.5587
15.72	11.5587
15.74	11.5587
15.76	10.5587
15.78	10.5587
15.8	10.5587
15.82	10.5587
15.84	10.5587
15.86	10.5587
15.88	10.5587
15.9	10.5587
15.92	11.5587
15.94	14.5587
15.96	20.5587
15.98	27.5587
16	29.5587
16.02	23.5587
16.04	16.5587
16.06	12.5587
16.08	11.5587
16.1	10.5587
16.12	10.5587
16.14	10.5587
16.16	9.55867
16.18	9.55867
16.2	9.55867
16.22	9.55867
16.24	9.55867
16.26	9.55867
16.28	9.55867
16.3	9.55867
16.32	9.55867
16.34	9.55867
16.36	9.55867
16.38	9.55867
16.4	9.55867
16.42	9.55867
16.44	9.55867
16.46	9.55867
16.48	9.55867
16.5	9.55867
16.52	9.55867
16.54	9.55867
16.56	9.55867
16.58	9.55867
16.6	9.55867
16.62	10.5587
16.64	10.5587
16.66	11.5587
16.68	11.5587
16.7	11.5587
16.72	10.5587
16.74	9.55867
16.76	9.55867
16.78	9.55867
16.8	9.55867
16.82	9.55867
16.84	9.55867
16.86	9.55867
16.88	9.55867
16.9	9.55867
16.92	10.5587
16.94	10.5587
16.96	11.5587
16.98	13.5587
17	17.5587
17.02	21.5587
17.04	19.5587
17.06	15.5587
17.08	12.5587
17.1	10.5587
17.12	10.5587
17.14	10.5587
17.16	10.5587
17.18	10.5587
17.2	10.5587
17.22	11.5587
17.24	12.5587
17.26	11.5587
17.28	10.5587
17.3	10.5587
17.32	9.55867
17.34	9.55867
17.36	9.55867
17.38	9.55867
17.4	9.55867
17.42	9.55867
17.44	9.55867
17.46	9.55867
17.48	9.55867
17.5	9.55867
17.52	9.55867
17.54	9.55867
17.56	9.55867
17.58	9.55867
17.6	9.55867
17.62	9.55867
17.64	9.55867
17.66	9.55867
17.68	9.55867
17.7	9.55867
17.72	9.55867
17.74	9.55867
17.76	9.55867
17.78	9.55867
17.8	9.55867
17.82	9.55867
17.84	11.5587
17.86	11.5587
17.88	12.5587
17.9	12.5587
17.92	13.5587
17.94	13.5587
17.96	14.5587
17.98	15.5587
18	16.5587
18.02	18.5587
18.04	21.5587
18.06	25.5587
18.08	31.5587
18.1	44.5587
18.12	77.5587
18.14	158.559
18.16	299.559
18.18	427.559
18.2	380.559
18.22	227.559
18.24	113.559
18.26	58.5587
18.28	37.5587
18.3	28.5587
18.32	23.5587
18.34	20.5587
18.36	18.5587
18.38	16.5587
18.4	15.5587
18.42	14.5587
18.44	14.5587
18.46	14.5587
18.48	13.5587
18.5	14.5587
18.52	14.5587
18.54	14.5587
18.56	19.5587
18.58	31.5587
18.6	48.5587
18.62	56.5587
18.64	43.5587
18.66	27.5587
18.68	17.5587
18.7	13.5587
18.72	12.5587
18.74	11.5587
18.76	10.5587
18.78	10.5587
18.8	10.5587
18.82	10.5587
18.84	10.5587
18.86	9.55867
18.88	9.55867
18.9	9.55867
18.92	9.55867
18.94	9.55867
18.96	9.55867
18.98	9.55867
19	9.55867
19.02	9.55867
19.04	9.55867
19.06	10.5587
19.08	10.5587
19.1	10.5587
19.12	10.5587
19.14	10.5587
19.16	10.5587
19.18	10.5587
19.2	11.5587
19.22	11.5587
19.24	11.5587
19.26	12.5587
19.28	13.5587
19.3	14.5587
19.32	17.5587
19.34	24.5587
19.36	40.5587
19.38	73.5587
19.4	110.559
19.42	112.559
19.44	77.5587
19.46	47.5587
19.48	34.5587
19.5	29.5587
19.52	24.5587
19.54	18.5587
19.56	14.5587
19.58	12.5587
19.6	12.5587
19.62	11.5587
19.64	11.5587
19.66	11.5587
19.68	10.5587
19.7	10.5587
19.72	10.5587
19.74	10.5587
19.76	11.5587
19.78	13.5587
19.8	15.5587
19.82	16.5587
19.84	15.5587
19.86	12.5587
19.88	11.5587
19.9	10.5587
19.92	10.5587
19.94	10.5587
19.96	11.5587
19.98	11.5587
20	12.5587
20.02	13.5587
20.04	17.5587
20.06	27.5587
20.08	43.5587
20.1	55.5587
20.12	47.5587
20.14	30.5587
20.16	19.5587
20.18	14.5587
20.2	12.5587
20.22	11.5587
20.24	10.5587
20.26	10.5587
20.28	10.5587
20.3	11.5587
20.32	11.5587
20.34	11.5587
20.36	11.5587
20.38	11.5587
20.4	11.5587
20.42	11.5587
20.44	12.5587
20.46	12.5587
20.48	12.5587
20.5	13.5587
20.52	15.5587
20.54	17.5587
20.56	21.5587
20.58	32.5587
20.6	61.5587
20.62	112.559
20.64	168.559
20.66	163.559
20.68	107.559
20.7	59.5587
20.72	34.5587
20.74	25.5587
20.76	22.5587
20.78	21.5587
20.8	21.5587
20.82	22.5587
20.84	25.5587
20.86	32.5587
20.88	50.5587
20.9	88.5587
20.92	142.559
20.94	171.559
20.96	148.559
20.98	139.559
21	191.559
21.02	277.559
21.04	286.559
21.06	192.559
21.08	102.559
21.1	54.5587
21.12	34.5587
21.14	26.5587
21.16	22.5587
21.18	20.5587
21.2	19.5587
21.22	18.5587
21.24	18.5587
21.26	19.5587
21.28	23.5587
21.3	33.5587
21.32	58.5587
21.34	93.5587
21.36	107.559
21.38	80.5587
21.4	46.5587
21.42	26.5587
21.44	17.5587
21.46	14.5587
21.48	13.5587
21.5	12.5587
21.52	11.5587
21.54	11.5587
21.56	14.5587
21.58	14.5587
21.6	15.5587
21.62	15.5587
21.64	16.5587
21.66	17.5587
21.68	18.5587
21.7	20.5587
21.72	22.5587
21.74	35.5587
21.76	41.5587
21.78	50.5587
21.8	64.5587
21.82	95.5587
21.84	172.559
21.86	342.559
21.88	595.559
21.9	737.559
21.92	574.559
21.94	341.559
21.96	204.559
21.98	161.559
22	178.559
22.02	269.559
22.04	526.559
22.06	1060.56
22.08	1745.56
22.1	1902.56
22.12	1300.56
22.14	688.559
22.16	366.559
22.18	246.559
22.2	183.559
22.22	137.559
22.24	114.559
22.26	100.559
22.28	84.5587
22.3	67.5587
22.32	57.5587
22.34	56.5587
22.36	65.5587
22.38	99.5587
22.4	180.559
22.42	311.559
22.44	400.559
22.46	323.559
22.48	203.559
22.5	119.559
22.52	69.5587
22.54	42.5587
22.56	29.5587
22.58	23.5587
22.6	20.5587
22.62	17.5587
22.64	16.5587
22.66	15.5587
22.68	14.5587
22.7	13.5587
22.72	13.5587
22.74	13.5587
22.76	12.5587
22.78	12.5587
22.8	10.5587
22.82	10.5587
22.84	11.5587
22.86	11.5587
22.88	12.5587
22.9	13.5587
22.92	15.5587
22.94	20.5587
22.96	32.5587
22.98	55.5587
23	80.5587
23.02	79.5587
23.04	53.5587
23.06	32.5587
23.08	22.5587
23.1	19.5587
23.12	20.5587
23.14	28.5587
23.16	46.5587
23.18	71.5587
23.2	79.5587
23.22	58.5587
23.24	34.5587
23.26	21.5587
23.28	15.5587
23.3	13.5587
23.32	12.5587
23.34	12.5587
23.36	12.5587
23.38	11.5587
23.4	10.5587
23.42	10.5587
23.44	10.5587
23.46	10.5587
23.48	10.5587
23.5	9.55867
23.52	9.55867
23.54	9.55867
23.56	9.55867
23.58	9.55867
23.6	9.55867
23.62	9.55867
23.64	9.55867
23.66	9.55867
23.68	9.55867
23.7	9.55867
23.72	9.55867
23.74	9.55867
23.76	9.55867
23.78	9.55867
23.8	9.55867
23.82	9.55867
23.84	9.55867
23.86	9.55867
23.88	9.55867
23.9	9.55867
23.92	10.5587
23.94	11.5587
23.96	12.5587
23.98	15.5587
24	17.5587
24.02	15.5587
24.04	12.5587
24.06	11.5587
24.08	10.5587
24.1	10.5587
24.12	10.5587
24.14	10.5587
24.16	11.5587
24.18	11.5587
24.2	11.5587
24.22	11.5587
24.24	12.5587
24.26	13.5587
24.28	15.5587
24.3	17.5587
24.32	21.5587
24.34	33.5587
24.36	59.5587
24.38	104.559
24.4	139.559
24.42	119.559
24.44	73.5587
24.46	41.5587
24.48	27.5587
24.5	24.5587
24.52	25.5587
24.54	33.5587
24.56	56.5587
24.58	98.5587
24.6	136.559
24.62	124.559
24.64	79.5587
24.66	43.5587
24.68	27.5587
24.7	20.5587
24.72	17.5587
24.74	16.5587
24.76	14.5587
24.78	14.5587
24.8	14.5587
24.82	14.5587
24.84	15.5587
24.86	16.5587
24.88	17.5587
24.9	19.5587
24.92	23.5587
24.94	31.5587
24.96	53.5587
24.98	104.559
25	186.559
25.02	243.559
25.04	197.559
25.06	114.559
25.08	58.5587
25.1	33.5587
25.12	23.5587
25.14	19.5587
25.16	16.5587
25.18	15.5587
25.2	14.5587
25.22	13.5587
25.24	13.5587
25.26	13.5587
25.28	15.5587
25.3	17.5587
25.32	20.5587
25.34	23.5587
25.36	21.5587
25.38	17.5587
25.4	15.5587
25.42	15.5587
25.44	16.5587
25.46	18.5587
25.48	21.5587
25.5	28.5587
25.52	45.5587
25.54	79.5587
25.56	128.559
25.58	171.559
25.6	201.559
25.62	193.559
25.64	130.559
25.66	72.5587
25.68	39.5587
25.7	25.5587
25.72	20.5587
25.74	17.5587
25.76	15.5587
25.78	14.5587
25.8	13.5587
25.82	13.5587
25.84	13.5587
25.86	12.5587
25.88	12.5587
25.9	13.5587
25.92	13.5587
25.94	15.5587
25.96	21.5587
25.98	30.5587
26	40.5587
26.02	41.5587
26.04	36.5587
26.06	36.5587
26.08	34.5587
26.1	25.5587
26.12	18.5587
26.14	14.5587
26.16	13.5587
26.18	13.5587
26.2	16.5587
26.22	20.5587
26.24	23.5587
26.26	19.5587
26.28	15.5587
26.3	12.5587
26.32	11.5587
26.34	10.5587
26.36	10.5587
26.38	10.5587
26.4	9.55867
26.42	9.55867
26.44	9.55867
26.46	9.55867
26.48	9.55867
26.5	9.55867
26.52	9.55867
26.54	9.55867
26.56	9.55867
26.58	9.55867
26.6	9.55867
26.62	9.55867
26.64	10.5587
26.66	10.5587
26.68	11.5587
26.7	11.5587
26.72	11.5587
26.74	11.5587
26.76	12.5587
26.78	12.5587
26.8	13.5587
26.82	14.5587
26.84	15.5587
26.86	17.5587
26.88	20.5587
26.9	26.5587
26.92	41.5587
26.94	77.5587
26.96	149.559
26.98	231.559
27	234.559
27.02	153.559
27.04	80.5587
27.06	42.5587
27.08	27.5587
27.1	21.5587
27.12	17.5587
27.14	15.5587
27.16	15.5587
27.18	14.5587
27.2	14.5587
27.22	13.5587
27.24	13.5587
27.26	14.5587
27.28	15.5587
27.3	16.5587
27.32	18.5587
27.34	17.5587
27.36	16.5587
27.38	17.5587
27.4	20.5587
27.42	26.5587
27.44	44.5587
27.46	84.5587
27.48	148.559
27.5	193.559
27.52	156.559
27.54	91.5587
27.56	47.5587
27.58	27.5587
27.6	20.5587
27.62	17.5587
27.64	15.5587
27.66	14.5587
27.68	13.5587
27.7	12.5587
27.72	12.5587
27.74	11.5587
27.76	11.5587
27.78	11.5587
27.8	11.5587
27.82	12.5587
27.84	13.5587
27.86	15.5587
27.88	21.5587
27.9	28.5587
27.92	31.5587
27.94	28.5587
27.96	21.5587
27.98	16.5587
28	14.5587
28.02	13.5587
28.04	15.5587
28.06	16.5587
28.08	19.5587
28.1	25.5587
28.12	39.5587
28.14	67.5587
28.16	96.5587
28.18	93.5587
28.2	65.5587
28.22	42.5587
28.24	32.5587
28.26	31.5587
28.28	36.5587
28.3	51.5587
28.32	91.5587
28.34	177.559
28.36	297.559
28.38	357.559
28.4	302.559
28.42	208.559
28.44	121.559
28.46	66.5587
28.48	40.5587
28.5	28.5587
28.52	23.5587
28.54	19.5587
28.56	17.5587
28.58	16.5587
28.6	15.5587
28.62	14.5587
28.64	14.5587
28.66	14.5587
28.68	15.5587
28.7	16.5587
28.72	21.5587
28.74	30.5587
28.76	44.5587
28.78	46.5587
28.8	35.5587
28.82	23.5587
28.84	16.5587
28.86	13.5587
28.88	12.5587
28.9	12.5587
28.92	13.5587
28.94	16.5587
28.96	23.5587
28.98	28.5587
29	26.5587
29.02	20.5587
29.04	16.5587
29.06	15.5587
29.08	14.5587
29.1	14.5587
29.12	14.5587
29.14	15.5587
29.16	17.5587
29.18	19.5587
29.2	25.5587
29.22	37.5587
29.24	66.5587
29.26	123.559
29.28	196.559
29.3	218.559
29.32	154.559
29.34	83.5587
29.36	43.5587
29.38	27.5587
29.4	20.5587
29.42	17.5587
29.44	15.5587
29.46	14.5587
29.48	13.5587
29.5	12.5587
29.52	12.5587
29.54	11.5587
29.56	11.5587
29.58	11.5587
29.6	11.5587
29.62	11.5587
29.64	11.5587
29.66	10.5587
29.68	10.5587
29.7	10.5587
29.72	10.5587
29.74	10.5587
29.76	11.5587
29.78	12.5587
29.8	14.5587
29.82	18.5587
29.84	23.5587
29.86	28.5587
29.88	39.5587
29.9	55.5587
29.92	61.5587
29.94	48.5587
29.96	33.5587
29.98	24.5587
30	18.5587
30.02	14.5587
30.04	12.5587
30.06	12.5587
30.08	12.5587
30.1	13.5587
30.12	15.5587
30.14	18.5587
30.16	18.5587
30.18	15.5587
30.2	14.5587
30.22	12.5587
30.24	12.5587
30.26	12.5587
30.28	12.5587
30.3	12.5587
30.32	13.5587
30.34	14.5587
30.36	15.5587
30.38	16.5587
30.4	19.5587
30.42	22.5587
30.44	29.5587
30.46	46.5587
30.48	85.5587
30.5	156.559
30.52	237.559
30.54	270.559
30.56	216.559
30.58	126.559
30.6	65.5587
30.62	37.5587
30.64	26.5587
30.66	21.5587
30.68	18.5587
30.7	16.5587
30.72	15.5587
30.74	15.5587
30.76	16.5587
30.78	20.5587
30.8	25.5587
30.82	26.5587
30.84	21.5587
30.86	16.5587
30.88	13.5587
30.9	11.5587
30.92	13.5587
30.94	16.5587
30.96	20.5587
30.98	21.5587
31	18.5587
31.02	14.5587
31.04	12.5587
31.06	11.5587
31.08	11.5587
31.1	11.5587
31.12	12.5587
31.14	12.5587
31.16	13.5587
31.18	15.5587
31.2	20.5587
31.22	33.5587
31.24	56.5587
31.26	80.5587
31.28	78.5587
31.3	55.5587
31.32	37.5587
31.34	28.5587
31.36	22.5587
31.38	17.5587
31.4	13.5587
31.42	12.5587
31.44	11.5587
31.46	11.5587
31.48	10.5587
31.5	10.5587
31.52	10.5587
31.54	11.5587
31.56	11.5587
31.58	11.5587
31.6	11.5587
31.62	10.5587
31.64	10.5587
31.66	10.5587
31.68	10.5587
31.7	10.5587
31.72	12.5587
31.74	15.5587
31.76	16.5587
31.78	15.5587
31.8	12.5587
31.82	11.5587
31.84	10.5587
31.86	10.5587
31.88	10.5587
31.9	10.5587
31.92	10.5587
31.94	10.5587
31.96	10.5587
31.98	11.5587
32	11.5587
32.02	13.5587
32.04	15.5587
32.06	21.5587
32.08	32.5587
32.1	48.5587
32.12	57.5587
32.14	47.5587
32.16	30.5587
32.18	19.5587
32.2	14.5587
32.22	13.5587
32.24	13.5587
32.26	14.5587
32.28	18.5587
32.3	22.5587
32.32	23.5587
32.34	19.5587
32.36	15.5587
32.38	13.5587
32.4	12.5587
32.42	12.5587
32.44	13.5587
32.46	14.5587
32.48	15.5587
32.5	19.5587
32.52	27.5587
32.54	49.5587
32.56	88.5587
32.58	124.559
32.6	114.559
32.62	72.5587
32.64	40.5587
32.66	24.5587
32.68	18.5587
32.7	16.5587
32.72	15.5587
32.74	15.5587
32.76	15.5587
32.78	15.5587
32.8	16.5587
32.82	19.5587
32.84	26.5587
32.86	44.5587
32.88	79.5587
32.9	119.559
32.92	122.559
32.94	90.5587
32.96	63.5587
32.98	43.5587
33	28.5587
33.02	19.5587
33.04	15.5587
33.06	13.5587
33.08	12.5587
33.1	12.5587
33.12	11.5587
33.14	11.5587
33.16	12.5587
33.18	13.5587
33.2	15.5587
33.22	15.5587
33.24	13.5587
33.26	11.5587
33.28	10.5587
33.3	10.5587
33.32	10.5587
33.34	10.5587
33.36	10.5587
33.38	10.5587
33.4	10.5587
33.42	10.5587
33.44	10.5587
33.46	11.5587
33.48	11.5587
33.5	12.5587
33.52	12.5587
33.54	14.5587
33.56	17.5587
33.58	25.5587
33.6	44.5587
33.62	73.5587
33.64	89.5587
33.66	72.5587
33.68	46.5587
33.7	32.5587
33.72	29.5587
33.74	27.5587
33.76	21.5587
33.78	16.5587
33.8	13.5587
33.82	12.5587
33.84	11.5587
33.86	11.5587
33.88	10.5587
33.9	10.5587
33.92	10.5587
33.94	10.5587
33.96	10.5587
33.98	10.5587
34	9.55867
34.02	9.55867
34.04	9.55867
34.06	9.55867
34.08	9.55867
34.1	9.55867
34.12	9.55867
34.14	9.55867
34.16	9.55867
34.18	9.55867
34.2	10.5587
34.22	10.5587
34.24	10.5587
34.26	10.5587
34.28	10.5587
34.3	11.5587
34.32	11.5587
34.34	13.5587
34.36	17.5587
34.38	22.5587
34.4	29.5587
34.42	36.5587
34.44	43.5587
34.46	45.5587
34.48	37.5587
34.5	25.5587
34.52	17.5587
34.54	14.5587
34.56	12.5587
34.58	12.5587
34.6	13.5587
34.62	16.5587
34.64	21.5587
34.66	29.5587
34.68	30.5587
34.7	23.5587
34.72	17.5587
34.74	13.5587
34.76	12.5587
34.78	12.5587
34.8	13.5587
34.82	16.5587
34.84	23.5587
34.86	33.5587
34.88	38.5587
34.9	30.5587
34.92	21.5587
34.94	15.5587
34.96	12.5587
34.98	11.5587
35	11.5587
35.02	10.5587
35.04	10.5587
35.06	10.5587
35.08	11.5587
35.1	11.5587
35.12	11.5587
35.14	13.5587
35.16	18.5587
35.18	26.5587
35.2	35.5587
35.22	34.5587
35.24	25.5587
35.26	18.5587
35.28	14.5587
35.3	13.5587
35.32	13.5587
35.34	14.5587
35.36	18.5587
35.38	25.5587
35.4	37.5587
35.42	43.5587
35.44	36.5587
35.46	26.5587
35.48	21.5587
35.5	21.5587
35.52	29.5587
35.54	49.5587
35.56	87.5587
35.58	122.559
35.6	113.559
35.62	73.5587
35.64	41.5587
35.66	24.5587
35.68	17.5587
35.7	15.5587
35.72	13.5587
35.74	12.5587
35.76	12.5587
35.78	11.5587
35.8	11.5587
35.82	11.5587
35.84	11.5587
35.86	11.5587
35.88	11.5587
35.9	12.5587
35.92	13.5587
35.94	15.5587
35.96	17.5587
35.98	16.5587
36	15.5587
36.02	16.5587
36.04	23.5587
36.06	34.5587
36.08	46.5587
36.1	43.5587
36.12	31.5587
36.14	22.5587
36.16	17.5587
36.18	14.5587
36.2	12.5587
36.22	12.5587
36.24	13.5587
36.26	16.5587
36.28	21.5587
36.3	27.5587
36.32	27.5587
36.34	20.5587
36.36	15.5587
36.38	12.5587
36.4	11.5587
36.42	10.5587
36.44	10.5587
36.46	10.5587
36.48	10.5587
36.5	10.5587
36.52	10.5587
36.54	11.5587
36.56	13.5587
36.58	15.5587
36.6	15.5587
36.62	14.5587
36.64	13.5587
36.66	12.5587
36.68	12.5587
36.7	13.5587
36.72	15.5587
36.74	19.5587
36.76	28.5587
36.78	42.5587
36.8	52.5587
36.82	48.5587
36.84	45.5587
36.86	61.5587
36.88	100.559
36.9	137.559
36.92	123.559
36.94	77.5587
36.96	43.5587
36.98	29.5587
37	28.5587
37.02	35.5587
37.04	42.5587
37.06	37.5587
37.08	26.5587
37.1	18.5587
37.12	14.5587
37.14	12.5587
37.16	12.5587
37.18	11.5587
37.2	11.5587
37.22	11.5587
37.24	11.5587
37.26	10.5587
37.28	11.5587
37.3	12.5587
37.32	13.5587
37.34	14.5587
37.36	15.5587
37.38	14.5587
37.4	12.5587
37.42	11.5587
37.44	11.5587
37.46	11.5587
37.48	12.5587
37.5	14.5587
37.52	18.5587
37.54	24.5587
37.56	27.5587
37.58	27.5587
37.6	27.5587
37.62	24.5587
37.64	18.5587
37.66	15.5587
37.68	14.5587
37.7	17.5587
37.72	22.5587
37.74	29.5587
37.76	28.5587
37.78	21.5587
37.8	15.5587
37.82	12.5587
37.84	11.5587
37.86	11.5587
37.88	11.5587
37.9	11.5587
37.92	12.5587
37.94	14.5587
37.96	18.5587
37.98	25.5587
38	31.5587
38.02	33.5587
38.04	30.5587
38.06	22.5587
38.08	19.5587
38.1	19.5587
38.12	21.5587
38.14	19.5587
38.16	15.5587
38.18	12.5587
38.2	11.5587
38.22	10.5587
38.24	10.5587
38.26	10.5587
38.28	10.5587
38.3	9.55867
38.32	9.55867
38.34	10.5587
38.36	10.5587
38.38	10.5587
38.4	10.5587
38.42	10.5587
38.44	10.5587
38.46	10.5587
38.48	9.55867
38.5	9.55867
38.52	9.55867
38.54	10.5587
38.56	10.5587
38.58	10.5587
38.6	10.5587
38.62	11.5587
38.64	12.5587
38.66	16.5587
38.68	23.5587
38.7	32.5587
38.72	32.5587
38.74	24.5587
38.76	17.5587
38.78	13.5587
38.8	11.5587
38.82	11.5587
38.84	11.5587
38.86	12.5587
38.88	12.5587
38.9	11.5587
38.92	10.5587
38.94	10.5587
38.96	9.55867
38.98	9.55867
39	9.55867
39.02	9.55867
39.04	9.55867
39.06	9.55867
39.08	9.55867
39.1	9.55867
39.12	9.55867
39.14	9.55867
39.16	9.55867
39.18	9.55867
39.2	10.5587
39.22	10.5587
39.24	10.5587
39.26	10.5587
39.28	10.5587
39.3	11.5587
39.32	12.5587
39.34	14.5587
39.36	20.5587
39.38	32.5587
39.4	45.5587
39.42	46.5587
39.44	34.5587
39.46	23.5587
39.48	16.5587
39.5	14.5587
39.52	14.5587
39.54	15.5587
39.56	20.5587
39.58	26.5587
39.6	30.5587
39.62	32.5587
39.64	32.5587
39.66	28.5587
39.68	20.5587
39.7	15.5587
39.72	13.5587
39.74	13.5587
39.76	14.5587
39.78	15.5587
39.8	13.5587
39.82	12.5587
39.84	11.5587
39.86	10.5587
39.88	10.5587
39.9	10.5587
39.92	11.5587
39.94	11.5587
39.96	12.5587
39.98	15.5587
[truncated: 501 more rows]

## Sheet: BEB-simulated
0	0
0.02	0
0.04	0
0.06	0
0.08	0
0.1	0
0.12	0
0.14	0
0.16	0
0.18	0
0.2	0
0.22	0
0.24	0
0.26	0
0.28	0
0.3	0
0.32	0
0.34	0
0.36	0
0.38	0
0.4	0
0.42	0
0.44	0
0.46	0
0.48	0
0.5	0
0.52	0
0.54	0
0.56	0
0.58	0
0.6	0
0.62	0
0.64	0
0.66	0
0.68	0
0.7	0
0.72	0
0.74	0
0.76	0
0.78	0
0.8	0
0.82	0
0.84	0
0.86	0
0.88	0
0.9	0
0.92	0
0.94	0
0.96	0
0.98	0
1	0
1.02	0
1.04	0
1.06	0
1.08	0
1.1	0
1.12	0
1.14	0
1.16	0
1.18	0
1.2	0
1.22	0
1.24	0
1.26	0
1.28	0
1.3	0
1.32	0
1.34	0
1.36	0
1.38	0
1.4	0
1.42	0
1.44	0
1.46	0
1.48	0
1.5	0
1.52	0
1.54	0
1.56	0
1.58	0
1.6	0
1.62	0
1.64	0
1.66	0
1.68	0
1.7	0
1.72	0
1.74	0
1.76	0
1.78	0
1.8	0
1.82	0
1.84	0
1.86	0
1.88	0
1.9	0
1.92	0
1.94	0
1.96	0
1.98	0
2	0
2.02	0
2.04	0
2.06	0
2.08	0
2.1	0
2.12	0
2.14	0
2.16	0
2.18	0
2.2	0
2.22	0
2.24	0
2.26	0
2.28	0
2.3	0
2.32	0
2.34	0
2.36	0
2.38	0
2.4	0
2.42	0
2.44	0
2.46	0
2.48	0
2.5	0
2.52	0
2.54	0
2.56	0
2.58	0
2.6	0
2.62	0
2.64	0
2.66	0
2.68	0
2.7	0
2.72	0
2.74	0
2.76	0
2.78	0
2.8	0
2.82	0
2.84	0
2.86	0
2.88	0
2.9	0
2.92	0
2.94	0
2.96	0
2.98	0
3	0
3.02	0
3.04	0
3.06	0
3.08	0
3.1	0
3.12	0
3.14	0
3.16	0
3.18	0
3.2	0
3.22	0
3.24	0
3.26	0
3.28	0
3.3	0
3.32	0
3.34	0
3.36	0
3.38	0
3.4	0
3.42	0
3.44	0
3.46	0
3.48	0
3.5	0
3.52	0
3.54	0
3.56	0
3.58	0
3.6	0
3.62	0
3.64	0
3.66	0
3.68	0
3.7	0
3.72	0
3.74	0
3.76	0
3.78	0
3.8	0
3.82	0
3.84	0
3.86	0
3.88	0
3.9	0
3.92	0
3.94	0
3.96	0
3.98	0
4	0
4.02	0
4.04	0
4.06	0
4.08	0
4.1	0
4.12	0
4.14	0
4.16	0
4.18	0
4.2	0
4.22	0
4.24	0
4.26	0
4.28	0
4.3	0
4.32	0
4.34	0
4.36	0
4.38	0
4.4	0
4.42	0
4.44	0
4.46	0
4.48	0
4.5	0
4.52	0
4.54	0
4.56	0
4.58	0
4.6	0
4.62	0
4.64	0
4.66	0
4.68	0
4.7	0
4.72	0
4.74	0
4.76	0
4.78	0
4.8	0
4.82	0
4.84	0
4.86	0
4.88	0
4.9	0
4.92	0
4.94	0
4.96	0
4.98	0
5	0
5.02	0
5.04	0
5.06	0
5.08	0
5.1	0
5.12	0
5.14	0
5.16	0
5.18	0
5.2	0
5.22	0
5.24	0
5.26	0
5.28	0
5.3	0
5.32	0
5.34	0
5.36	0
5.38	0
5.4	0
5.42	0
5.44	0
5.46	0
5.48	0
5.5	0
5.52	0
5.54	0
5.56	0
5.58	0
5.6	0
5.62	0
5.64	0
5.66	0
5.68	0
5.7	0
5.72	0
5.74	0
5.76	0
5.78	0
5.8	0
5.82	0
5.84	0
5.86	0
5.88	0
5.9	0
5.92	0
5.94	0
5.96	0
5.98	0
6	0
6.02	0
6.04	0
6.06	0
6.08	0
6.1	0
6.12	0
6.14	0
6.16	0
6.18	0
6.2	0
6.22	0
6.24	0
6.26	0
6.28	0
6.3	0
6.32	0
6.34	0
6.36	0
6.38	0
6.4	0
6.42	0
6.44	0
6.46	0
6.48	0
6.5	0
6.52	0
6.54	0
6.56	0
6.58	0
6.6	0
6.62	0
6.64	0
6.66	0
6.68	0
6.7	0
6.72	0
6.74	0
6.76	0
6.78	0
6.8	0
6.82	0
6.84	0
6.86	0
6.88	0
6.9	0
6.92	0
6.94	0
6.96	0
6.98	0
7	54
7.02	61
7.04	69
7.06	79
7.08	92
7.1	107
7.12	128
7.14	154
7.16	189
7.18	237
7.2	306
7.22	410
7.24	592
7.26	1003
7.28	2075
7.3	4462
7.32	8039
7.34	10000
7.36	7562
7.38	4058
7.4	1871
7.42	924
7.44	560
7.46	393
7.48	295
7.5	229
7.52	183
7.54	150
7.56	125
7.58	105
7.6	90
7.62	78
7.64	68
7.66	60
7.68	53
7.7	0
7.72	0
7.74	0
7.76	0
7.78	0
7.8	0
7.82	0
7.84	0
7.86	0
7.88	0
7.9	0
7.92	0
7.94	0
7.96	37
7.98	41
8	47
8.02	53
8.04	61
8.06	72
8.08	84
8.1	101
8.12	123
8.14	152
8.16	194
8.18	255
8.2	353
8.22	548
8.24	1040
8.26	2263
8.28	4530
8.3	6882
8.32	6538
8.34	4011
8.36	1938
8.38	901
8.4	495
8.42	329
8.44	241
8.46	184
8.48	146
8.5	118
8.52	97
8.54	82
8.56	69
8.58	60
8.6	52
8.62	46
8.64	40
8.66	36
8.68	0
8.7	0
8.72	0
8.74	0
8.76	0
8.78	0
8.8	0
8.82	0
8.84	0
8.86	0
8.88	0
8.9	0
8.92	0
8.94	0
8.96	0
8.98	0
9	0
9.02	0
9.04	0
9.06	0
9.08	0
9.1	0
9.12	0
9.14	0
9.16	0
9.18	0
9.2	0
9.22	0
9.24	0
9.26	0
9.28	0
9.3	0
9.32	0
9.34	0
9.36	0
9.38	0
9.4	0
9.42	0
9.44	0
9.46	0
9.48	0
9.5	0
9.52	0
9.54	0
9.56	0
9.58	0
9.6	0
9.62	0
9.64	0
9.66	0
9.68	0
9.7	0
9.72	0
9.74	1
9.76	1
9.78	1
9.8	2
9.82	5
9.84	10
9.86	14
9.88	12
9.9	7
9.92	3
9.94	2
9.96	1
9.98	1
10	0
10.02	0
10.04	0
10.06	0
10.08	0
10.1	0
10.12	0
10.14	0
10.16	0
10.18	0
10.2	0
10.22	0
10.24	0
10.26	0
10.28	0
10.3	0
10.32	0
10.34	0
10.36	0
10.38	0
10.4	0
10.42	0
10.44	0
10.46	0
10.48	0
10.5	0
10.52	0
10.54	0
10.56	0
10.58	0
10.6	0
10.62	0
10.64	1
10.66	1
10.68	1
10.7	1
10.72	1
10.74	2
10.76	2
10.78	3
10.8	5
10.82	9
10.84	20
10.86	39
10.88	53
10.9	44
10.92	25
10.94	12
10.96	6
10.98	3
11	2
11.02	2
11.04	1
11.06	1
11.08	1
11.1	1
11.12	8
11.14	8
11.16	9
11.18	11
11.2	12
11.22	14
11.24	17
11.26	20
11.28	25
11.3	31
11.32	41
11.34	55
11.36	81
11.38	143
11.4	304
11.42	642
11.44	1093
11.46	1234
11.48	858
11.5	440
11.52	202
11.54	103
11.56	65
11.58	46
11.6	35
11.62	28
11.64	22
11.66	18
11.68	15
11.7	13
11.72	11
11.74	10
11.76	9
11.78	8
11.8	7
11.82	1
11.84	1
11.86	1
11.88	1
11.9	2
11.92	5
11.94	10
11.96	19
11.98	27
12	23
12.02	14
12.04	6
12.06	3
12.08	2
12.1	1
12.12	1
12.14	1
12.16	1
12.18	0
12.2	0
12.22	0
12.24	0
12.26	0
12.28	0
12.3	0
12.32	0
12.34	0
12.36	0
12.38	0
12.4	0
12.42	0
12.44	0
12.46	0
12.48	0
12.5	0
12.52	0
12.54	0
12.56	0
12.58	0
12.6	0
12.62	0
12.64	0
12.66	0
12.68	0
12.7	0
12.72	0
12.74	0
12.76	0
12.78	0
12.8	0
12.82	0
12.84	0
12.86	0
12.88	0
12.9	0
12.92	0
12.94	0
12.96	0
12.98	0
13	1
13.02	1
13.04	1
13.06	1
13.08	1
13.1	1
13.12	1
13.14	2
13.16	2
13.18	3
13.2	4
13.22	7
13.24	15
13.26	34
13.28	62
13.3	82
13.32	67
13.34	40
13.36	22
13.38	15
13.4	13
13.42	13
13.44	14
13.46	16
13.48	21
13.5	28
13.52	44
13.54	84
13.56	183
13.58	354
13.6	504
13.62	442
13.64	258
13.66	122
13.68	57
13.7	33
13.72	22
13.74	16
13.76	13
13.78	10
13.8	8
13.82	7
13.84	6
13.86	6
13.88	5
13.9	5
13.92	5
13.94	5
13.96	2
13.98	3
14	3
14.02	4
14.04	6
14.06	8
14.08	15
14.1	32
14.12	68
14.14	114
14.16	125
14.18	85
14.2	43
14.22	20
14.24	10
14.26	7
14.28	5
14.3	4
14.32	3
14.34	2
14.36	3
14.38	3
14.4	3
14.42	3
14.44	3
14.46	4
14.48	4
14.5	5
14.52	5
14.54	6
14.56	8
14.58	10
14.6	14
14.62	22
14.64	42
14.66	90
14.68	180
14.7	272
14.72	256
14.74	156
14.76	75
14.78	35
14.8	19
14.82	13
14.84	9
14.86	7
14.88	6
14.9	5
14.92	4
14.94	3
14.96	3
14.98	2
15	2
15.02	2
15.04	2
15.06	1
15.08	0
15.1	0
15.12	0
15.14	0
15.16	0
15.18	0
15.2	0
15.22	0
15.24	0
15.26	0
15.28	0
15.3	0
15.32	0
15.34	0
15.36	0
15.38	0
15.4	0
15.42	0
15.44	0
15.46	0
15.48	0
15.5	1
15.52	1
15.54	1
15.56	2
15.58	3
15.6	7
15.62	13
15.64	18
15.66	15
15.68	9
15.7	5
15.72	3
15.74	4
15.76	7
15.78	10
15.8	11
15.82	8
15.84	4
15.86	2
15.88	1
15.9	1
15.92	1
15.94	1
15.96	0
15.98	0
16	0
16.02	0
16.04	0
16.06	0
16.08	0
16.1	1
16.12	1
16.14	1
16.16	1
16.18	2
16.2	3
16.22	6
16.24	12
16.26	20
16.28	21
16.3	14
16.32	7
16.34	4
16.36	2
16.38	2
16.4	1
16.42	1
16.44	1
16.46	1
16.48	2
16.5	2
16.52	2
16.54	3
16.56	4
16.58	6
16.6	13
16.62	28
16.64	51
16.66	65
16.68	51
16.7	28
16.72	13
16.74	7
16.76	5
16.78	5
16.8	6
16.82	8
16.84	8
16.86	6
16.88	4
16.9	3
16.92	2
16.94	3
16.96	3
16.98	5
17	10
17.02	20
17.04	33
17.06	35
17.08	27
17.1	18
17.12	11
17.14	8
17.16	7
17.18	7
17.2	8
17.22	9
17.24	11
17.26	14
17.28	20
17.3	32
17.32	63
17.34	136
17.36	261
17.38	362
17.4	308
17.42	176
17.44	83
17.46	39
17.48	23
17.5	16
17.52	11
17.54	9
17.56	7
17.58	6
17.6	5
17.62	4
17.64	3
17.66	3
17.68	3
17.7	2
17.72	2
17.74	0
17.76	0
17.78	0
17.8	0
17.82	0
17.84	0
17.86	0
17.88	1
17.9	1
17.92	1
17.94	1
17.96	2
17.98	3
18	7
18.02	15
18.04	22
18.06	22
18.08	14
18.1	7
18.12	4
18.14	2
18.16	1
18.18	1
18.2	1
18.22	1
18.24	0
18.26	0
18.28	0
18.3	0
18.32	0
18.34	0
18.36	0
18.38	0
18.4	0
18.42	0
18.44	0
18.46	0
18.48	0
18.5	0
18.52	0
18.54	0
18.56	0
18.58	0
18.6	0
18.62	0
18.64	0
18.66	0
18.68	0
18.7	0
18.72	0
18.74	0
18.76	0
18.78	0
18.8	0
18.82	0
18.84	0
18.86	0
18.88	0
18.9	0
18.92	0
18.94	0
18.96	0
18.98	0
19	1
19.02	1
19.04	1
19.06	1
19.08	1
19.1	1
19.12	3
19.14	4
19.16	5
19.18	5
19.2	7
19.22	8
19.24	11
19.26	18
19.28	32
19.3	62
19.32	99
19.34	109
19.36	83
19.38	61
19.4	68
19.42	123
19.44	241
19.46	381
19.48	388
19.5	250
19.52	124
19.54	58
19.56	32
19.58	21
19.6	16
19.62	12
19.64	10
19.66	8
19.68	7
19.7	7
19.72	7
19.74	10
19.76	17
19.78	28
19.8	36
19.82	29
19.84	15
19.86	7
19.88	3
19.9	2
19.92	1
19.94	1
19.96	1
19.98	1
20	1
20.02	1
20.04	1
20.06	1
20.08	1
20.1	2
20.12	2
20.14	2
20.16	2
20.18	3
20.2	4
20.22	5
20.24	8
20.26	14
20.28	31
20.3	64
20.32	104
20.34	109
20.36	71
20.38	36
20.4	16
20.42	9
20.44	6
20.46	5
20.48	4
20.5	4
20.52	4
20.54	4
20.56	4
20.58	4
20.6	5
20.62	7
20.64	9
20.66	12
20.68	22
20.7	42
20.72	83
20.74	138
20.76	156
20.78	120
20.8	88
20.82	73
20.84	60
20.86	45
20.88	42
20.9	57
20.92	97
20.94	155
20.96	192
20.98	200
21	247
21.02	324
21.04	310
21.06	204
21.08	118
21.1	83
21.12	94
21.14	165
21.16	319
21.18	512
21.2	540
21.22	359
21.24	182
21.26	86
21.28	46
21.3	31
21.32	22
21.34	17
21.36	14
21.38	11
21.4	8
21.42	7
21.44	6
21.46	5
21.48	4
21.5	4
21.52	4
21.54	3
21.56	1
21.58	1
21.6	1
21.62	1
21.64	1
21.66	1
21.68	2
21.7	2
21.72	2
21.74	3
21.76	10
21.78	13
21.8	26
21.82	44
21.84	75
21.86	104
21.88	98
21.9	71
21.92	53
21.94	50
21.96	55
21.98	69
22	90
22.02	132
22.04	230
22.06	465
22.08	920
22.1	1496
22.12	1775
22.14	1604
22.16	1061
22.18	560
22.2	287
22.22	183
22.24	174
22.26	229
22.28	319
22.3	367
22.32	337
22.34	260
22.36	203
22.38	149
22.4	95
22.42	58
22.44	39
22.46	26
22.48	22
22.5	16
22.52	16
22.54	18
22.56	24
22.58	41
22.6	84
22.62	160
22.64	230
22.66	208
22.68	127
22.7	67
22.72	44
22.74	45
22.76	54
22.78	49
22.8	33
22.82	22
22.84	16
22.86	16
22.88	17
22.9	20
22.92	26
22.94	39
22.96	72
22.98	154
23	300
23.02	437
23.04	394
23.06	234
23.08	112
23.1	53
23.12	30
23.14	20
23.16	15
23.18	11
23.2	9
23.22	7
23.24	6
23.26	5
23.28	4
23.3	4
23.32	3
23.34	3
23.36	2
23.38	0
23.4	0
23.42	0
23.44	0
23.46	0
23.48	0
23.5	0
23.52	1
23.54	1
23.56	1
23.58	1
23.6	1
23.62	1
23.64	2
23.66	2
23.68	2
23.7	4
23.72	4
23.74	6
23.76	8
23.78	13
23.8	24
23.82	50
23.84	90
23.86	114
23.88	90
23.9	54
23.92	36
23.94	40
23.96	59
23.98	82
24	95
24.02	112
24.04	124
24.06	102
24.08	74
24.1	58
24.12	41
24.14	24
24.16	13
24.18	8
24.2	6
24.22	4
24.24	3
24.26	3
24.28	2
24.3	2
24.32	2
24.34	1
24.36	1
24.38	1
24.4	0
24.42	0
24.44	0
24.46	0
24.48	0
24.5	0
24.52	0
24.54	0
24.56	0
24.58	0
24.6	1
24.62	1
24.64	1
24.66	1
24.68	1
24.7	2
24.72	2
24.74	3
24.76	4
24.78	7
24.8	12
24.82	22
24.84	29
24.86	26
24.88	23
24.9	28
24.92	47
24.94	74
24.96	88
24.98	80
25	57
25.02	39
25.04	37
25.06	56
25.08	96
25.1	135
25.12	140
25.14	136
25.16	131
25.18	95
25.2	53
25.22	27
25.24	16
25.26	11
25.28	9
25.3	9
25.32	9
25.34	10
25.36	14
25.38	26
25.4	51
25.42	85
25.44	101
25.46	81
25.48	48
25.5	24
25.52	12
25.54	8
25.56	6
25.58	6
25.6	5
25.62	6
25.64	7
25.66	9
25.68	16
25.7	29
25.72	49
25.74	63
25.76	65
25.78	67
25.8	58
25.82	46
25.84	40
25.86	48
25.88	75
25.9	105
25.92	95
25.94	59
25.96	31
25.98	20
26	22
26.02	35
26.04	49
26.06	47
26.08	30
26.1	15
26.12	8
26.14	5
26.16	3
26.18	2
26.2	2
26.22	2
26.24	1
26.26	1
26.28	1
26.3	0
26.32	0
26.34	0
26.36	0
26.38	0
26.4	0
26.42	0
26.44	0
26.46	0
26.48	0
26.5	0
26.52	0
26.54	0
26.56	0
26.58	0
26.6	0
26.62	0
26.64	1
26.66	1
26.68	1
26.7	2
26.72	4
26.74	7
26.76	14
26.78	20
26.8	18
26.82	12
26.84	7
26.86	5
26.88	5
26.9	8
26.92	15
26.94	29
26.96	46
26.98	48
27	33
27.02	17
27.04	8
27.06	6
27.08	4
27.1	4
27.12	4
27.14	4
27.16	4
27.18	4
27.2	5
27.22	6
27.24	7
27.26	9
27.28	11
27.3	16
27.32	25
27.34	48
27.36	103
27.38	194
27.4	279
27.42	254
27.44	156
27.46	79
27.48	39
27.5	22
27.52	15
27.54	11
27.56	9
27.58	8
27.6	7
27.62	7
27.64	7
27.66	8
27.68	12
27.7	23
27.72	44
27.74	69
27.76	71
27.78	50
27.8	32
27.82	21
27.84	16
27.86	15
27.88	15
27.9	12
27.92	9
27.94	6
27.96	5
27.98	4
28	4
28.02	4
28.04	5
28.06	5
28.08	6
28.1	7
28.12	9
28.14	12
28.16	16
28.18	27
28.2	52
28.22	112
28.24	217
28.26	310
28.28	273
28.3	160
28.32	77
28.34	38
28.36	24
28.38	18
28.4	16
28.42	16
28.44	19
28.46	28
28.48	53
28.5	101
28.52	156
28.54	156
28.56	104
28.58	64
28.6	55
28.62	61
28.64	56
28.66	37
28.68	22
28.7	15
28.72	12
28.74	13
28.76	16
28.78	25
28.8	47
28.82	96
28.84	166
28.86	195
28.88	141
28.9	74
28.92	34
28.94	18
28.96	11
28.98	8
29	7
29.02	7
29.04	7
29.06	6
29.08	4
29.1	4
29.12	6
29.14	8
29.16	9
29.18	10
29.2	10
29.22	7
29.24	5
29.26	4
29.28	5
29.3	5
29.32	6
29.34	8
29.36	10
29.38	15
29.4	25
29.42	49
29.44	97
29.46	158
29.48	180
29.5	152
29.52	141
29.54	155
29.56	136
29.58	85
29.6	46
29.62	29
29.64	28
29.66	32
29.68	29
29.7	20
29.72	12
29.74	9
29.76	7
29.78	7
29.8	8
29.82	11
29.84	16
29.86	26
29.88	37
29.9	42
29.92	42
29.94	40
29.96	42
29.98	60
30	98
30.02	131
30.04	130
30.06	94
30.08	52
30.1	26
30.12	14
30.14	9
30.16	6
30.18	5
30.2	4
30.22	4
30.24	3
30.26	3
30.28	3
30.3	3
30.32	4
30.34	5
30.36	9
30.38	18
30.4	33
30.42	45
30.44	38
30.46	23
30.48	13
30.5	8
30.52	7
30.54	9
30.56	16
30.58	28
30.6	37
30.62	30
30.64	17
30.66	8
30.68	4
30.7	3
30.72	2
30.74	1
30.76	1
30.78	1
30.8	1
30.82	0
30.84	0
30.86	0
30.88	0
30.9	0
30.92	0
30.94	0
30.96	0
30.98	0
31	0
31.02	0
31.04	0
31.06	1
31.08	1
31.1	1
31.12	1
31.14	1
31.16	2
31.18	2
31.2	3
31.22	4
31.24	6
31.26	11
31.28	22
31.3	42
31.32	60
31.34	62
31.36	46
31.38	35
31.4	38
31.42	46
31.44	40
31.46	24
31.48	12
31.5	7
31.52	5
31.54	5
31.56	6
31.58	8
31.6	8
31.62	10
31.64	13
31.66	16
31.68	13
31.7	9
31.72	7
31.74	7
31.76	8
31.78	6
31.8	4
31.82	4
31.84	5
31.86	8
31.88	12
31.9	18
31.92	25
31.94	38
31.96	53
31.98	50
32	36
32.02	30
32.04	35
32.06	37
32.08	27
32.1	17
32.12	13
32.14	17
32.16	25
32.18	31
32.2	30
32.22	26
32.24	18
32.26	12
32.28	9
32.3	11
32.32	14
32.34	12
32.36	8
32.38	5
32.4	3
32.42	3
32.44	3
32.46	5
32.48	9
32.5	18
32.52	30
32.54	32
32.56	22
32.58	12
32.6	6
32.62	4
32.64	4
32.66	3
32.68	3
32.7	4
32.72	4
32.74	5
32.76	6
32.78	9
32.8	15
32.82	28
32.84	48
32.86	63
32.88	58
32.9	52
32.92	73
32.94	128
32.96	192
32.98	187
33	122
33.02	70
33.04	48
33.06	40
33.08	28
33.1	17
33.12	11
33.14	8
33.16	7
33.18	7
33.2	10
33.22	16
33.24	21
33.26	18
33.28	11
33.3	6
33.32	3
33.34	2
33.36	2
33.38	1
33.4	1
33.42	1
33.44	2
33.46	2
33.48	2
33.5	2
33.52	3
33.54	4
33.56	5
33.58	7
33.6	13
33.62	24
33.64	44
33.66	69
33.68	89
33.7	78
33.72	60
33.74	51
33.76	41
33.78	25
33.8	14
33.82	7
33.84	5
33.86	3
33.88	3
33.9	2
33.92	2
33.94	2
33.96	2
33.98	3
34	5
34.02	8
34.04	9
34.06	8
34.08	4
34.1	2
34.12	1
34.14	1
34.16	1
34.18	1
34.2	1
34.22	2
34.24	4
34.26	6
34.28	9
34.3	9
34.32	9
34.34	7
34.36	4
34.38	2
34.4	2
34.42	2
34.44	3
34.46	5
34.48	8
34.5	9
34.52	7
34.54	5
34.56	6
34.58	6
34.6	5
34.62	3
34.64	2
34.66	1
34.68	2
34.7	3
34.72	5
34.74	9
34.76	10
34.78	8
34.8	5
34.82	4
34.84	3
34.86	3
34.88	2
34.9	1
34.92	1
34.94	0
34.96	0
34.98	0
35	0
35.02	0
35.04	0
35.06	1
35.08	1
35.1	1
35.12	2
35.14	4
35.16	8
35.18	11
35.2	10
35.22	6
35.24	4
35.26	3
35.28	2
35.3	3
35.32	3
35.34	4
35.36	5
35.38	7
35.4	11
35.42	22
35.44	44
35.46	77
35.48	100
35.5	95
35.52	74
35.54	48
35.56	27
35.58	16
35.6	12
35.62	12
35.64	17
35.66	31
35.68	54
35.7	74
35.72	77
35.74	62
35.76	39
35.78	22
35.8	15
35.82	14
35.84	17
35.86	21
35.88	21
35.9	24
35.92	30
35.94	29
35.96	21
35.98	18
36	24
36.02	33
36.04	31
36.06	20
36.08	11
36.1	8
36.12	9
36.14	12
36.16	12
36.18	9
36.2	7
36.22	5
36.24	4
36.26	3
36.28	3
36.3	3
36.32	3
36.34	5
36.36	8
36.38	14
36.4	25
36.42	33
36.44	28
36.46	19
36.48	12
36.5	11
36.52	14
36.54	24
36.56	47
36.58	88
36.6	131
36.62	128
36.64	93
36.66	74
36.68	68
36.7	52
36.72	33
36.74	23
36.76	26
36.78	38
36.8	51
36.82	45
36.84	30
36.86	17
36.88	10
36.9	6
36.92	4
36.94	3
36.96	2
36.98	2
37	2
37.02	2
37.04	2
37.06	2
37.08	2
37.1	3
37.12	4
37.14	5
37.16	6
37.18	8
37.2	12
37.22	19
37.24	36
37.26	62
37.28	87
37.3	105
37.32	120
37.34	104
37.36	67
37.38	37
37.4	20
37.42	12
37.44	8
37.46	7
37.48	7
37.5	7
37.52	9
37.54	12
37.56	10
37.58	6
37.6	4
37.62	2
37.64	2
37.66	1
37.68	1
37.7	1
37.72	1
37.74	1
37.76	1
37.78	2
37.8	2
37.82	3
37.84	5
37.86	7
37.88	10
37.9	13
37.92	21
37.94	35
37.96	50
37.98	60
38	65
38.02	59
38.04	40
38.06	22
38.08	12
38.1	7
38.12	5
38.14	4
38.16	3
38.18	3
38.2	3
38.22	3
38.24	2
38.26	2
38.28	2
38.3	3
38.32	4
38.34	5
38.36	4
38.38	2
38.4	1
38.42	1
38.44	0
38.46	0
38.48	1
38.5	1
38.52	1
38.54	2
38.56	1
38.58	1
38.6	1
38.62	1
38.64	1
38.66	1
38.68	2
38.7	3
38.72	6
38.74	10
38.76	12
38.78	12
38.8	15
38.82	22
38.84	26
38.86	24
38.88	18
38.9	12
38.92	8
38.94	10
38.96	16
38.98	26
39	29
39.02	20
39.04	11
39.06	5
39.08	3
39.1	2
39.12	2
39.14	2
39.16	2
39.18	2
39.2	5
39.22	8
39.24	12
39.26	10
39.28	6
39.3	3
39.32	2
39.34	2
39.36	2
39.38	2
39.4	3
39.42	3
39.44	4
39.46	6
39.48	11
39.5	21
39.52	35
39.54	39
39.56	26
39.58	14
39.6	7
39.62	4
39.64	3
39.66	3
39.68	5
39.7	8
39.72	10
39.74	8
39.76	5
39.78	3
39.8	2
39.82	3
39.84	3
39.86	4
39.88	4
39.9	4
39.92	6
39.94	12
39.96	24
39.98	39
[truncated: 501 more rows]

## Sheet: BEC
2.01	2216
2.03	2169
2.05	2121
2.07	2151
2.09	2118
2.11	2041
2.13	2087
2.15	2033
2.17	1992
2.19	1943
2.21	1980
2.23	1874
2.25	1978
2.27	1857
2.29	1899
2.31	1788
2.33	1845
2.35	1782
2.37	1749
2.39	1781
2.41	1610
2.43	1637
2.45	1670
2.47	1586
2.49	1557
2.51	1496
2.53	1467
2.55	1451
2.57	1424
2.59	1454
2.61	1431
2.63	1357
2.65	1357
2.67	1343
2.69	1275
2.71	1312
2.73	1255
2.75	1152
2.77	1145
2.79	1192
2.81	1136
2.83	1118
2.85	1080
2.87	1044
2.89	1044
2.91	1059
2.93	984
2.95	986
2.97	995
2.99	940
3.01	917
3.03	902
3.05	946
3.07	869
3.09	844
3.11	803
3.13	835
3.15	828
3.17	783
3.19	741
3.21	764
3.23	746
3.25	781
3.27	753
3.29	756
3.31	755
3.33	750
3.35	677
3.37	719
3.39	749
3.41	707
3.43	693
3.45	686
3.47	705
3.49	708
3.51	650
3.53	646
3.55	646
3.57	684
3.59	716
3.61	684
3.63	676
3.65	705
3.67	655
3.69	617
3.71	607
3.73	684
3.75	699
3.77	673
3.79	655
3.81	651
3.83	670
3.85	678
3.87	643
3.89	667
3.91	631
3.93	612
3.95	630
3.97	629
3.99	617
4.01	629
4.03	612
4.05	603
4.07	610
4.09	627
4.11	605
4.13	616
4.15	612
4.17	640
4.19	631
4.21	640
4.23	636
4.25	609
4.27	630
4.29	628
4.31	597
4.33	578
4.35	622
4.37	634
4.39	611
4.41	609
4.43	610
4.45	597
4.47	620
4.49	599
4.51	613
4.53	637
4.55	634
4.57	656
4.59	619
4.61	593
4.63	598
4.65	629
4.67	636
4.69	634
4.71	651
4.73	653
4.75	620
4.77	613
4.79	584
4.81	632
4.83	619
4.85	599
4.87	612
4.89	633
4.91	621
4.93	611
4.95	635
4.97	633
4.99	606
5.01	617
5.03	649
5.05	652
5.07	662
5.09	658
5.11	639
5.13	660
5.15	655
5.17	637
5.19	620
5.21	629
5.23	648
5.25	635
5.27	618
5.29	634
5.31	665
5.33	635
5.35	625
5.37	651
5.39	665
5.41	652
5.43	652
5.45	660
5.47	664
5.49	659
5.51	646
5.53	656
5.55	665
5.57	668
5.59	676
5.61	679
5.63	695
5.65	713
5.67	741
5.69	747
5.71	728
5.73	713
5.75	696
5.77	681
5.79	689
5.81	735
5.83	723
5.85	716
5.87	731
5.89	741
5.91	749
5.93	742
5.95	761
5.97	770
5.99	790
6.01	788
6.03	759
6.05	780
6.07	815
6.09	818
6.11	841
6.13	861
6.15	875
6.17	897
6.19	915
6.21	905
6.23	896
6.25	940
6.27	973
6.29	975
6.31	1003
6.33	1026
6.35	1047
6.37	1053
6.39	1091
6.41	1105
6.43	1094
6.45	1155
6.47	1234
6.49	1246
6.51	1318
6.53	1346
6.55	1399
6.57	1451
6.59	1502
6.61	1497
6.63	1561
6.65	1654
6.67	1647
6.69	1683
6.71	1753
6.73	1796
6.75	1827
6.77	1895
6.79	1945
6.81	1982
6.83	2009
6.85	2020
6.87	2030
6.89	2071
6.91	2086
6.93	2073
6.95	2009
6.97	1998
6.99	2012
7.01	2001
7.03	1941
7.05	1886
7.07	1844
7.09	1842
7.11	1824
7.13	1703
7.15	1652
7.17	1619
7.19	1562
7.21	1542
7.23	1438
7.25	1365
7.27	1382
7.29	1357
7.31	1307
7.33	1239
7.35	1258
7.37	1218
7.39	1163
7.41	1166
7.43	1144
7.45	1087
7.47	1078
7.49	1079
7.51	1069
7.53	1013
7.55	1059
7.57	1123
7.59	1022
7.61	1007
7.63	1036
7.65	961
7.67	980
7.69	1012
7.71	1025
7.73	977
7.75	968
7.77	961
7.79	935
7.81	964
7.83	940
7.85	982
7.87	967
7.89	930
7.91	935
7.93	957
7.95	931
7.97	905
7.99	935
8.01	935
8.03	938
8.05	987
8.07	974
8.09	953
8.11	895
8.13	934
8.15	953
8.17	985
8.19	958
8.21	967
8.23	951
8.25	963
8.27	973
8.29	961
8.31	926
8.33	1004
8.35	989
8.37	1019
8.39	1009
8.41	1002
8.43	1011
8.45	1017
8.47	1051
8.49	1019
8.51	1034
8.53	1060
8.55	1078
8.57	1062
8.59	1020
8.61	1019
8.63	1076
8.65	1107
8.67	1092
8.69	1141
8.71	1119
8.73	1176
8.75	1143
8.77	1185
8.79	1183
8.81	1247
8.83	1199
8.85	1257
8.87	1281
8.89	1316
8.91	1362
8.93	1443
8.95	1448
8.97	1403
8.99	1471
9.01	1535
9.03	1591
9.05	1649
9.07	1641
9.09	1709
9.11	1766
9.13	1843
9.15	1998
9.17	2000
9.19	2040
9.21	2091
9.23	2286
9.25	2402
9.27	2478
9.29	2650
9.31	2805
9.33	2830
9.35	2983
9.37	3226
9.39	3286
9.41	3555
9.43	3546
9.45	3719
9.47	3932
9.49	4197
9.51	4154
9.53	4415
9.55	4359
9.57	4543
9.59	4617
9.61	4672
9.63	4969
9.65	4696
9.67	4764
9.69	4711
9.71	4552
9.73	4368
9.75	4347
9.77	4131
9.79	3831
9.81	3808
9.83	3553
9.85	3299
9.87	3094
9.89	2968
9.91	2664
9.93	2630
9.95	2505
9.97	2457
9.99	2244
10.01	2122
10.03	2042
10.05	1870
10.07	1807
10.09	1715
10.11	1665
10.13	1546
10.15	1551
10.17	1452
10.19	1403
10.21	1348
10.23	1387
10.25	1339
10.27	1260
10.29	1256
10.31	1236
10.33	1162
10.35	1167
10.37	1134
10.39	1124
10.41	1120
10.43	1145
10.45	1080
10.47	1111
10.49	1050
10.51	1023
10.53	1074
10.55	1089
10.57	1030
10.59	1029
10.61	1044
10.63	968
10.65	1037
10.67	988
10.69	986
10.71	979
10.73	1023
10.75	934
10.77	943
10.79	935
10.81	919
10.83	965
10.85	905
10.87	909
10.89	893
10.91	921
10.93	970
10.95	923
10.97	895
10.99	914
11.01	874
11.03	918
11.05	883
11.07	897
11.09	866
11.11	833
11.13	866
11.15	865
11.17	912
11.19	885
11.21	898
11.23	887
11.25	846
11.27	890
11.29	871
11.31	827
11.33	847
11.35	840
11.37	877
11.39	887
11.41	873
11.43	883
11.45	872
11.47	875
11.49	874
11.51	866
11.53	890
11.55	879
11.57	885
11.59	899
11.61	860
11.63	834
11.65	841
11.67	881
11.69	839
11.71	834
11.73	856
11.75	852
11.77	831
11.79	827
11.81	839
11.83	857
11.85	838
11.87	836
11.89	856
11.91	837
11.93	848
11.95	860
11.97	873
11.99	853
12.01	883
12.03	903
12.05	877
12.07	864
12.09	852
12.11	870
12.13	850
12.15	897
12.17	882
12.19	853
12.21	830
12.23	851
12.25	870
12.27	893
12.29	888
12.31	852
12.33	863
12.35	891
12.37	875
12.39	834
12.41	871
12.43	838
12.45	861
12.47	856
12.49	884
12.51	905
12.53	840
12.55	830
12.57	839
12.59	847
12.61	874
12.63	860
12.65	849
12.67	879
12.69	875
12.71	889
12.73	878
12.75	856
12.77	861
12.79	880
12.81	881
12.83	863
12.85	897
12.87	896
12.89	845
12.91	846
12.93	874
12.95	904
12.97	931
12.99	919
13.01	894
13.03	910
13.05	907
13.07	868
13.09	832
13.11	852
13.13	891
13.15	881
13.17	864
13.19	880
13.21	892
13.23	911
13.25	898
13.27	879
13.29	900
13.31	929
13.33	941
13.35	916
13.37	915
13.39	939
13.41	958
13.43	973
13.45	990
13.47	982
13.49	958
13.51	984
13.53	1011
13.55	998
13.57	1013
13.59	994
13.61	984
13.63	991
13.65	958
13.67	978
13.69	1016
13.71	1023
13.73	1001
13.75	993
13.77	997
13.79	995
13.81	990
13.83	982
13.85	953
13.87	990
13.89	989
13.91	971
13.93	1001
13.95	972
13.97	945
13.99	903
14.01	925
14.03	974
14.05	933
14.07	923
14.09	940
14.11	972
14.13	952
14.15	939
14.17	971
14.19	991
14.21	1026
14.23	996
14.25	966
14.27	929
14.29	926
14.31	959
14.33	986
14.35	988
14.37	986
14.39	966
14.41	947
14.43	1032
14.45	964
14.47	969
14.49	995
14.51	981
14.53	994
14.55	1054
14.57	1072
14.59	991
14.61	980
14.63	1056
14.65	1057
14.67	1072
14.69	1065
14.71	1089
14.73	1085
14.75	1103
14.77	1131
14.79	1130
14.81	1170
14.83	1178
14.85	1161
14.87	1225
14.89	1213
14.91	1262
14.93	1291
14.95	1361
14.97	1373
14.99	1355
15.01	1353
15.03	1368
15.05	1481
15.07	1539
15.09	1531
15.11	1540
15.13	1538
15.15	1572
15.17	1551
15.19	1546
15.21	1496
15.23	1470
15.25	1474
15.27	1422
15.29	1361
15.31	1378
15.33	1320
15.35	1302
15.37	1326
15.39	1284
15.41	1211
15.43	1237
15.45	1243
15.47	1218
15.49	1256
15.51	1226
15.53	1190
15.55	1190
15.57	1231
15.59	1150
15.61	1152
15.63	1099
15.65	1104
15.67	1187
15.69	1133
15.71	1105
15.73	1121
15.75	1171
15.77	1100
15.79	1138
15.81	1130
15.83	1114
15.85	1111
15.87	1166
15.89	1126
15.91	1151
15.93	1112
15.95	1116
15.97	1158
15.99	1155
16.01	1189
16.03	1175
16.05	1121
16.07	1224
16.09	1171
16.11	1142
16.13	1156
16.15	1121
16.17	1208
16.19	1216
16.21	1244
16.23	1240
16.25	1252
16.27	1261
16.29	1293
16.31	1327
16.33	1319
16.35	1317
16.37	1320
16.39	1399
16.41	1367
16.43	1444
16.45	1428
16.47	1494
16.49	1517
16.51	1558
16.53	1533
16.55	1580
16.57	1520
16.59	1655
16.61	1672
16.63	1675
16.65	1661
16.67	1695
16.69	1703
16.71	1687
16.73	1669
16.75	1653
16.77	1714
16.79	1784
16.81	1685
16.83	1625
16.85	1701
16.87	1720
16.89	1638
16.91	1619
16.93	1642
16.95	1570
16.97	1487
16.99	1523
17.01	1538
17.03	1505
17.05	1416
17.07	1435
17.09	1463
17.11	1355
17.13	1392
17.15	1381
17.17	1345
17.19	1339
17.21	1251
17.23	1239
17.25	1279
17.27	1302
17.29	1229
17.31	1171
17.33	1157
17.35	1166
17.37	1192
17.39	1153
17.41	1175
17.43	1160
17.45	1139
17.47	1065
17.49	1162
17.51	1107
17.53	1070
17.55	1136
17.57	1156
17.59	1138
17.61	1116
17.63	1126
17.65	1071
17.67	1094
17.69	1063
17.71	1151
17.73	1090
17.75	1084
17.77	1087
17.79	1053
17.81	1072
17.83	1061
17.85	1096
17.87	1090
17.89	1044
17.91	1046
17.93	1109
17.95	1115
17.97	1090
17.99	1081
18.01	1110
18.03	1077
18.05	1046
18.07	1121
18.09	1173
18.11	1133
18.13	1076
18.15	1055
18.17	1126
18.19	1157
18.21	1131
18.23	1128
18.25	1128
18.27	1096
18.29	1137
18.31	1123
18.33	1117
18.35	1119
18.37	1142
18.39	1142
18.41	1174
18.43	1185
18.45	1159
18.47	1187
18.49	1190
18.51	1166
18.53	1173
18.55	1208
18.57	1235
18.59	1235
18.61	1248
18.63	1171
18.65	1266
18.67	1270
18.69	1299
18.71	1305
18.73	1292
18.75	1338
18.77	1333
18.79	1306
18.81	1388
18.83	1468
18.85	1504
18.87	1557
18.89	1514
18.91	1579
18.93	1641
18.95	1614
18.97	1698
18.99	1814
19.01	1886
19.03	1934
19.05	2021
19.07	2106
19.09	2158
19.11	2282
19.13	2376
19.15	2522
19.17	2636
19.19	2716
19.21	2776
19.23	2923
19.25	3050
19.27	3166
19.29	3282
19.31	3251
19.33	3268
19.35	3297
19.37	3298
19.39	3301
19.41	3394
19.43	3302
19.45	3267
19.47	3233
19.49	3237
19.51	3136
19.53	2963
19.55	2900
19.57	2848
19.59	2756
19.61	2658
19.63	2595
19.65	2516
19.67	2514
19.69	2366
19.71	2281
19.73	2261
19.75	2189
19.77	2195
19.79	2131
19.81	2009
19.83	1946
19.85	1881
19.87	1893
19.89	1916
19.91	1864
19.93	1825
19.95	1802
19.97	1800
19.99	1805
20.01	1773
20.03	1760
20.05	1717
20.07	1690
20.09	1679
20.11	1655
20.13	1719
20.15	1761
20.17	1721
20.19	1723
20.21	1679
20.23	1684
20.25	1765
20.27	1766
20.29	1747
20.31	1754
20.33	1840
20.35	1851
20.37	1853
20.39	1942
20.41	2009
20.43	2004
20.45	2019
20.47	2093
20.49	2143
20.51	2171
20.53	2192
20.55	2216
20.57	2241
20.59	2287
20.61	2380
20.63	2393
20.65	2438
20.67	2493
20.69	2496
20.71	2522
20.73	2578
20.75	2633
20.77	2652
20.79	2633
20.81	2643
20.83	2651
20.85	2675
20.87	2770
20.89	2755
20.91	2741
20.93	2744
20.95	2759
20.97	2836
20.99	2888
21.01	2903
21.03	2937
21.05	2956
21.07	2977
21.09	3030
21.11	3033
21.13	3182
21.15	3378
21.17	3468
21.19	3509
21.21	3587
21.23	3742
21.25	3911
21.27	4076
21.29	4218
21.31	4324
21.33	4418
21.35	4513
21.37	4736
21.39	4853
21.41	4953
21.43	5095
21.45	5124
21.47	5059
21.49	5176
21.51	5311
21.53	5404
21.55	5481
21.57	5604
21.59	5798
21.61	5959
21.63	6068
21.65	6253
21.67	6433
21.69	6634
21.71	6936
21.73	7274
21.75	7553
21.77	7677
21.79	7848
21.81	8244
21.83	8488
21.85	8748
21.87	8848
21.89	9099
21.91	9252
21.93	9150
21.95	9103
21.97	9144
21.99	9032
22.01	8906
22.03	8649
22.05	8343
22.07	8121
22.09	7832
22.11	7646
22.13	7355
22.15	7002
22.17	6574
22.19	6213
22.21	6057
22.23	5596
22.25	5277
22.27	5011
22.29	4718
22.31	4420
22.33	4205
22.35	3945
22.37	3845
22.39	3620
22.41	3468
22.43	3323
22.45	3133
22.47	3015
22.49	2845
22.51	2802
22.53	2754
22.55	2669
22.57	2548
22.59	2491
22.61	2383
22.63	2324
22.65	2277
22.67	2297
22.69	2274
22.71	2316
22.73	2234
22.75	2281
22.77	2294
22.79	2209
22.81	2295
22.83	2315
22.85	2314
22.87	2260
22.89	2230
22.91	2362
22.93	2343
22.95	2275
22.97	2257
22.99	2270
23.01	2357
23.03	2334
23.05	2331
23.07	2243
23.09	2190
23.11	2200
23.13	2232
23.15	2227
23.17	2175
23.19	2162
23.21	2138
23.23	2041
23.25	1967
23.27	1950
23.29	2065
23.31	1988
23.33	1904
23.35	1927
23.37	1906
23.39	1919
23.41	1890
23.43	1850
23.45	1814
23.47	1772
23.49	1776
23.51	1726
23.53	1722
23.55	1746
23.57	1757
23.59	1693
23.61	1780
23.63	1734
23.65	1703
23.67	1681
23.69	1770
23.71	1640
23.73	1702
23.75	1764
23.77	1739
23.79	1775
23.81	1683
23.83	1778
23.85	1777
23.87	1749
23.89	1715
23.91	1749
23.93	1730
23.95	1693
23.97	1696
23.99	1716
24.01	1734
24.03	1698
24.05	1615
24.07	1653
24.09	1750
24.11	1678
24.13	1646
24.15	1660
24.17	1695
24.19	1595
24.21	1587
24.23	1592
24.25	1657
24.27	1635
24.29	1620
24.31	1623
24.33	1672
24.35	1700
24.37	1639
24.39	1753
24.41	1740
24.43	1749
24.45	1819
24.47	1796
24.49	1810
24.51	1782
24.53	1785
24.55	1781
24.57	1820
24.59	1880
24.61	1867
24.63	1907
24.65	1931
24.67	2009
24.69	1966
24.71	1956
24.73	2053
24.75	2125
24.77	2114
24.79	2105
24.81	2063
24.83	2179
24.85	2179
24.87	2083
24.89	2102
24.91	2134
24.93	2135
24.95	2105
24.97	1999
24.99	2036
25.01	2041
25.03	1970
25.05	1975
25.07	1925
25.09	1919
25.11	1889
25.13	1895
25.15	1832
25.17	1821
25.19	1719
25.21	1666
25.23	1684
25.25	1681
25.27	1652
25.29	1626
25.31	1670
25.33	1568
25.35	1530
25.37	1564
25.39	1628
25.41	1561
25.43	1626
25.45	1560
25.47	1618
25.49	1585
25.51	1550
25.53	1542
25.55	1574
25.57	1640
25.59	1582
25.61	1627
25.63	1685
25.65	1590
25.67	1671
25.69	1635
25.71	1579
25.73	1644
25.75	1662
25.77	1617
25.79	1637
25.81	1607
25.83	1691
25.85	1673
25.87	1629
25.89	1646
25.91	1633
25.93	1552
25.95	1589
25.97	1618
25.99	1647
26.01	1563
26.03	1594
26.05	1511
26.07	1522
26.09	1519
26.11	1563
26.13	1517
26.15	1540
26.17	1501
26.19	1458
26.21	1530
26.23	1517
26.25	1475
26.27	1474
26.29	1485
26.31	1453
26.33	1471
26.35	1440
26.37	1444
26.39	1466
26.41	1435
26.43	1414
26.45	1409
26.47	1394
26.49	1415
26.51	1409
26.53	1433
26.55	1466
26.57	1481
26.59	1470
26.61	1522
26.63	1498
26.65	1459
26.67	1445
26.69	1509
26.71	1546
26.73	1676
26.75	1668
26.77	1704
26.79	1782
26.81	1809
26.83	1881
26.85	1957
26.87	2119
26.89	2264
26.91	2332
26.93	2454
26.95	2611
26.97	2732
26.99	2903
27.01	3019
27.03	3112
27.05	3097
27.07	3117
27.09	3081
27.11	2970
27.13	2873
27.15	2741
27.17	2615
27.19	2510
27.21	2442
27.23	2293
27.25	2188
27.27	2125
27.29	2012
27.31	1981
27.33	2029
27.35	2031
27.37	2007
27.39	1969
27.41	1922
27.43	1987
27.45	2019
27.47	1990
27.49	2026
27.51	2060
27.53	2124
27.55	2188
27.57	2258
27.59	2275
27.61	2288
27.63	2430
27.65	2475
27.67	2490
27.69	2527
27.71	2643
27.73	2756
27.75	2828
27.77	2894
27.79	2916
27.81	2901
27.83	2926
27.85	3066
27.87	3156
27.89	3178
27.91	3067
27.93	3064
27.95	3100
27.97	3027
27.99	3049
28.01	2990
28.03	2884
28.05	2939
28.07	2940
28.09	2859
28.11	2825
28.13	2748
28.15	2654
28.17	2622
28.19	2562
28.21	2527
28.23	2550
28.25	2515
28.27	2487
28.29	2452
28.31	2407
28.33	2406
28.35	2403
28.37	2395
28.39	2425
28.41	2383
28.43	2337
28.45	2401
28.47	2422
28.49	2403
28.51	2423
28.53	2479
28.55	2444
28.57	2395
28.59	2423
28.61	2491
28.63	2456
28.65	2420
28.67	2472
28.69	2497
28.71	2530
28.73	2535
28.75	2540
28.77	2543
28.79	2509
28.81	2511
28.83	2596
28.85	2619
28.87	2615
28.89	2701
28.91	2740
28.93	2728
28.95	2801
28.97	2850
28.99	2880
29.01	2927
29.03	3001
29.05	3140
29.07	3229
29.09	3248
29.11	3361
29.13	3385
29.15	3455
29.17	3430
29.19	3465
29.21	3480
29.23	3432
29.25	3395
29.27	3441
29.29	3409
29.31	3358
29.33	3409
29.35	3297
29.37	3193
29.39	3182
29.41	3095
29.43	3057
29.45	3013
29.47	2863
29.49	2845
29.51	2846
29.53	2782
29.55	2716
29.57	2647
29.59	2637
29.61	2611
29.63	2522
29.65	2412
29.67	2423
29.69	2439
29.71	2403
29.73	2418
29.75	2396
29.77	2366
29.79	2290
29.81	2269
29.83	2310
29.85	2149
29.87	2197
29.89	2229
29.91	2179
29.93	2146
29.95	2135
29.97	2106
29.99	2140
30.01	2127
30.03	2136
30.05	2047
30.07	2091
30.09	2139
30.11	2139
30.13	2086
30.15	2159
30.17	2267
30.19	2273
30.21	2281
30.23	2310
30.25	2284
30.27	2342
30.29	2368
30.31	2412
30.33	2527
30.35	2585
30.37	2666
30.39	2617
30.41	2699
30.43	2686
30.45	2812
30.47	2859
30.49	2843
30.51	2807
30.53	2809
30.55	2836
30.57	2726
30.59	2694
30.61	2682
30.63	2599
30.65	2484
30.67	2445
30.69	2382
30.71	2285
30.73	2296
30.75	2296
30.77	2194
30.79	2232
30.81	2178
30.83	2123
30.85	2075
30.87	2013
30.89	1985
30.91	1999
30.93	1996
30.95	2010
30.97	1865
30.99	1985
31.01	1990
31.03	1889
31.05	1936
31.07	1978
31.09	2029
31.11	1971
31.13	1913
31.15	1948
31.17	1946
31.19	1932
31.21	1921
31.23	1976
31.25	1967
31.27	1938
31.29	1935
31.31	1918
31.33	1852
31.35	1907
31.37	1884
31.39	1861
31.41	1828
31.43	1865
31.45	1786
31.47	1782
31.49	1813
31.51	1731
31.53	1773
31.55	1746
31.57	1764
31.59	1793
31.61	1697
31.63	1719
31.65	1716
31.67	1653
31.69	1691
31.71	1775
31.73	1712
31.75	1688
31.77	1619
31.79	1673
31.81	1738
31.83	1708
31.85	1786
31.87	1723
31.89	1706
31.91	1771
31.93	1710
31.95	1715
31.97	1729
31.99	1707
32.01	1669
32.03	1761
32.05	1761
32.07	1806
32.09	1795
32.11	1810
32.13	1776
32.15	1905
32.17	1849
32.19	1917
32.21	1901
32.23	1916
32.25	1967
32.27	1980
32.29	1961
32.31	2020
32.33	1991
32.35	2101
32.37	2123
32.39	2099
32.41	2116
32.43	2089
32.45	2192
32.47	2130
32.49	2236
32.51	2157
32.53	2237
32.55	2303
32.57	2186
32.59	2215
32.61	2289
32.63	2279
32.65	2196
32.67	2222
32.69	2243
32.71	2179
32.73	2165
32.75	2100
32.77	2169
32.79	2139
32.81	1994
32.83	1980
32.85	2006
32.87	1856
32.89	1902
32.91	1946
32.93	1898
32.95	1907
32.97	1793
32.99	1738
33.01	1709
33.03	1708
33.05	1709
33.07	1708
33.09	1679
33.11	1640
33.13	1611
33.15	1642
33.17	1592
33.19	1569
33.21	1583
33.23	1598
33.25	1569
33.27	1554
33.29	1588
33.31	1555
33.33	1548
33.35	1625
33.37	1573
33.39	1597
33.41	1596
33.43	1634
33.45	1649
33.47	1616
33.49	1572
33.51	1604
33.53	1616
33.55	1611
33.57	1616
33.59	1606
33.61	1560
33.63	1636
33.65	1616
33.67	1639
33.69	1622
33.71	1627
33.73	1607
33.75	1583
33.77	1616
33.79	1622
33.81	1593
33.83	1594
33.85	1625
33.87	1627
33.89	1644
33.91	1673
33.93	1637
33.95	1684
33.97	1678
33.99	1708
34.01	1701
34.03	1689
34.05	1723
34.07	1697
34.09	1691
34.11	1724
34.13	1749
34.15	1764
34.17	1826
34.19	1830
34.21	1845
34.23	1847
34.25	1857
34.27	1884
34.29	1947
34.31	1924
34.33	1973
34.35	1999
34.37	2013
34.39	2049
34.41	2063
34.43	2036
34.45	2122
34.47	2170
34.49	2211
34.51	2176
34.53	2191
34.55	2212
34.57	2275
34.59	2281
34.61	2293
34.63	2345
34.65	2324
34.67	2385
34.69	2445
34.71	2515
34.73	2644
34.75	2625
34.77	2557
34.79	2663
34.81	2655
34.83	2664
34.85	2784
34.87	2819
34.89	2819
34.91	2848
34.93	2945
34.95	2996
34.97	3041
34.99	3111
35.01	3169
35.03	3167
35.05	3210
35.07	3237
35.09	3273
35.11	3391
35.13	3473
35.15	3461
35.17	3349
35.19	3376
35.21	3430
35.23	3441
35.25	3385
35.27	3351
35.29	3301
35.31	3280
35.33	3302
35.35	3298
35.37	3284
35.39	3275
35.41	3329
35.43	3326
35.45	3290
35.47	3383
35.49	3357
35.51	3299
35.53	3293
35.55	3302
35.57	3324
35.59	3330
35.61	3360
35.63	3347
35.65	3332
35.67	3322
35.69	3336
35.71	3329
35.73	3273
35.75	3262
35.77	3286
35.79	3233
35.81	3153
35.83	3138
35.85	3196
35.87	3117
35.89	2968
35.91	2947
35.93	2916
35.95	2850
35.97	2774
35.99	2720
36.01	2654
36.03	2547
36.05	2462
36.07	2444
36.09	2342
36.11	2312
36.13	2295
36.15	2238
36.17	2184
36.19	2128
36.21	2061
36.23	2049
36.25	2000
36.27	1919
36.29	1890
36.31	1902
36.33	1869
36.35	1825
36.37	1797
36.39	1780
36.41	1787
36.43	1757
36.45	1717
36.47	1718
36.49	1720
36.51	1700
36.53	1719
36.55	1723
36.57	1678
36.59	1630
36.61	1613
36.63	1587
36.65	1575
36.67	1603
36.69	1621
36.71	1620
36.73	1617
36.75	1615
36.77	1619
36.79	1628
36.81	1579
36.83	1572
36.85	1607
36.87	1610
36.89	1585
36.91	1590
36.93	1537
36.95	1549
36.97	1573
36.99	1613
37.01	1646
37.03	1644
37.05	1660
37.07	1636
37.09	1630
37.11	1616
37.13	1708
37.15	1710
37.17	1655
37.19	1666
37.21	1646
37.23	1716
37.25	1731
37.27	1745
37.29	1699
37.31	1720
37.33	1725
37.35	1723
37.37	1754
37.39	1818
37.41	1795
37.43	1780
37.45	1784
37.47	1758
37.49	1802
37.51	1812
37.53	1768
37.55	1762
37.57	1736
37.59	1708
37.61	1666
37.63	1736
37.65	1724
37.67	1737
37.69	1763
37.71	1744
37.73	1696
37.75	1712
37.77	1679
37.79	1681
37.81	1670
37.83	1717
37.85	1684
37.87	1702
37.89	1689
37.91	1687
37.93	1738
37.95	1613
37.97	1612
37.99	1618
38.01	1649
38.03	1650
38.05	1589
38.07	1622
38.09	1600
38.11	1545
38.13	1673
38.15	1640
38.17	1569
38.19	1601
38.21	1640
38.23	1581
38.25	1633
38.27	1661
38.29	1597
38.31	1744
38.33	1630
38.35	1645
38.37	1690
38.39	1612
38.41	1623
38.43	1659
38.45	1640
38.47	1658
38.49	1708
38.51	1706
38.53	1681
38.55	1752
38.57	1761
38.59	1697
38.61	1733
38.63	1724
38.65	1759
38.67	1696
38.69	1791
38.71	1756
38.73	1831
38.75	1803
38.77	1821
38.79	1825
38.81	1866
38.83	1879
38.85	1901
38.87	1930
38.89	2019
38.91	2021
38.93	2000
38.95	2121
38.97	2221
38.99	2180
39.01	2193
39.03	2283
39.05	2236
39.07	2284
39.09	2462
39.11	2508
39.13	2463
39.15	2522
39.17	2535
39.19	2558
39.21	2477
39.23	2607
39.25	2538
39.27	2586
39.29	2604
39.31	2585
39.33	2605
39.35	2560
39.37	2493
39.39	2411
39.41	2521
39.43	2366
39.45	2375
39.47	2393
39.49	2293
39.51	2279
39.53	2291
39.55	2115
39.57	2132
39.59	2190
39.61	2108
39.63	2038
39.65	2164
39.67	2033
39.69	2054
39.71	2001
39.73	2006
39.75	1992
39.77	1941
39.79	1906
39.81	1883
39.83	1994
39.85	1964
39.87	1865
39.89	1890
39.91	1878
39.93	1872
39.95	1946
39.97	1914
39.99	1934
40.01	1833

## Sheet: ITQ-21
2.01	2178.09
2.03	2102.09
2.05	2113.09
2.07	2058.09
2.09	2075.09
2.11	2009.09
2.13	2014.09
2.15	1942.09
2.17	1857.09
2.19	1894.09
2.21	1956.09
2.23	1916.09
2.25	1818.09
2.27	1855.09
2.29	1749.09
2.31	1773.09
2.33	1709.09
2.35	1755.09
2.37	1708.09
2.39	1664.09
2.41	1637.09
2.43	1633.09
2.45	1673.09
2.47	1592.09
2.49	1555.09
2.51	1569.09
2.53	1523.09
2.55	1525.09
2.57	1493.09
2.59	1402.09
2.61	1431.09
2.63	1407.09
2.65	1425.09
2.67	1361.09
2.69	1360.09
2.71	1322.09
2.73	1293.09
2.75	1313.09
2.77	1282.09
2.79	1252.09
2.81	1171.09
2.83	1150.09
2.85	1175.09
2.87	1156.09
2.89	1156.09
2.91	1123.09
2.93	1116.09
2.95	1111.09
2.97	1059.09
2.99	1062.09
3.01	1036.09
3.03	1017.09
3.05	980.093
3.07	967.093
3.09	958.093
3.11	1005.09
3.13	975.093
3.15	932.093
3.17	912.093
3.19	942.093
3.21	922.093
3.23	893.093
3.25	893.093
3.27	861.093
3.29	873.093
3.31	879.093
3.33	858.093
3.35	877.093
3.37	844.093
3.39	833.093
3.41	816.093
3.43	839.093
3.45	850.093
3.47	834.093
3.49	840.093
3.51	792.093
3.53	808.093
3.55	851.093
3.57	862.093
3.59	805.093
3.61	836.093
3.63	830.093
3.65	854.093
3.67	850.093
3.69	823.093
3.71	801.093
3.73	794.093
3.75	812.093
3.77	818.093
3.79	803.093
3.81	796.093
3.83	812.093
3.85	831.093
3.87	818.093
3.89	800.093
3.91	819.093
3.93	818.093
3.95	808.093
3.97	810.093
3.99	812.093
4.01	820.093
4.03	802.093
4.05	822.093
4.07	817.093
4.09	838.093
4.11	837.093
4.13	804.093
4.15	813.093
4.17	815.093
4.19	832.093
4.21	849.093
4.23	840.093
4.25	815.093
4.27	834.093
4.29	834.093
4.31	816.093
4.33	818.093
4.35	796.093
4.37	831.093
4.39	837.093
4.41	815.093
4.43	865.093
4.45	853.093
4.47	866.093
4.49	840.093
4.51	864.093
4.53	889.093
4.55	858.093
4.57	850.093
4.59	874.093
4.61	913.093
4.63	895.093
4.65	881.093
4.67	864.093
4.69	853.093
4.71	856.093
4.73	876.093
4.75	918.093
4.77	898.093
4.79	895.093
4.81	898.093
4.83	916.093
4.85	914.093
4.87	914.093
4.89	947.093
4.91	921.093
4.93	887.093
4.95	901.093
4.97	912.093
4.99	942.093
5.01	922.093
5.03	908.093
5.05	913.093
5.07	929.093
5.09	935.093
5.11	939.093
5.13	920.093
5.15	905.093
5.17	899.093
5.19	927.093
5.21	925.093
5.23	913.093
5.25	943.093
5.27	948.093
5.29	984.093
5.31	983.093
5.33	986.093
5.35	1004.09
5.37	1024.09
5.39	1023.09
5.41	999.093
5.43	984.093
5.45	1000.09
5.47	1027.09
5.49	1030.09
5.51	1043.09
5.53	1075.09
5.55	1116.09
5.57	1102.09
5.59	1103.09
5.61	1105.09
5.63	1117.09
5.65	1155.09
5.67	1168.09
5.69	1176.09
5.71	1215.09
5.73	1270.09
5.75	1271.09
5.77	1254.09
5.79	1282.09
5.81	1312.09
5.83	1316.09
5.85	1331.09
5.87	1388.09
5.89	1458.09
5.91	1477.09
5.93	1534.09
5.95	1579.09
5.97	1589.09
5.99	1661.09
6.01	1701.09
6.03	1713.09
6.05	1780.09
6.07	1915.09
6.09	2017.09
6.11	2074.09
6.13	2182.09
6.15	2307.09
6.17	2454.09
6.19	2569.09
6.21	2682.09
6.23	2814.09
6.25	2950.09
6.27	3147.09
6.29	3361.09
6.31	3562.09
6.33	3845.09
6.35	4146.09
6.37	4485.09
6.39	4817.09
6.41	5043.09
6.43	5307.09
6.45	5587.09
6.47	5788.09
6.49	5804.09
6.51	5682.09
6.53	5546.09
6.55	5298.09
6.57	4899.09
6.59	4525.09
6.61	4101.09
6.63	3665.09
6.65	3150.09
6.67	2714.09
6.69	2490.09
6.71	2313.09
6.73	2118.09
6.75	1884.09
6.77	1804.09
6.79	1773.09
6.81	1662.09
6.83	1616.09
6.85	1556.09
6.87	1490.09
6.89	1443.09
6.91	1376.09
6.93	1367.09
6.95	1349.09
6.97	1301.09
6.99	1295.09
7.01	1256.09
7.03	1296.09
7.05	1314.09
7.07	1287.09
7.09	1221.09
7.11	1193.09
7.13	1231.09
7.15	1222.09
7.17	1236.09
7.19	1228.09
7.21	1194.09
7.23	1181.09
7.25	1193.09
7.27	1204.09
7.29	1173.09
7.31	1180.09
7.33	1144.09
7.35	1152.09
7.37	1153.09
7.39	1146.09
7.41	1149.09
7.43	1161.09
7.45	1145.09
7.47	1116.09
7.49	1142.09
7.51	1132.09
7.53	1108.09
7.55	1105.09
7.57	1099.09
7.59	1156.09
7.61	1135.09
7.63	1139.09
7.65	1139.09
7.67	1129.09
7.69	1161.09
7.71	1143.09
7.73	1157.09
7.75	1159.09
7.77	1169.09
7.79	1087.09
7.81	1071.09
7.83	1080.09
7.85	1119.09
7.87	1106.09
7.89	1122.09
7.91	1131.09
7.93	1140.09
7.95	1092.09
7.97	1118.09
7.99	1103.09
8.01	1090.09
8.03	1109.09
8.05	1096.09
8.07	1123.09
8.09	1152.09
8.11	1142.09
8.13	1112.09
8.15	1126.09
8.17	1085.09
8.19	1130.09
8.21	1115.09
8.23	1098.09
8.25	1086.09
8.27	1111.09
8.29	1102.09
8.31	1120.09
8.33	1140.09
8.35	1141.09
8.37	1114.09
8.39	1152.09
8.41	1094.09
8.43	1174.09
8.45	1149.09
8.47	1173.09
8.49	1135.09
8.51	1122.09
8.53	1134.09
8.55	1174.09
8.57	1139.09
8.59	1189.09
8.61	1215.09
8.63	1186.09
8.65	1247.09
8.67	1213.09
8.69	1210.09
8.71	1229.09
8.73	1197.09
8.75	1222.09
8.77	1233.09
8.79	1269.09
8.81	1290.09
8.83	1306.09
8.85	1367.09
8.87	1333.09
8.89	1322.09
8.91	1313.09
8.93	1386.09
8.95	1381.09
8.97	1407.09
8.99	1412.09
9.01	1488.09
9.03	1521.09
9.05	1584.09
9.07	1511.09
9.09	1650.09
9.11	1652.09
9.13	1648.09
9.15	1675.09
9.17	1643.09
9.19	1606.09
9.21	1673.09
9.23	1562.09
9.25	1576.09
9.27	1532.09
9.29	1469.09
9.31	1467.09
9.33	1420.09
9.35	1405.09
9.37	1358.09
9.39	1379.09
9.41	1325.09
9.43	1269.09
9.45	1261.09
9.47	1291.09
9.49	1236.09
9.51	1232.09
9.53	1279.09
9.55	1274.09
9.57	1195.09
9.59	1214.09
9.61	1196.09
9.63	1224.09
9.65	1249.09
9.67	1205.09
9.69	1234.09
9.71	1251.09
9.73	1209.09
9.75	1228.09
9.77	1213.09
9.79	1251.09
9.81	1266.09
9.83	1278.09
9.85	1252.09
9.87	1196.09
9.89	1254.09
9.91	1222.09
9.93	1201.09
9.95	1214.09
9.97	1197.09
9.99	1249.09
10.01	1288.09
10.03	1257.09
10.05	1261.09
10.07	1278.09
10.09	1245.09
10.11	1250.09
10.13	1266.09
10.15	1269.09
10.17	1224.09
10.19	1273.09
10.21	1263.09
10.23	1288.09
10.25	1239.09
10.27	1266.09
10.29	1320.09
10.31	1334.09
10.33	1323.09
10.35	1312.09
10.37	1307.09
10.39	1309.09
10.41	1337.09
10.43	1362.09
10.45	1341.09
10.47	1369.09
10.49	1365.09
10.51	1349.09
10.53	1369.09
10.55	1396.09
10.57	1426.09
10.59	1497.09
10.61	1513.09
10.63	1519.09
10.65	1537.09
10.67	1537.09
10.69	1540.09
10.71	1599.09
10.73	1639.09
10.75	1665.09
10.77	1699.09
10.79	1746.09
10.81	1842.09
10.83	1937.09
10.85	1990.09
10.87	2023.09
10.89	2118.09
10.91	2242.09
10.93	2311.09
10.95	2404.09
10.97	2526.09
10.99	2662.09
11.01	2839.09
11.03	2969.09
11.05	3185.09
11.07	3440.09
11.09	3555.09
11.11	3763.09
11.13	3993.09
11.15	4230.09
11.17	4445.09
11.19	4636.09
11.21	4693.09
11.23	4707.09
11.25	4618.09
11.27	4485.09
11.29	4221.09
11.31	3991.09
11.33	3697.09
11.35	3396.09
11.37	3134.09
11.39	2889.09
11.41	2686.09
11.43	2489.09
11.45	2306.09
11.47	2154.09
11.49	2024.09
11.51	1971.09
11.53	1838.09
11.55	1807.09
11.57	1688.09
11.59	1703.09
11.61	1602.09
11.63	1600.09
11.65	1568.09
11.67	1571.09
11.69	1563.09
11.71	1511.09
11.73	1460.09
11.75	1438.09
11.77	1433.09
11.79	1424.09
11.81	1422.09
11.83	1405.09
11.85	1399.09
11.87	1412.09
11.89	1412.09
11.91	1406.09
11.93	1425.09
11.95	1406.09
11.97	1371.09
11.99	1322.09
12.01	1335.09
12.03	1368.09
12.05	1349.09
12.07	1349.09
12.09	1306.09
12.11	1296.09
12.13	1375.09
12.15	1342.09
12.17	1267.09
12.19	1314.09
12.21	1335.09
12.23	1299.09
12.25	1321.09
12.27	1321.09
12.29	1305.09
12.31	1313.09
12.33	1298.09
12.35	1296.09
12.37	1273.09
12.39	1284.09
12.41	1339.09
12.43	1329.09
12.45	1313.09
12.47	1286.09
12.49	1304.09
12.51	1305.09
12.53	1330.09
12.55	1316.09
12.57	1268.09
12.59	1276.09
12.61	1280.09
12.63	1305.09
12.65	1303.09
12.67	1280.09
12.69	1333.09
12.71	1329.09
12.73	1287.09
12.75	1316.09
12.77	1340.09
12.79	1343.09
12.81	1345.09
12.83	1360.09
12.85	1336.09
12.87	1335.09
12.89	1354.09
12.91	1373.09
12.93	1371.09
12.95	1346.09
12.97	1358.09
12.99	1360.09
13.01	1316.09
13.03	1285.09
13.05	1279.09
13.07	1285.09
13.09	1341.09
13.11	1344.09
13.13	1303.09
13.15	1302.09
13.17	1316.09
13.19	1328.09
13.21	1298.09
13.23	1257.09
13.25	1275.09
13.27	1318.09
13.29	1282.09
13.31	1216.09
13.33	1229.09
13.35	1244.09
13.37	1224.09
13.39	1251.09
13.41	1274.09
13.43	1266.09
13.45	1268.09
13.47	1271.09
13.49	1272.09
13.51	1261.09
13.53	1288.09
13.55	1289.09
13.57	1248.09
13.59	1256.09
13.61	1251.09
13.63	1261.09
13.65	1290.09
13.67	1302.09
13.69	1282.09
13.71	1251.09
13.73	1273.09
13.75	1278.09
13.77	1254.09
13.79	1244.09
13.81	1269.09
13.83	1300.09
13.85	1283.09
13.87	1256.09
13.89	1268.09
13.91	1249.09
13.93	1247.09
13.95	1269.09
13.97	1269.09
13.99	1264.09
14.01	1289.09
14.03	1257.09
14.05	1220.09
14.07	1243.09
14.09	1239.09
14.11	1243.09
14.13	1269.09
14.15	1258.09
14.17	1264.09
14.19	1275.09
14.21	1237.09
14.23	1262.09
14.25	1274.09
14.27	1257.09
14.29	1280.09
14.31	1281.09
14.33	1260.09
14.35	1260.09
14.37	1281.09
14.39	1287.09
14.41	1265.09
14.43	1271.09
14.45	1252.09
14.47	1248.09
14.49	1293.09
14.51	1304.09
14.53	1279.09
14.55	1242.09
14.57	1251.09
14.59	1268.09
14.61	1298.09
14.63	1277.09
14.65	1277.09
14.67	1255.09
14.69	1283.09
14.71	1304.09
14.73	1298.09
14.75	1302.09
14.77	1250.09
14.79	1238.09
14.81	1230.09
14.83	1276.09
14.85	1280.09
14.87	1263.09
14.89	1273.09
14.91	1299.09
14.93	1290.09
14.95	1282.09
14.97	1293.09
14.99	1280.09
15.01	1299.09
15.03	1323.09
15.05	1323.09
15.07	1274.09
15.09	1257.09
15.11	1314.09
15.13	1313.09
15.15	1261.09
15.17	1315.09
15.19	1293.09
15.21	1296.09
15.23	1295.09
15.25	1308.09
15.27	1283.09
15.29	1263.09
15.31	1305.09
15.33	1352.09
15.35	1312.09
15.37	1289.09
15.39	1288.09
15.41	1315.09
15.43	1327.09
15.45	1341.09
15.47	1321.09
15.49	1309.09
15.51	1385.09
15.53	1367.09
15.55	1341.09
15.57	1334.09
15.59	1330.09
15.61	1375.09
15.63	1336.09
15.65	1348.09
15.67	1379.09
15.69	1338.09
15.71	1427.09
15.73	1407.09
15.75	1419.09
15.77	1449.09
15.79	1416.09
15.81	1471.09
15.83	1470.09
15.85	1453.09
15.87	1531.09
15.89	1538.09
15.91	1490.09
15.93	1491.09
15.95	1454.09
15.97	1508.09
15.99	1395.09
16.01	1382.09
16.03	1426.09
16.05	1384.09
16.07	1364.09
16.09	1362.09
16.11	1377.09
16.13	1350.09
16.15	1320.09
16.17	1364.09
16.19	1340.09
16.21	1307.09
16.23	1319.09
16.25	1312.09
16.27	1305.09
16.29	1285.09
16.31	1285.09
16.33	1282.09
16.35	1255.09
16.37	1298.09
16.39	1324.09
16.41	1281.09
16.43	1279.09
16.45	1334.09
16.47	1333.09
16.49	1307.09
16.51	1315.09
16.53	1301.09
16.55	1287.09
16.57	1355.09
16.59	1356.09
16.61	1323.09
16.63	1246.09
16.65	1311.09
16.67	1321.09
16.69	1329.09
16.71	1328.09
16.73	1315.09
16.75	1331.09
16.77	1286.09
16.79	1337.09
16.81	1309.09
16.83	1314.09
16.85	1336.09
16.87	1313.09
16.89	1349.09
16.91	1322.09
16.93	1325.09
16.95	1238.09
16.97	1288.09
16.99	1319.09
17.01	1316.09
17.03	1347.09
17.05	1384.09
17.07	1349.09
17.09	1360.09
17.11	1330.09
17.13	1300.09
17.15	1409.09
17.17	1338.09
17.19	1327.09
17.21	1303.09
17.23	1299.09
17.25	1293.09
17.27	1316.09
17.29	1353.09
17.31	1330.09
17.33	1336.09
17.35	1367.09
17.37	1326.09
17.39	1396.09
17.41	1349.09
17.43	1370.09
17.45	1374.09
17.47	1411.09
17.49	1404.09
17.51	1350.09
17.53	1433.09
17.55	1432.09
17.57	1435.09
17.59	1467.09
17.61	1449.09
17.63	1487.09
17.65	1407.09
17.67	1489.09
17.69	1484.09
17.71	1460.09
17.73	1524.09
17.75	1556.09
17.77	1597.09
17.79	1561.09
17.81	1584.09
17.83	1613.09
17.85	1617.09
17.87	1616.09
17.89	1663.09
17.91	1662.09
17.93	1723.09
17.95	1775.09
17.97	1772.09
17.99	1893.09
18.01	1986.09
18.03	1997.09
18.05	2060.09
18.07	2036.09
18.09	2226.09
18.11	2312.09
18.13	2418.09
18.15	2515.09
18.17	2682.09
18.19	2845.09
18.21	3037.09
18.23	3206.09
18.25	3290.09
18.27	3554.09
18.29	3722.09
18.31	3746.09
18.33	3916.09
18.35	3966.09
18.37	3904.09
18.39	3753.09
18.41	3780.09
18.43	3631.09
18.45	3546.09
18.47	3369.09
18.49	3118.09
18.51	3014.09
18.53	2937.09
18.55	2673.09
18.57	2515.09
18.59	2392.09
18.61	2266.09
18.63	2225.09
18.65	2173.09
18.67	2192.09
18.69	2099.09
18.71	2079.09
18.73	2083.09
18.75	1998.09
18.77	1916.09
18.79	1913.09
18.81	1928.09
18.83	1929.09
18.85	1978.09
18.87	1955.09
18.89	1951.09
18.91	1955.09
18.93	1974.09
18.95	2021.09
18.97	2051.09
18.99	2062.09
19.01	2036.09
19.03	2107.09
19.05	2162.09
19.07	2210.09
19.09	2231.09
19.11	2342.09
19.13	2404.09
19.15	2482.09
19.17	2583.09
19.19	2681.09
19.21	2738.09
19.23	2919.09
19.25	3101.09
19.27	3187.09
19.29	3392.09
19.31	3520.09
19.33	3733.09
19.35	3989.09
19.37	4134.09
19.39	4217.09
19.41	4387.09
19.43	4649.09
19.45	4738.09
19.47	4700.09
19.49	4691.09
19.51	4639.09
19.53	4440.09
19.55	4302.09
19.57	4112.09
19.59	3885.09
19.61	3656.09
19.63	3371.09
19.65	3179.09
19.67	2994.09
19.69	2867.09
19.71	2729.09
19.73	2556.09
19.75	2454.09
19.77	2364.09
19.79	2261.09
19.81	2139.09
19.83	2076.09
19.85	2090.09
19.87	2030.09
19.89	1996.09
19.91	1936.09
19.93	1911.09
19.95	1902.09
19.97	1854.09
19.99	1812.09
20.01	1814.09
20.03	1808.09
20.05	1817.09
20.07	1773.09
20.09	1755.09
20.11	1754.09
20.13	1727.09
20.15	1756.09
20.17	1722.09
20.19	1728.09
20.21	1731.09
20.23	1693.09
20.25	1661.09
20.27	1676.09
20.29	1707.09
20.31	1726.09
20.33	1734.09
20.35	1721.09
20.37	1733.09
20.39	1738.09
20.41	1733.09
20.43	1759.09
20.45	1797.09
20.47	1834.09
20.49	1910.09
20.51	1965.09
20.53	1922.09
20.55	1925.09
20.57	2004.09
20.59	1984.09
20.61	1979.09
20.63	2013.09
20.65	2010.09
20.67	2074.09
20.69	2058.09
20.71	1972.09
20.73	1972.09
20.75	1909.09
20.77	1821.09
20.79	1821.09
20.81	1816.09
20.83	1829.09
20.85	1887.09
20.87	1896.09
20.89	1856.09
20.91	1921.09
20.93	2014.09
20.95	1961.09
20.97	1902.09
20.99	1915.09
21.01	1972.09
21.03	2012.09
21.05	2015.09
21.07	2070.09
21.09	2121.09
21.11	2153.09
21.13	2230.09
21.15	2329.09
21.17	2422.09
21.19	2517.09
21.21	2550.09
21.23	2614.09
21.25	2751.09
21.27	2811.09
21.29	2966.09
21.31	3162.09
21.33	3365.09
21.35	3608.09
21.37	3790.09
21.39	4068.09
21.41	4284.09
21.43	4505.09
21.45	4777.09
21.47	5065.09
21.49	5285.09
21.51	5414.09
21.53	5545.09
21.55	5621.09
21.57	5591.09
21.59	5542.09
21.61	5511.09
21.63	5370.09
21.65	5133.09
21.67	4867.09
21.69	4507.09
21.71	4256.09
21.73	4041.09
21.75	3789.09
21.77	3572.09
21.79	3337.09
21.81	3202.09
21.83	3128.09
21.85	2990.09
21.87	2814.09
21.89	2785.09
21.91	2695.09
21.93	2645.09
21.95	2607.09
21.97	2521.09
21.99	2468.09
22.01	2478.09
22.03	2423.09
22.05	2458.09
22.07	2338.09
22.09	2294.09
22.11	2312.09
22.13	2265.09
22.15	2209.09
22.17	2188.09
22.19	2214.09
22.21	2258.09
22.23	2246.09
22.25	2206.09
22.27	2261.09
22.29	2246.09
22.31	2183.09
22.33	2186.09
22.35	2227.09
22.37	2277.09
22.39	2280.09
22.41	2262.09
22.43	2271.09
22.45	2326.09
22.47	2352.09
22.49	2243.09
22.51	2269.09
22.53	2240.09
22.55	2216.09
22.57	2289.09
22.59	2318.09
22.61	2320.09
22.63	2319.09
22.65	2220.09
22.67	2176.09
22.69	2112.09
22.71	2170.09
22.73	2084.09
22.75	2148.09
22.77	2100.09
22.79	2089.09
22.81	2152.09
22.83	2109.09
22.85	2063.09
22.87	2073.09
22.89	2076.09
22.91	2086.09
22.93	2107.09
22.95	2079.09
22.97	2027.09
22.99	2046.09
23.01	2034.09
23.03	2079.09
23.05	2010.09
23.07	2055.09
23.09	2100.09
23.11	2040.09
23.13	2084.09
23.15	2061.09
23.17	2150.09
23.19	2085.09
23.21	2172.09
23.23	2145.09
23.25	2154.09
23.27	2166.09
23.29	2231.09
23.31	2196.09
23.33	2204.09
23.35	2244.09
23.37	2328.09
23.39	2311.09
23.41	2271.09
23.43	2265.09
23.45	2379.09
23.47	2351.09
23.49	2353.09
23.51	2319.09
23.53	2308.09
23.55	2316.09
23.57	2236.09
23.59	2237.09
23.61	2183.09
23.63	2094.09
23.65	2156.09
23.67	2134.09
23.69	2202.09
23.71	2114.09
23.73	2147.09
23.75	2148.09
23.77	2129.09
23.79	2103.09
23.81	2113.09
23.83	2103.09
23.85	2047.09
23.87	2047.09
23.89	2069.09
23.91	2120.09
23.93	2101.09
23.95	2072.09
23.97	2100.09
23.99	2090.09
24.01	2098.09
24.03	2154.09
24.05	2132.09
24.07	2074.09
24.09	2082.09
24.11	2111.09
24.13	2046.09
24.15	2077.09
24.17	2129.09
24.19	2131.09
24.21	2097.09
24.23	2130.09
24.25	2166.09
24.27	2137.09
24.29	2148.09
24.31	2118.09
24.33	2130.09
24.35	2190.09
24.37	2235.09
24.39	2225.09
24.41	2152.09
24.43	2196.09
24.45	2166.09
24.47	2265.09
24.49	2269.09
24.51	2261.09
24.53	2258.09
24.55	2174.09
24.57	2295.09
24.59	2247.09
24.61	2244.09
24.63	2288.09
24.65	2327.09
24.67	2284.09
24.69	2371.09
24.71	2372.09
24.73	2407.09
24.75	2460.09
24.77	2473.09
24.79	2432.09
24.81	2451.09
24.83	2600.09
24.85	2614.09
24.87	2575.09
24.89	2633.09
24.91	2747.09
24.93	2768.09
24.95	2736.09
24.97	2689.09
24.99	2731.09
25.01	2771.09
25.03	2748.09
25.05	2745.09
25.07	2753.09
25.09	2729.09
25.11	2723.09
25.13	2713.09
25.15	2687.09
25.17	2678.09
25.19	2682.09
25.21	2734.09
25.23	2700.09
25.25	2630.09
25.27	2656.09
25.29	2615.09
25.31	2646.09
25.33	2703.09
25.35	2722.09
25.37	2753.09
25.39	2740.09
25.41	2696.09
25.43	2779.09
25.45	2753.09
25.47	2743.09
25.49	2777.09
25.51	2804.09
25.53	2799.09
25.55	2947.09
25.57	2942.09
25.59	2961.09
25.61	3055.09
25.63	3093.09
25.65	3247.09
25.67	3346.09
25.69	3348.09
25.71	3534.09
25.73	3603.09
25.75	3747.09
25.77	3828.09
25.79	3882.09
25.81	4164.09
25.83	4348.09
25.85	4425.09
25.87	4595.09
25.89	4882.09
25.91	5146.09
25.93	5375.09
25.95	5530.09
25.97	5830.09
25.99	6194.09
26.01	6366.09
26.03	6593.09
26.05	6859.09
26.07	7088.09
26.09	6814.09
26.11	6492.09
26.13	6177.09
26.15	5919.09
26.17	5483.09
26.19	4999.09
26.21	4643.09
26.23	4372.09
26.25	4245.09
26.27	4035.09
26.29	3822.09
26.31	3684.09
26.33	3503.09
26.35	3384.09
26.37	3323.09
26.39	3235.09
26.41	3193.09
26.43	3097.09
26.45	3071.09
26.47	3016.09
26.49	3020.09
26.51	2982.09
26.53	2962.09
26.55	2966.09
26.57	2980.09
26.59	3047.09
26.61	3034.09
26.63	2997.09
26.65	3056.09
26.67	3124.09
26.69	3255.09
26.71	3292.09
26.73	3352.09
26.75	3417.09
26.77	3493.09
26.79	3580.09
26.81	3595.09
26.83	3685.09
26.85	3700.09
26.87	3639.09
26.89	3639.09
26.91	3601.09
26.93	3490.09
26.95	3408.09
26.97	3301.09
26.99	3189.09
27.01	3119.09
27.03	3000.09
27.05	2853.09
27.07	2707.09
27.09	2599.09
27.11	2516.09
27.13	2456.09
27.15	2449.09
27.17	2361.09
27.19	2336.09
27.21	2319.09
27.23	2281.09
27.25	2287.09
27.27	2223.09
27.29	2215.09
27.31	2233.09
27.33	2181.09
27.35	2174.09
27.37	2188.09
27.39	2154.09
27.41	2072.09
27.43	2105.09
27.45	2126.09
27.47	2123.09
27.49	2155.09
27.51	2182.09
27.53	2188.09
27.55	2250.09
27.57	2280.09
27.59	2283.09
27.61	2346.09
27.63	2309.09
27.65	2315.09
27.67	2307.09
27.69	2269.09
27.71	2271.09
27.73	2229.09
27.75	2205.09
27.77	2250.09
27.79	2242.09
27.81	2242.09
27.83	2227.09
27.85	2166.09
27.87	2154.09
27.89	2127.09
27.91	2123.09
27.93	2161.09
27.95	2183.09
27.97	2162.09
27.99	2163.09
28.01	2197.09
28.03	2258.09
28.05	2253.09
28.07	2252.09
28.09	2299.09
28.11	2369.09
28.13	2429.09
28.15	2485.09
28.17	2551.09
28.19	2588.09
28.21	2585.09
28.23	2639.09
28.25	2714.09
28.27	2739.09
28.29	2808.09
28.31	2894.09
28.33	2916.09
28.35	2985.09
28.37	3070.09
28.39	3050.09
28.41	3077.09
28.43	3063.09
28.45	3052.09
28.47	3102.09
28.49	3060.09
28.51	2924.09
28.53	2857.09
28.55	2880.09
28.57	2843.09
28.59	2708.09
28.61	2635.09
28.63	2642.09
28.65	2543.09
28.67	2494.09
28.69	2474.09
28.71	2457.09
28.73	2454.09
28.75	2438.09
28.77	2438.09
28.79	2380.09
28.81	2422.09
28.83	2454.09
28.85	2375.09
28.87	2376.09
28.89	2399.09
28.91	2417.09
28.93	2509.09
28.95	2566.09
28.97	2567.09
28.99	2636.09
29.01	2695.09
29.03	2712.09
29.05	2787.09
29.07	2925.09
29.09	2932.09
29.11	2968.09
29.13	2964.09
29.15	2987.09
29.17	3001.09
29.19	3046.09
29.21	3007.09
29.23	2921.09
29.25	2876.09
29.27	2797.09
29.29	2690.09
29.31	2683.09
29.33	2660.09
29.35	2515.09
29.37	2441.09
29.39	2368.09
29.41	2338.09
29.43	2227.09
29.45	2242.09
29.47	2153.09
29.49	2193.09
29.51	2172.09
29.53	2037.09
29.55	2020.09
29.57	2047.09
29.59	2021.09
29.61	1959.09
29.63	1956.09
29.65	1980.09
29.67	2028.09
29.69	1987.09
29.71	1957.09
29.73	1949.09
29.75	1930.09
29.77	1924.09
29.79	1976.09
29.81	1940.09
29.83	1956.09
29.85	2011.09
29.87	2000.09
29.89	1936.09
29.91	1893.09
29.93	1989.09
29.95	1914.09
29.97	1907.09
29.99	1946.09
30.01	1893.09
30.03	1883.09
30.05	1827.09
30.07	1850.09
30.09	1812.09
30.11	1828.09
30.13	1837.09
30.15	1800.09
30.17	1748.09
30.19	1719.09
30.21	1785.09
30.23	1802.09
30.25	1761.09
30.27	1785.09
30.29	1733.09
30.31	1765.09
30.33	1790.09
30.35	1800.09
30.37	1763.09
30.39	1769.09
30.41	1784.09
30.43	1798.09
30.45	1855.09
30.47	1821.09
30.49	1837.09
30.51	1835.09
30.53	1787.09
30.55	1813.09
30.57	1913.09
30.59	1854.09
30.61	1891.09
30.63	1853.09
30.65	1857.09
30.67	1851.09
30.69	1812.09
30.71	1916.09
30.73	1841.09
30.75	1887.09
30.77	1832.09
30.79	1769.09
30.81	1786.09
30.83	1833.09
30.85	1782.09
30.87	1786.09
30.89	1744.09
30.91	1759.09
30.93	1742.09
30.95	1800.09
30.97	1791.09
30.99	1753.09
31.01	1702.09
31.03	1778.09
31.05	1808.09
31.07	1753.09
31.09	1740.09
31.11	1756.09
31.13	1698.09
31.15	1704.09
31.17	1719.09
31.19	1735.09
31.21	1709.09
31.23	1805.09
31.25	1736.09
31.27	1650.09
31.29	1655.09
31.31	1652.09
31.33	1642.09
31.35	1719.09
31.37	1726.09
31.39	1685.09
31.41	1703.09
31.43	1683.09
31.45	1737.09
31.47	1676.09
31.49	1659.09
31.51	1697.09
31.53	1693.09
31.55	1666.09
31.57	1674.09
31.59	1711.09
31.61	1697.09
31.63	1690.09
31.65	1751.09
31.67	1699.09
31.69	1718.09
31.71	1723.09
31.73	1716.09
31.75	1725.09
31.77	1726.09
31.79	1736.09
31.81	1660.09
31.83	1724.09
31.85	1776.09
31.87	1748.09
31.89	1799.09
31.91	1808.09
31.93	1818.09
31.95	1789.09
31.97	1787.09
31.99	1794.09
32.01	1896.09
32.03	1791.09
32.05	1859.09
32.07	1765.09
32.09	1810.09
32.11	1759.09
32.13	1797.09
32.15	1814.09
32.17	1794.09
32.19	1788.09
32.21	1771.09
32.23	1796.09
32.25	1868.09
32.27	1793.09
32.29	1767.09
32.31	1769.09
32.33	1827.09
32.35	1792.09
32.37	1773.09
32.39	1798.09
32.41	1774.09
32.43	1728.09
32.45	1803.09
32.47	1796.09
32.49	1810.09
32.51	1809.09
32.53	1799.09
32.55	1784.09
32.57	1755.09
32.59	1869.09
32.61	1853.09
32.63	1867.09
32.65	1827.09
32.67	1887.09
32.69	1822.09
32.71	1828.09
32.73	1869.09
32.75	1921.09
32.77	1839.09
32.79	1950.09
32.81	1884.09
32.83	1911.09
32.85	1899.09
32.87	1930.09
32.89	1946.09
32.91	1965.09
32.93	1970.09
32.95	1957.09
32.97	1952.09
32.99	1906.09
33.01	2035.09
33.03	2036.09
33.05	2055.09
33.07	2074.09
33.09	2165.09
33.11	2173.09
33.13	2113.09
33.15	2148.09
33.17	2171.09
33.19	2225.09
33.21	2318.09
33.23	2283.09
33.25	2301.09
33.27	2365.09
33.29	2461.09
33.31	2397.09
33.33	2446.09
33.35	2584.09
33.37	2532.09
33.39	2524.09
33.41	2524.09
33.43	2568.09
33.45	2525.09
33.47	2533.09
33.49	2493.09
33.51	2490.09
33.53	2501.09
33.55	2382.09
33.57	2455.09
33.59	2421.09
33.61	2388.09
33.63	2447.09
33.65	2446.09
33.67	2457.09
33.69	2523.09
33.71	2563.09
33.73	2503.09
33.75	2565.09
33.77	2570.09
33.79	2682.09
33.81	2680.09
33.83	2688.09
33.85	2699.09
33.87	2754.09
33.89	2805.09
33.91	2873.09
33.93	2883.09
33.95	2950.09
33.97	2893.09
33.99	2858.09
34.01	2941.09
34.03	2948.09
34.05	2920.09
34.07	2930.09
34.09	2943.09
34.11	2906.09
34.13	2827.09
34.15	2733.09
34.17	2679.09
34.19	2603.09
34.21	2569.09
34.23	2521.09
34.25	2525.09
34.27	2430.09
34.29	2359.09
34.31	2363.09
34.33	2300.09
34.35	2351.09
34.37	2314.09
34.39	2212.09
34.41	2257.09
34.43	2202.09
34.45	2184.09
34.47	2185.09
34.49	2190.09
34.51	2169.09
34.53	2120.09
34.55	2111.09
34.57	2138.09
34.59	2181.09
34.61	2214.09
34.63	2112.09
34.65	2074.09
34.67	2119.09
34.69	2115.09
34.71	2095.09
34.73	2134.09
34.75	2146.09
34.77	2141.09
34.79	2136.09
34.81	2164.09
34.83	2206.09
34.85	2194.09
34.87	2182.09
34.89	2221.09
34.91	2211.09
34.93	2207.09
34.95	2254.09
34.97	2222.09
34.99	2262.09
35.01	2356.09
35.03	2368.09
35.05	2372.09
35.07	2401.09
35.09	2456.09
35.11	2456.09
35.13	2497.09
35.15	2492.09
35.17	2584.09
35.19	2658.09
35.21	2599.09
35.23	2623.09
35.25	2667.09
35.27	2659.09
35.29	2670.09
35.31	2660.09
35.33	2652.09
35.35	2647.09
35.37	2589.09
35.39	2569.09
35.41	2536.09
35.43	2503.09
35.45	2465.09
35.47	2415.09
35.49	2408.09
35.51	2381.09
35.53	2362.09
35.55	2340.09
35.57	2273.09
35.59	2207.09
35.61	2185.09
35.63	2173.09
35.65	2124.09
35.67	2114.09
35.69	2137.09
35.71	2104.09
35.73	2087.09
35.75	2079.09
35.77	2062.09
35.79	2066.09
35.81	2084.09
35.83	2134.09
35.85	2068.09
35.87	2059.09
35.89	2127.09
35.91	2059.09
35.93	2076.09
35.95	2113.09
35.97	2115.09
35.99	2144.09
36.01	2130.09
36.03	2142.09
36.05	2196.09
36.07	2246.09
36.09	2240.09
36.11	2181.09
36.13	2158.09
36.15	2157.09
36.17	2116.09
36.19	2083.09
36.21	2094.09
36.23	2087.09
36.25	2085.09
36.27	2088.09
36.29	2088.09
36.31	2095.09
36.33	2155.09
36.35	2133.09
36.37	2083.09
36.39	2100.09
36.41	2124.09
36.43	2138.09
36.45	2183.09
36.47	2202.09
36.49	2187.09
36.51	2199.09
36.53	2180.09
36.55	2219.09
36.57	2270.09
36.59	2268.09
36.61	2305.09
36.63	2289.09
36.65	2323.09
36.67	2381.09
36.69	2429.09
36.71	2394.09
36.73	2399.09
36.75	2541.09
36.77	2614.09
36.79	2636.09
36.81	2663.09
36.83	2711.09
36.85	2772.09
36.87	2836.09
36.89	2886.09
36.91	2978.09
36.93	3086.09
36.95	3089.09
36.97	3227.09
36.99	3373.09
37.01	3445.09
37.03	3506.09
37.05	3558.09
37.07	3662.09
37.09	3787.09
37.11	3901.09
37.13	3894.09
37.15	4010.09
37.17	3980.09
37.19	3907.09
37.21	3929.09
37.23	3919.09
37.25	3857.09
37.27	3734.09
37.29	3636.09
37.31	3627.09
37.33	3572.09
37.35	3484.09
37.37	3375.09
37.39	3395.09
37.41	3389.09
37.43	3231.09
37.45	3170.09
37.47	3141.09
37.49	3143.09
37.51	3084.09
37.53	3112.09
37.55	3114.09
37.57	3142.09
37.59	3073.09
37.61	2987.09
37.63	3052.09
37.65	3032.09
37.67	3011.09
37.69	3072.09
37.71	3056.09
37.73	3061.09
37.75	3016.09
37.77	3026.09
37.79	3057.09
37.81	2903.09
37.83	2942.09
37.85	2863.09
37.87	2873.09
37.89	2847.09
37.91	2838.09
37.93	2859.09
37.95	2758.09
37.97	2744.09
37.99	2808.09
38.01	2766.09
38.03	2765.09
38.05	2789.09
38.07	2721.09
38.09	2698.09
38.11	2653.09
38.13	2751.09
38.15	2737.09
38.17	2772.09
38.19	2786.09
38.21	2735.09
38.23	2773.09
38.25	3007.09
38.27	3063.09
38.29	3100.09
38.31	2994.09
38.33	3039.09
38.35	2910.09
38.37	2961.09
38.39	2908.09
38.41	2843.09
38.43	2817.09
38.45	2827.09
38.47	2748.09
38.49	2674.09
38.51	2646.09
38.53	2725.09
38.55	2793.09
38.57	2708.09
38.59	2734.09
38.61	2738.09
38.63	2778.09
38.65	2770.09
38.67	2857.09
38.69	2845.09
38.71	2927.09
38.73	2854.09
38.75	2951.09
38.77	2951.09
38.79	2995.09
38.81	3104.09
38.83	3026.09
38.85	3036.09
38.87	3050.09
38.89	3064.09
38.91	2975.09
38.93	3074.09
38.95	3041.09
38.97	2997.09
38.99	2974.09
39.01	2889.09
39.03	3007.09
39.05	2940.09
39.07	2803.09
39.09	2736.09
39.11	2853.09
39.13	2687.09
39.15	2627.09
39.17	2754.09
39.19	2587.09
39.21	2597.09
39.23	2662.09
39.25	2533.09
39.27	2621.09
39.29	2547.09
39.31	2585.09
39.33	2587.09
39.35	2614.09
39.37	2599.09
39.39	2562.09
39.41	2686.09
39.43	2666.09
39.45	2703.09
39.47	2674.09
39.49	2706.09
39.51	2540.09
39.53	2716.09
39.55	2689.09
39.57	2620.09
39.59	2629.09
39.61	2627.09
39.63	2668.09
39.65	2600.09
39.67	2428.09
39.69	2507.09
39.71	2439.09
39.73	2330.09
39.75	2315.09
39.77	2378.09
39.79	2281.09
39.81	2283.09
39.83	2277.09
39.85	2188.09
39.87	2099.09
39.89	2094.09
39.91	2142.09
39.93	2103.09
39.95	2058.09
39.97	2075.09
39.99	2082.09
40.01	2006.09

## Sheet: MTN+AST
2.01	2296.66
2.03	2144.66
2.05	2193.66
2.07	2181.66
2.09	2092.66
2.11	2105.66
2.13	2120.66
2.15	2042.66
2.17	2103.66
2.19	2055.66
2.21	1951.66
2.23	1978.66
2.25	1931.66
2.27	1911.66
2.29	1912.66
2.31	1872.66
2.33	1830.66
2.35	1851.66
2.37	1816.66
2.39	1771.66
2.41	1715.66
2.43	1774.66
2.45	1688.66
2.47	1691.66
2.49	1609.66
2.51	1632.66
2.53	1598.66
2.55	1600.66
2.57	1594.66
2.59	1530.66
2.61	1475.66
2.63	1490.66
2.65	1454.66
2.67	1436.66
2.69	1406.66
2.71	1386.66
2.73	1388.66
2.75	1334.66
2.77	1354.66
2.79	1310.66
2.81	1297.66
2.83	1299.66
2.85	1225.66
2.87	1244.66
2.89	1187.66
2.91	1174.66
2.93	1174.66
2.95	1158.66
2.97	1146.66
2.99	1112.66
3.01	1119.66
3.03	1105.66
3.05	1085.66
3.07	1049.66
3.09	1017.66
3.11	1040.66
3.13	1038.66
3.15	1031.66
3.17	1020.66
3.19	977.66
3.21	969.66
3.23	976.66
3.25	973.66
3.27	944.66
3.29	960.66
3.31	959.66
3.33	960.66
3.35	975.66
3.37	930.66
3.39	930.66
3.41	928.66
3.43	919.66
3.45	933.66
3.47	909.66
3.49	916.66
3.51	913.66
3.53	914.66
3.55	924.66
3.57	899.66
3.59	889.66
3.61	909.66
3.63	931.66
3.65	901.66
3.67	903.66
3.69	911.66
3.71	905.66
3.73	899.66
3.75	910.66
3.77	925.66
3.79	907.66
3.81	900.66
3.83	880.66
3.85	878.66
3.87	925.66
3.89	919.66
3.91	925.66
3.93	918.66
3.95	927.66
3.97	931.66
3.99	920.66
4.01	897.66
4.03	893.66
4.05	900.66
4.07	914.66
4.09	914.66
4.11	895.66
4.13	887.66
4.15	899.66
4.17	926.66
4.19	913.66
4.21	907.66
4.23	895.66
4.25	922.66
4.27	907.66
4.29	920.66
4.31	918.66
4.33	907.66
4.35	935.66
4.37	930.66
4.39	910.66
4.41	921.66
4.43	948.66
4.45	941.66
4.47	930.66
4.49	934.66
4.51	934.66
4.53	947.66
4.55	942.66
4.57	959.66
4.59	957.66
4.61	947.66
4.63	946.66
4.65	955.66
4.67	933.66
4.69	925.66
4.71	958.66
4.73	975.66
4.75	973.66
4.77	939.66
4.79	913.66
4.81	943.66
4.83	949.66
4.85	937.66
4.87	944.66
4.89	938.66
4.91	932.66
4.93	950.66
4.95	937.66
4.97	943.66
4.99	982.66
5.01	973.66
5.03	935.66
5.05	942.66
5.07	968.66
5.09	955.66
5.11	945.66
5.13	942.66
5.15	951.66
5.17	965.66
5.19	960.66
5.21	964.66
5.23	974.66
5.25	978.66
5.27	973.66
5.29	984.66
5.31	1009.66
5.33	1013.66
5.35	1001.66
5.37	980.66
5.39	951.66
5.41	951.66
5.43	991.66
5.45	995.66
5.47	986.66
5.49	988.66
5.51	994.66
5.53	998.66
5.55	997.66
5.57	980.66
5.59	964.66
5.61	980.66
5.63	994.66
5.65	995.66
5.67	1003.66
5.69	1024.66
5.71	1024.66
5.73	1007.66
5.75	985.66
5.77	980.66
5.79	983.66
5.81	995.66
5.83	1000.66
5.85	998.66
5.87	1030.66
5.89	1031.66
5.91	1013.66
5.93	1020.66
5.95	1029.66
5.97	1012.66
5.99	982.66
6.01	984.66
6.03	1008.66
6.05	1017.66
6.07	1021.66
6.09	1023.66
6.11	1024.66
6.13	1023.66
6.15	1010.66
6.17	1011.66
6.19	1031.66
6.21	1044.66
6.23	1021.66
6.25	1003.66
6.27	1043.66
6.29	1073.66
6.31	1051.66
6.33	1022.66
6.35	1007.66
6.37	992.66
6.39	1007.66
6.41	1027.66
6.43	1024.66
6.45	1045.66
6.47	1053.66
6.49	1039.66
6.51	1018.66
6.53	1001.66
6.55	1008.66
6.57	1023.66
6.59	1032.66
6.61	1046.66
6.63	1048.66
6.65	1037.66
6.67	1029.66
6.69	1012.66
6.71	1026.66
6.73	1048.66
6.75	1056.66
6.77	1072.66
6.79	1059.66
6.81	1040.66
6.83	1028.66
6.85	1037.66
6.87	1068.66
6.89	1044.66
6.91	1053.66
6.93	1065.66
6.95	1090.66
6.97	1065.66
6.99	1040.66
7.01	1082.66
7.03	1072.66
7.05	1057.66
7.07	1054.66
7.09	1051.66
7.11	1031.66
7.13	1060.66
7.15	1078.66
7.17	1091.66
7.19	1084.66
7.21	1062.66
7.23	1058.66
7.25	1084.66
7.27	1081.66
7.29	1062.66
7.31	1084.66
7.33	1070.66
7.35	1091.66
7.37	1081.66
7.39	1076.66
7.41	1059.66
7.43	1083.66
7.45	1065.66
7.47	1069.66
7.49	1077.66
7.51	1092.66
7.53	1071.66
7.55	1082.66
7.57	1057.66
7.59	1083.66
7.61	1093.66
7.63	1059.66
7.65	1060.66
7.67	1118.66
7.69	1119.66
7.71	1116.66
7.73	1142.66
7.75	1142.66
7.77	1165.66
7.79	1188.66
7.81	1164.66
7.83	1125.66
7.85	1136.66
7.87	1139.66
7.89	1193.66
7.91	1255.66
7.93	1354.66
7.95	1307.66
7.97	1203.66
7.99	1166.66
8.01	1108.66
8.03	1123.66
8.05	1118.66
8.07	1090.66
8.09	1092.66
8.11	1079.66
8.13	1067.66
8.15	1090.66
8.17	1106.66
8.19	1122.66
8.21	1140.66
8.23	1105.66
8.25	1105.66
8.27	1083.66
8.29	1089.66
8.31	1101.66
8.33	1067.66
8.35	1101.66
8.37	1132.66
8.39	1101.66
8.41	1096.66
8.43	1116.66
8.45	1123.66
8.47	1119.66
8.49	1143.66
8.51	1111.66
8.53	1111.66
8.55	1129.66
8.57	1118.66
8.59	1143.66
8.61	1119.66
8.63	1125.66
8.65	1121.66
8.67	1119.66
8.69	1102.66
8.71	1074.66
8.73	1109.66
8.75	1112.66
8.77	1067.66
8.79	1087.66
8.81	1094.66
8.83	1103.66
8.85	1118.66
8.87	1120.66
8.89	1124.66
8.91	1133.66
8.93	1092.66
8.95	1099.66
8.97	1154.66
8.99	1122.66
9.01	1143.66
9.03	1148.66
9.05	1125.66
9.07	1117.66
9.09	1134.66
9.11	1132.66
9.13	1158.66
9.15	1122.66
9.17	1106.66
9.19	1080.66
9.21	1127.66
9.23	1132.66
9.25	1121.66
9.27	1104.66
9.29	1105.66
9.31	1122.66
9.33	1139.66
9.35	1157.66
9.37	1180.66
9.39	1136.66
9.41	1119.66
9.43	1148.66
9.45	1130.66
9.47	1150.66
9.49	1159.66
9.51	1126.66
9.53	1147.66
9.55	1148.66
9.57	1123.66
9.59	1133.66
9.61	1167.66
9.63	1140.66
9.65	1132.66
9.67	1128.66
9.69	1159.66
9.71	1160.66
9.73	1159.66
9.75	1128.66
9.77	1142.66
9.79	1140.66
9.81	1164.66
9.83	1141.66
9.85	1163.66
9.87	1150.66
9.89	1135.66
9.91	1177.66
9.93	1139.66
9.95	1142.66
9.97	1150.66
9.99	1114.66
10.01	1160.66
10.03	1160.66
10.05	1158.66
10.07	1105.66
10.09	1149.66
10.11	1136.66
10.13	1156.66
10.15	1115.66
10.17	1120.66
10.19	1143.66
10.21	1127.66
10.23	1150.66
10.25	1170.66
10.27	1135.66
10.29	1120.66
10.31	1105.66
10.33	1129.66
10.35	1123.66
10.37	1128.66
10.39	1163.66
10.41	1143.66
10.43	1129.66
10.45	1128.66
10.47	1130.66
10.49	1129.66
10.51	1158.66
10.53	1135.66
10.55	1142.66
10.57	1143.66
10.59	1173.66
10.61	1179.66
10.63	1187.66
10.65	1171.66
10.67	1138.66
10.69	1145.66
10.71	1185.66
10.73	1117.66
10.75	1170.66
10.77	1168.66
10.79	1140.66
10.81	1164.66
10.83	1150.66
10.85	1183.66
10.87	1135.66
10.89	1138.66
10.91	1151.66
10.93	1149.66
10.95	1137.66
10.97	1127.66
10.99	1135.66
11.01	1150.66
11.03	1185.66
11.05	1175.66
11.07	1195.66
11.09	1198.66
11.11	1175.66
11.13	1200.66
11.15	1195.66
11.17	1195.66
11.19	1248.66
11.21	1221.66
11.23	1213.66
11.25	1220.66
11.27	1261.66
11.29	1288.66
11.31	1303.66
11.33	1373.66
11.35	1411.66
11.37	1463.66
11.39	1498.66
11.41	1576.66
11.43	1679.66
11.45	1773.66
11.47	1844.66
11.49	1932.66
11.51	1958.66
11.53	2170.66
11.55	2366.66
11.57	2624.66
11.59	2932.66
11.61	3090.66
11.63	3082.66
11.65	3354.66
11.67	4056.66
11.69	4881.66
11.71	5779.66
11.73	7363.66
11.75	9647.66
11.77	10789.7
11.79	9585.66
11.81	7008.66
11.83	4530.66
11.85	2970.66
11.87	2207.66
11.89	1832.66
11.91	1598.66
11.93	1481.66
11.95	1445.66
11.97	1450.66
11.99	1457.66
12.01	1433.66
12.03	1420.66
12.05	1385.66
12.07	1314.66
12.09	1255.66
12.11	1232.66
12.13	1246.66
12.15	1225.66
12.17	1193.66
12.19	1187.66
12.21	1184.66
12.23	1185.66
12.25	1195.66
12.27	1192.66
12.29	1179.66
12.31	1226.66
12.33	1213.66
12.35	1192.66
12.37	1200.66
12.39	1176.66
12.41	1173.66
12.43	1197.66
12.45	1211.66
12.47	1200.66
12.49	1208.66
12.51	1214.66
12.53	1221.66
12.55	1238.66
12.57	1223.66
12.59	1243.66
12.61	1267.66
12.63	1277.66
12.65	1292.66
12.67	1329.66
12.69	1356.66
12.71	1373.66
12.73	1427.66
12.75	1440.66
12.77	1438.66
12.79	1470.66
12.81	1539.66
12.83	1619.66
12.85	1733.66
12.87	1811.66
12.89	1864.66
12.91	1934.66
12.93	2091.66
12.95	2306.66
12.97	2403.66
12.99	2367.66
13.01	2214.66
13.03	1933.66
13.05	1622.66
13.07	1382.66
13.09	1261.66
13.11	1213.66
13.13	1201.66
13.15	1192.66
13.17	1182.66
13.19	1179.66
13.21	1187.66
13.23	1176.66
13.25	1176.66
13.27	1194.66
13.29	1188.66
13.31	1176.66
13.33	1170.66
13.35	1170.66
13.37	1173.66
13.39	1204.66
13.41	1201.66
13.43	1175.66
13.45	1191.66
13.47	1184.66
13.49	1157.66
13.51	1168.66
13.53	1180.66
13.55	1160.66
13.57	1150.66
13.59	1168.66
13.61	1180.66
13.63	1185.66
13.65	1206.66
13.67	1215.66
13.69	1204.66
13.71	1183.66
13.73	1209.66
13.75	1255.66
13.77	1224.66
13.79	1212.66
13.81	1196.66
13.83	1184.66
13.85	1203.66
13.87	1208.66
13.89	1200.66
13.91	1183.66
13.93	1148.66
13.95	1148.66
13.97	1167.66
13.99	1172.66
14.01	1165.66
14.03	1145.66
14.05	1155.66
14.07	1156.66
14.09	1153.66
14.11	1158.66
14.13	1170.66
14.15	1159.66
14.17	1182.66
14.19	1173.66
14.21	1154.66
14.23	1123.66
14.25	1152.66
14.27	1173.66
14.29	1177.66
14.31	1185.66
14.33	1178.66
14.35	1177.66
14.37	1160.66
14.39	1142.66
14.41	1167.66
14.43	1170.66
14.45	1168.66
14.47	1142.66
14.49	1171.66
14.51	1179.66
14.53	1120.66
14.55	1170.66
14.57	1184.66
14.59	1176.66
14.61	1195.66
14.63	1219.66
14.65	1218.66
14.67	1199.66
14.69	1197.66
14.71	1212.66
14.73	1253.66
14.75	1241.66
14.77	1231.66
14.79	1266.66
14.81	1286.66
14.83	1319.66
14.85	1347.66
14.87	1425.66
14.89	1438.66
14.91	1508.66
14.93	1524.66
14.95	1609.66
14.97	1699.66
14.99	1822.66
15.01	1954.66
15.03	2082.66
15.05	2333.66
15.07	2577.66
15.09	3074.66
15.11	3733.66
15.13	4425.66
15.15	5265.66
15.17	6189.66
15.19	7446.66
15.21	8238.66
15.23	8096.66
15.25	6411.66
15.27	4381.66
15.29	2838.66
15.31	1966.66
15.33	1632.66
15.35	1441.66
15.37	1326.66
15.39	1300.66
15.41	1340.66
15.43	1296.66
15.45	1315.66
15.47	1337.66
15.49	1331.66
15.51	1411.66
15.53	1408.66
15.55	1457.66
15.57	1484.66
15.59	1512.66
15.61	1598.66
15.63	1759.66
15.65	1787.66
15.67	1834.66
15.69	1959.66
15.71	2114.66
15.73	2369.66
15.75	2699.66
15.77	3009.66
15.79	3188.66
15.81	3856.66
15.83	4566.66
15.85	5485.66
15.87	6829.66
15.89	6904.66
15.91	5715.66
15.93	4306.66
15.95	2596.66
15.97	1809.66
15.99	1526.66
16.01	1360.66
16.03	1298.66
16.05	1264.66
16.07	1252.66
16.09	1295.66
16.11	1320.66
16.13	1294.66
16.15	1247.66
16.17	1208.66
16.19	1225.66
16.21	1220.66
16.23	1183.66
16.25	1213.66
16.27	1168.66
16.29	1156.66
16.31	1212.66
16.33	1194.66
16.35	1188.66
16.37	1142.66
16.39	1214.66
16.41	1203.66
16.43	1147.66
16.45	1238.66
16.47	1193.66
16.49	1183.66
16.51	1209.66
16.53	1219.66
16.55	1214.66
16.57	1175.66
16.59	1184.66
16.61	1181.66
16.63	1215.66
16.65	1184.66
16.67	1201.66
16.69	1200.66
16.71	1193.66
16.73	1197.66
16.75	1160.66
16.77	1151.66
16.79	1142.66
16.81	1180.66
16.83	1133.66
16.85	1129.66
16.87	1200.66
16.89	1176.66
16.91	1133.66
16.93	1188.66
16.95	1217.66
16.97	1186.66
16.99	1134.66
17.01	1158.66
17.03	1132.66
17.05	1172.66
17.07	1146.66
17.09	1201.66
17.11	1174.66
17.13	1186.66
17.15	1191.66
17.17	1155.66
17.19	1167.66
17.21	1209.66
17.23	1180.66
17.25	1175.66
17.27	1212.66
17.29	1162.66
17.31	1185.66
17.33	1168.66
17.35	1188.66
17.37	1185.66
17.39	1162.66
17.41	1222.66
17.43	1200.66
17.45	1211.66
17.47	1214.66
17.49	1180.66
17.51	1202.66
17.53	1171.66
17.55	1159.66
17.57	1180.66
17.59	1151.66
17.61	1154.66
17.63	1172.66
17.65	1140.66
17.67	1172.66
17.69	1195.66
17.71	1151.66
17.73	1197.66
17.75	1218.66
17.77	1213.66
17.79	1182.66
17.81	1162.66
17.83	1162.66
17.85	1207.66
17.87	1176.66
17.89	1202.66
17.91	1217.66
17.93	1215.66
17.95	1217.66
17.97	1252.66
17.99	1271.66
18.01	1286.66
18.03	1263.66
18.05	1281.66
18.07	1343.66
18.09	1346.66
18.11	1407.66
18.13	1561.66
18.15	1607.66
18.17	1791.66
18.19	1978.66
18.21	2113.66
18.23	2272.66
18.25	2825.66
18.27	3509.66
18.29	3950.66
18.31	4109.66
18.33	4246.66
18.35	4028.66
18.37	3391.66
18.39	2733.66
18.41	2227.66
18.43	1830.66
18.45	1549.66
18.47	1411.66
18.49	1332.66
18.51	1329.66
18.53	1277.66
18.55	1251.66
18.57	1269.66
18.59	1270.66
18.61	1265.66
18.63	1244.66
18.65	1261.66
18.67	1252.66
18.69	1256.66
18.71	1238.66
18.73	1268.66
18.75	1288.66
18.77	1294.66
18.79	1354.66
18.81	1363.66
18.83	1435.66
18.85	1554.66
18.87	1657.66
18.89	1727.66
18.91	1814.66
18.93	1936.66
18.95	2116.66
18.97	2283.66
18.99	2592.66
19.01	2973.66
19.03	3643.66
19.05	4636.66
19.07	5695.66
19.09	6765.66
19.11	7332.66
19.13	7521.66
19.15	7344.66
19.17	5982.66
19.19	4500.66
19.21	3350.66
19.23	2315.66
19.25	1736.66
19.27	1544.66
19.29	1473.66
19.31	1440.66
19.33	1427.66
19.35	1400.66
19.37	1418.66
19.39	1422.66
19.41	1476.66
19.43	1474.66
19.45	1572.66
19.47	1740.66
19.49	1843.66
19.51	2031.66
19.53	2256.66
19.55	2444.66
19.57	2475.66
19.59	2283.66
19.61	2064.66
19.63	1825.66
19.65	1605.66
19.67	1488.66
19.69	1423.66
19.71	1390.66
19.73	1419.66
19.75	1427.66
19.77	1436.66
19.79	1506.66
19.81	1597.66
19.83	1652.66
19.85	1747.66
19.87	1914.66
19.89	2159.66
19.91	2387.66
19.93	2706.66
19.95	3118.66
19.97	3489.66
19.99	3698.66
20.01	3965.66
20.03	4184.66
20.05	4249.66
20.07	4267.66
20.09	4075.66
20.11	3512.66
20.13	2957.66
20.15	2514.66
20.17	2062.66
20.19	1689.66
20.21	1500.66
20.23	1384.66
20.25	1307.66
20.27	1275.66
20.29	1281.66
20.31	1279.66
20.33	1251.66
20.35	1243.66
20.37	1252.66
20.39	1236.66
20.41	1208.66
20.43	1216.66
20.45	1240.66
20.47	1201.66
20.49	1188.66
20.51	1190.66
20.53	1227.66
20.55	1266.66
20.57	1244.66
20.59	1244.66
20.61	1241.66
20.63	1228.66
20.65	1249.66
20.67	1217.66
20.69	1193.66
20.71	1237.66
20.73	1247.66
20.75	1231.66
20.77	1225.66
20.79	1232.66
20.81	1234.66
20.83	1235.66
20.85	1234.66
20.87	1212.66
20.89	1217.66
20.91	1242.66
20.93	1223.66
20.95	1223.66
20.97	1227.66
20.99	1212.66
21.01	1217.66
21.03	1226.66
21.05	1223.66
21.07	1245.66
21.09	1261.66
21.11	1240.66
21.13	1231.66
21.15	1206.66
21.17	1193.66
21.19	1184.66
21.21	1202.66
21.23	1204.66
21.25	1215.66
21.27	1236.66
21.29	1202.66
21.31	1221.66
21.33	1242.66
21.35	1233.66
21.37	1241.66
21.39	1243.66
21.41	1237.66
21.43	1267.66
21.45	1215.66
21.47	1199.66
21.49	1233.66
21.51	1229.66
21.53	1229.66
21.55	1229.66
21.57	1240.66
21.59	1260.66
21.61	1281.66
21.63	1262.66
21.65	1264.66
21.67	1254.66
21.69	1257.66
21.71	1286.66
21.73	1333.66
21.75	1289.66
21.77	1293.66
21.79	1362.66
21.81	1401.66
21.83	1380.66
21.85	1390.66
21.87	1422.66
21.89	1464.66
21.91	1543.66
21.93	1646.66
21.95	1829.66
21.97	1999.66
21.99	2179.66
22.01	2491.66
22.03	2973.66
22.05	3644.66
22.07	4204.66
22.09	4689.66
22.11	5075.66
22.13	5073.66
22.15	4701.66
22.17	4065.66
22.19	3505.66
22.21	2845.66
22.23	2261.66
22.25	1933.66
22.27	1815.66
22.29	1755.66
22.31	1772.66
22.33	1832.66
22.35	1907.66
22.37	2201.66
22.39	2505.66
22.41	2880.66
22.43	3240.66
22.45	3737.66
22.47	4182.66
22.49	4661.66
22.51	5226.66
22.53	5580.66
22.55	5381.66
22.57	4721.66
22.59	4109.66
22.61	3438.66
22.63	2697.66
22.65	2351.66
22.67	2198.66
22.69	2218.66
22.71	2449.66
22.73	2747.66
22.75	3204.66
22.77	3948.66
22.79	5051.66
22.81	6605.66
22.83	7970.66
22.85	9590.66
22.87	11715.7
22.89	12737.7
22.91	11561.7
22.93	9547.66
22.95	8054.66
22.97	5875.66
22.99	3966.66
23.01	2825.66
23.03	2202.66
23.05	1815.66
23.07	1604.66
23.09	1541.66
23.11	1527.66
23.13	1444.66
23.15	1431.66
23.17	1457.66
23.19	1421.66
23.21	1391.66
23.23	1413.66
23.25	1406.66
23.27	1373.66
23.29	1375.66
23.31	1415.66
23.33	1416.66
23.35	1378.66
23.37	1377.66
23.39	1354.66
23.41	1389.66
23.43	1401.66
23.45	1461.66
23.47	1407.66
23.49	1470.66
23.51	1536.66
23.53	1583.66
23.55	1665.66
23.57	1832.66
23.59	1898.66
23.61	2043.66
23.63	2219.66
23.65	2452.66
23.67	2693.66
23.69	2805.66
23.71	3027.66
23.73	3374.66
23.75	3605.66
23.77	4356.66
23.79	5219.66
23.81	6429.66
23.83	7824.66
23.85	9412.66
23.87	11386.7
23.89	13471.7
23.91	14391.7
23.93	13732.7
23.95	11415.7
23.97	10739.7
23.99	9210.66
24.01	6383.66
24.03	4554.66
24.05	3636.66
24.07	2579.66
24.09	1938.66
24.11	1649.66
24.13	1611.66
24.15	1517.66
24.17	1544.66
24.19	1455.66
24.21	1422.66
24.23	1366.66
24.25	1341.66
24.27	1377.66
24.29	1329.66
24.31	1302.66
24.33	1373.66
24.35	1333.66
24.37	1304.66
24.39	1266.66
24.41	1284.66
24.43	1306.66
24.45	1345.66
24.47	1306.66
24.49	1326.66
24.51	1331.66
24.53	1357.66
24.55	1381.66
24.57	1335.66
24.59	1339.66
24.61	1379.66
24.63	1294.66
24.65	1359.66
24.67	1264.66
24.69	1250.66
24.71	1319.66
24.73	1302.66
24.75	1289.66
24.77	1246.66
24.79	1320.66
24.81	1270.66
24.83	1284.66
24.85	1285.66
24.87	1313.66
24.89	1272.66
24.91	1290.66
24.93	1265.66
24.95	1313.66
24.97	1307.66
24.99	1303.66
25.01	1307.66
25.03	1292.66
25.05	1339.66
25.07	1278.66
25.09	1300.66
25.11	1274.66
25.13	1320.66
25.15	1278.66
25.17	1359.66
25.19	1306.66
25.21	1314.66
25.23	1330.66
25.25	1326.66
25.27	1305.66
25.29	1276.66
25.31	1290.66
25.33	1283.66
25.35	1290.66
25.37	1299.66
25.39	1275.66
25.41	1249.66
25.43	1307.66
25.45	1273.66
25.47	1264.66
25.49	1293.66
25.51	1289.66
25.53	1290.66
25.55	1333.66
25.57	1272.66
25.59	1312.66
25.61	1308.66
25.63	1309.66
25.65	1316.66
25.67	1327.66
25.69	1380.66
25.71	1347.66
25.73	1373.66
25.75	1471.66
25.77	1440.66
25.79	1468.66
25.81	1491.66
25.83	1551.66
25.85	1662.66
25.87	1815.66
25.89	2049.66
25.91	2141.66
25.93	2460.66
25.95	2686.66
25.97	2980.66
25.99	3384.66
26.01	3927.66
26.03	4642.66
26.05	5764.66
26.07	6549.66
26.09	5902.66
26.11	5085.66
26.13	4570.66
26.15	3877.66
26.17	2918.66
26.19	2255.66
26.21	1853.66
26.23	1637.66
26.25	1569.66
26.27	1548.66
26.29	1486.66
26.31	1502.66
26.33	1599.66
26.35	1594.66
26.37	1666.66
26.39	1866.66
26.41	2126.66
26.43	2412.66
26.45	2561.66
26.47	2658.66
26.49	2553.66
26.51	2422.66
26.53	2392.66
26.55	2360.66
26.57	2046.66
26.59	1768.66
26.61	1686.66
26.63	1581.66
26.65	1469.66
26.67	1368.66
26.69	1343.66
26.71	1362.66
26.73	1340.66
26.75	1352.66
26.77	1363.66
26.79	1363.66
26.81	1328.66
26.83	1346.66
26.85	1376.66
26.87	1377.66
26.89	1412.66
26.91	1446.66
26.93	1477.66
26.95	1573.66
26.97	1598.66
26.99	1608.66
27.01	1679.66
27.03	1797.66
27.05	1954.66
27.07	2196.66
27.09	2505.66
27.11	2985.66
27.13	3772.66
27.15	4696.66
27.17	5685.66
27.19	7021.66
27.21	8489.66
27.23	9602.66
27.25	10592.7
27.27	10927.7
27.29	11025.7
27.31	10621.7
27.33	9858.66
27.35	7982.66
27.37	6093.66
27.39	4813.66
27.41	3792.66
27.43	2829.66
27.45	2181.66
27.47	1858.66
27.49	1687.66
27.51	1669.66
27.53	1702.66
27.55	1774.66
27.57	1882.66
27.59	1875.66
27.61	1990.66
27.63	2165.66
27.65	2216.66
27.67	2308.66
27.69	2369.66
27.71	2360.66
27.73	2339.66
27.75	2463.66
27.77	2832.66
27.79	3251.66
27.81	3179.66
27.83	2865.66
27.85	2861.66
27.87	2801.66
27.89	2366.66
27.91	1983.66
27.93	1766.66
27.95	1598.66
27.97	1465.66
27.99	1405.66
28.01	1400.66
28.03	1351.66
28.05	1329.66
28.07	1346.66
28.09	1336.66
28.11	1320.66
28.13	1321.66
28.15	1349.66
28.17	1328.66
28.19	1319.66
28.21	1320.66
28.23	1299.66
28.25	1312.66
28.27	1313.66
28.29	1309.66
28.31	1311.66
28.33	1320.66
28.35	1333.66
28.37	1307.66
28.39	1267.66
28.41	1291.66
28.43	1323.66
28.45	1328.66
28.47	1318.66
28.49	1295.66
28.51	1273.66
28.53	1265.66
28.55	1281.66
28.57	1262.66
28.59	1251.66
28.61	1281.66
28.63	1289.66
28.65	1284.66
28.67	1262.66
28.69	1255.66
28.71	1274.66
28.73	1301.66
28.75	1262.66
28.77	1267.66
28.79	1312.66
28.81	1318.66
28.83	1303.66
28.85	1316.66
28.87	1336.66
28.89	1359.66
28.91	1356.66
28.93	1359.66
28.95	1367.66
28.97	1349.66
28.99	1395.66
29.01	1465.66
29.03	1519.66
29.05	1578.66
29.07	1697.66
29.09	1799.66
29.11	1922.66
29.13	2016.66
29.15	2175.66
29.17	2401.66
29.19	2445.66
29.21	2570.66
29.23	2607.66
29.25	2415.66
29.27	2181.66
29.29	1981.66
29.31	1839.66
29.33	1622.66
29.35	1546.66
29.37	1432.66
29.39	1353.66
29.41	1384.66
29.43	1406.66
29.45	1416.66
29.47	1413.66
29.49	1452.66
29.51	1500.66
29.53	1592.66
29.55	1725.66
29.57	1844.66
29.59	2068.66
29.61	2348.66
29.63	2774.66
29.65	3251.66
29.67	3572.66
29.69	3383.66
29.71	2958.66
29.73	2745.66
29.75	2579.66
29.77	2238.66
29.79	1930.66
29.81	1737.66
29.83	1626.66
29.85	1617.66
29.87	1629.66
29.89	1659.66
29.91	1751.66
29.93	1899.66
29.95	2043.66
29.97	2174.66
29.99	2171.66
30.01	2082.66
30.03	2030.66
30.05	1934.66
30.07	1820.66
30.09	1746.66
30.11	1685.66
30.13	1612.66
30.15	1666.66
30.17	1703.66
30.19	1738.66
30.21	1825.66
30.23	2012.66
30.25	2148.66
30.27	2237.66
30.29	2263.66
30.31	2199.66
30.33	2306.66
30.35	2457.66
30.37	2311.66
30.39	2297.66
30.41	2133.66
30.43	1833.66
30.45	1769.66
30.47	1655.66
30.49	1517.66
30.51	1360.66
30.53	1340.66
30.55	1367.66
30.57	1313.66
30.59	1341.66
30.61	1304.66
30.63	1347.66
30.65	1371.66
30.67	1421.66
30.69	1398.66
30.71	1463.66
30.73	1483.66
30.75	1589.66
30.77	1699.66
30.79	1803.66
30.81	1922.66
30.83	2030.66
30.85	2155.66
30.87	2161.66
30.89	2032.66
30.91	1998.66
30.93	1986.66
30.95	1992.66
30.97	2052.66
30.99	1927.66
31.01	1882.66
31.03	1937.66
31.05	2127.66
31.07	2298.66
31.09	2587.66
31.11	3037.66
31.13	3493.66
31.15	3753.66
31.17	3588.66
31.19	3221.66
31.21	2945.66
31.23	2763.66
31.25	2413.66
31.27	2060.66
31.29	1803.66
31.31	1565.66
31.33	1477.66
31.35	1410.66
31.37	1419.66
31.39	1399.66
31.41	1291.66
31.43	1320.66
31.45	1310.66
31.47	1326.66
31.49	1304.66
31.51	1273.66
31.53	1233.66
31.55	1229.66
31.57	1279.66
31.59	1312.66
31.61	1298.66
31.63	1228.66
31.65	1282.66
31.67	1298.66
31.69	1353.66
31.71	1279.66
31.73	1293.66
31.75	1285.66
31.77	1264.66
31.79	1295.66
31.81	1290.66
31.83	1262.66
31.85	1303.66
31.87	1302.66
31.89	1216.66
31.91	1256.66
31.93	1303.66
31.95	1282.66
31.97	1301.66
31.99	1273.66
32.01	1319.66
32.03	1327.66
32.05	1303.66
32.07	1298.66
32.09	1301.66
32.11	1275.66
32.13	1276.66
32.15	1303.66
32.17	1292.66
32.19	1304.66
32.21	1342.66
32.23	1298.66
32.25	1236.66
32.27	1277.66
32.29	1331.66
32.31	1287.66
32.33	1258.66
32.35	1281.66
32.37	1296.66
32.39	1274.66
32.41	1315.66
32.43	1311.66
32.45	1299.66
32.47	1311.66
32.49	1239.66
32.51	1320.66
32.53	1306.66
32.55	1349.66
32.57	1294.66
32.59	1320.66
32.61	1331.66
32.63	1285.66
32.65	1315.66
32.67	1320.66
32.69	1325.66
32.71	1272.66
32.73	1301.66
32.75	1328.66
32.77	1332.66
32.79	1285.66
32.81	1324.66
32.83	1357.66
32.85	1337.66
32.87	1375.66
32.89	1387.66
32.91	1444.66
32.93	1492.66
32.95	1505.66
32.97	1601.66
32.99	1770.66
33.01	1930.66
33.03	2126.66
33.05	2194.66
33.07	2417.66
33.09	2550.66
33.11	2750.66
33.13	2841.66
33.15	2758.66
33.17	2641.66
33.19	2481.66
33.21	2197.66
33.23	2095.66
33.25	1816.66
33.27	1666.66
33.29	1479.66
33.31	1462.66
33.33	1373.66
33.35	1356.66
33.37	1377.66
33.39	1340.66
33.41	1315.66
33.43	1351.66
33.45	1321.66
33.47	1325.66
33.49	1334.66
33.51	1321.66
33.53	1315.66
33.55	1329.66
33.57	1322.66
33.59	1333.66
33.61	1313.66
33.63	1321.66
33.65	1369.66
33.67	1373.66
33.69	1362.66
33.71	1352.66
33.73	1396.66
33.75	1444.66
33.77	1469.66
33.79	1555.66
33.81	1650.66
33.83	1786.66
33.85	2018.66
33.87	2202.66
33.89	2462.66
33.91	2625.66
33.93	2743.66
33.95	2877.66
33.97	2842.66
33.99	2721.66
34.01	2637.66
34.03	2563.66
34.05	2355.66
34.07	2109.66
34.09	1926.66
34.11	1739.66
34.13	1629.66
34.15	1552.66
34.17	1470.66
34.19	1390.66
34.21	1321.66
34.23	1337.66
34.25	1333.66
34.27	1297.66
34.29	1323.66
34.31	1327.66
34.33	1348.66
34.35	1292.66
34.37	1287.66
34.39	1320.66
34.41	1306.66
34.43	1319.66
34.45	1358.66
34.47	1345.66
34.49	1348.66
34.51	1323.66
34.53	1334.66
34.55	1330.66
34.57	1335.66
34.59	1303.66
34.61	1361.66
34.63	1395.66
34.65	1421.66
34.67	1495.66
34.69	1555.66
34.71	1641.66
34.73	1686.66
34.75	1694.66
34.77	1740.66
34.79	1763.66
34.81	1828.66
34.83	1793.66
34.85	1693.66
34.87	1615.66
34.89	1582.66
34.91	1557.66
34.93	1520.66
34.95	1417.66
34.97	1335.66
34.99	1336.66
35.01	1336.66
35.03	1322.66
35.05	1299.66
35.07	1290.66
35.09	1297.66
35.11	1285.66
35.13	1298.66
35.15	1295.66
35.17	1279.66
35.19	1273.66
35.21	1286.66
35.23	1291.66
35.25	1259.66
35.27	1290.66
35.29	1295.66
35.31	1314.66
35.33	1323.66
35.35	1316.66
35.37	1303.66
35.39	1315.66
35.41	1403.66
35.43	1424.66
35.45	1421.66
35.47	1498.66
35.49	1544.66
35.51	1592.66
35.53	1766.66
35.55	1904.66
35.57	1982.66
35.59	2140.66
35.61	2238.66
35.63	2303.66
35.65	2326.66
35.67	2235.66
35.69	2184.66
35.71	2134.66
35.73	2104.66
35.75	2033.66
35.77	1914.66
35.79	1878.66
35.81	1836.66
35.83	1750.66
35.85	1647.66
35.87	1575.66
35.89	1534.66
35.91	1485.66
35.93	1434.66
35.95	1369.66
35.97	1325.66
35.99	1299.66
36.01	1284.66
36.03	1311.66
36.05	1318.66
36.07	1331.66
36.09	1316.66
36.11	1296.66
36.13	1305.66
36.15	1313.66
36.17	1303.66
36.19	1294.66
36.21	1334.66
36.23	1367.66
36.25	1414.66
36.27	1464.66
36.29	1475.66
36.31	1476.66
36.33	1447.66
36.35	1417.66
36.37	1419.66
36.39	1384.66
36.41	1368.66
36.43	1342.66
36.45	1296.66
36.47	1271.66
36.49	1278.66
36.51	1252.66
36.53	1225.66
36.55	1280.66
36.57	1286.66
36.59	1267.66
36.61	1254.66
36.63	1249.66
36.65	1251.66
36.67	1244.66
36.69	1263.66
36.71	1250.66
36.73	1230.66
36.75	1235.66
36.77	1256.66
36.79	1253.66
36.81	1288.66
36.83	1263.66
36.85	1267.66
36.87	1271.66
36.89	1248.66
36.91	1234.66
36.93	1265.66
36.95	1261.66
36.97	1257.66
36.99	1282.66
37.01	1314.66
37.03	1310.66
37.05	1346.66
37.07	1321.66
37.09	1316.66
37.11	1352.66
37.13	1375.66
37.15	1373.66
37.17	1394.66
37.19	1379.66
37.21	1349.66
37.23	1330.66
37.25	1341.66
37.27	1335.66
37.29	1304.66
37.31	1306.66
37.33	1290.66
37.35	1264.66
37.37	1290.66
37.39	1261.66
37.41	1276.66
37.43	1267.66
37.45	1282.66
37.47	1252.66
37.49	1243.66
37.51	1267.66
37.53	1257.66
37.55	1294.66
37.57	1275.66
37.59	1275.66
37.61	1252.66
37.63	1264.66
37.65	1308.66
37.67	1290.66
37.69	1272.66
37.71	1290.66
37.73	1332.66
37.75	1342.66
37.77	1342.66
37.79	1323.66
37.81	1363.66
37.83	1320.66
37.85	1360.66
37.87	1419.66
37.89	1502.66
37.91	1493.66
37.93	1600.66
37.95	1657.66
37.97	1758.66
37.99	1906.66
38.01	2070.66
38.03	2215.66
38.05	2379.66
38.07	2592.66
38.09	2630.66
38.11	2498.66
38.13	2379.66
38.15	2348.66
38.17	2224.66
38.19	2046.66
38.21	1848.66
38.23	1667.66
38.25	1590.66
38.27	1580.66
38.29	1517.66
38.31	1475.66
38.33	1456.66
38.35	1422.66
38.37	1404.66
38.39	1401.66
38.41	1430.66
38.43	1397.66
38.45	1444.66
38.47	1439.66
38.49	1436.66
38.51	1464.66
38.53	1453.66
38.55	1504.66
38.57	1625.66
38.59	1678.66
38.61	1694.66
38.63	1895.66
38.65	2133.66
38.67	2459.66
38.69	2948.66
38.71	3603.66
38.73	4443.66
38.75	5364.66
38.77	6054.66
38.79	6205.66
38.81	6102.66
38.83	5717.66
38.85	4831.66
38.87	4269.66
38.89	3877.66
38.91	3375.66
38.93	2830.66
38.95	2290.66
38.97	1915.66
38.99	1642.66
39.01	1527.66
39.03	1481.66
39.05	1409.66
39.07	1384.66
39.09	1391.66
39.11	1390.66
39.13	1364.66
39.15	1416.66
39.17	1373.66
39.19	1404.66
39.21	1378.66
39.23	1422.66
39.25	1489.66
39.27	1489.66
39.29	1500.66
39.31	1607.66
39.33	1712.66
39.35	1735.66
39.37	1856.66
39.39	2002.66
39.41	2206.66
39.43	2552.66
39.45	2998.66
39.47	3446.66
39.49	4026.66
39.51	4932.66
39.53	5321.66
39.55	4899.66
39.57	4233.66
39.59	3856.66
39.61	3795.66
39.63	3441.66
39.65	3167.66
39.67	2602.66
39.69	2262.66
39.71	2064.66
39.73	1842.66
39.75	1703.66
39.77	1586.66
39.79	1585.66
39.81	1488.66
39.83	1550.66
39.85	1456.66
39.87	1403.66
39.89	1344.66
39.91	1382.66
39.93	1376.66
39.95	1374.66
39.97	1385.66
39.99	1351.66
40.01	1404.66

## Sheet: STW
2.01	2689.84
2.03	2661.84
2.05	2647.34
2.07	2646.34
2.09	2616.84
2.11	2628.34
2.13	2634.84
2.15	2579.84
2.17	2614.34
2.19	2570.84
2.21	2577.84
2.23	2591.34
2.25	2556.84
2.27	2525.84
2.29	2472.34
2.31	2485.84
2.33	2485.34
2.35	2493.84
2.37	2485.84
2.39	2452.84
2.41	2446.84
2.43	2441.84
2.45	2424.84
2.47	2416.84
2.49	2397.34
2.51	2408.34
2.53	2364.84
2.55	2355.84
2.57	2391.84
2.59	2377.34
2.61	2310.34
2.63	2336.34
2.65	2315.34
2.67	2308.84
2.69	2311.84
2.71	2279.34
2.73	2274.34
2.75	2274.84
2.77	2273.34
2.79	2244.34
2.81	2236.34
2.83	2237.84
2.85	2219.34
2.87	2222.84
2.89	2207.84
2.91	2188.34
2.93	2203.84
2.95	2167.84
2.97	2150.34
2.99	2165.34
3.01	2159.84
3.03	2153.84
3.05	2132.84
3.07	2127.84
3.09	2135.34
3.11	2114.34
3.13	2109.84
3.15	2120.34
3.17	2105.84
3.19	2097.34
3.21	2082.84
3.23	2074.84
3.25	2075.34
3.27	2094.34
3.29	2104.34
3.31	2089.84
3.33	2064.84
3.35	2072.84
3.37	2080.34
3.39	2076.84
3.41	2079.84
3.43	2059.84
3.45	2075.84
3.47	2062.84
3.49	2063.84
3.51	2062.34
3.53	2063.84
3.55	2073.34
3.57	2074.34
3.59	2063.34
3.61	2058.84
3.63	2068.34
3.65	2071.34
3.67	2058.34
3.69	2052.84
3.71	2059.84
3.73	2072.84
3.75	2065.34
3.77	2064.84
3.79	2066.84
3.81	2065.84
3.83	2058.34
3.85	2059.84
3.87	2053.84
3.89	2060.34
3.91	2062.84
3.93	2057.84
3.95	2069.34
3.97	2066.84
3.99	2075.34
4.01	2073.34
4.03	2057.84
4.05	2060.84
4.07	2070.34
4.09	2077.84
4.11	2080.34
4.13	2076.84
4.15	2070.84
4.17	2070.84
4.19	2063.34
4.21	2071.84
4.23	2082.84
4.25	2070.34
4.27	2078.84
4.29	2086.84
4.31	2087.84
4.33	2082.84
4.35	2064.34
4.37	2054.34
4.39	2063.34
4.41	2074.84
4.43	2074.84
4.45	2070.34
4.47	2073.34
4.49	2080.34
4.51	2081.84
4.53	2080.84
4.55	2072.84
4.57	2077.84
4.59	2083.34
4.61	2086.34
4.63	2075.34
4.65	2075.84
4.67	2073.34
4.69	2069.34
4.71	2086.34
4.73	2090.34
4.75	2089.34
4.77	2079.34
4.79	2091.84
4.81	2095.84
4.83	2092.34
4.85	2075.34
4.87	2090.84
4.89	2102.34
4.91	2096.84
4.93	2102.34
4.95	2114.34
4.97	2095.34
4.99	2094.34
5.01	2096.84
5.03	2098.84
5.05	2088.84
5.07	2088.34
5.09	2090.34
5.11	2100.84
5.13	2105.84
5.15	2095.84
5.17	2098.84
5.19	2105.34
5.21	2097.34
5.23	2100.34
5.25	2107.84
5.27	2101.84
5.29	2102.34
5.31	2105.34
5.33	2105.34
5.35	2104.34
5.37	2114.84
5.39	2096.84
5.41	2099.34
5.43	2119.84
5.45	2116.34
5.47	2118.34
5.49	2116.34
5.51	2112.34
5.53	2111.84
5.55	2110.84
5.57	2118.34
5.59	2106.34
5.61	2101.34
5.63	2121.34
5.65	2118.84
5.67	2114.34
5.69	2121.34
5.71	2106.34
5.73	2101.34
5.75	2115.84
5.77	2114.84
5.79	2105.84
5.81	2120.84
5.83	2126.84
5.85	2112.34
5.87	2115.34
5.89	2120.34
5.91	2117.34
5.93	2129.34
5.95	2143.84
5.97	2128.84
5.99	2127.84
6.01	2137.34
6.03	2136.34
6.05	2142.34
6.07	2136.34
6.09	2122.84
6.11	2134.84
6.13	2138.34
6.15	2126.34
6.17	2122.84
6.19	2120.84
6.21	2128.34
6.23	2141.84
6.25	2147.84
6.27	2133.34
6.29	2128.84
6.31	2134.34
6.33	2152.84
6.35	2136.34
6.37	2127.34
6.39	2137.84
6.41	2144.84
6.43	2149.84
6.45	2159.34
6.47	2149.34
6.49	2138.84
6.51	2142.84
6.53	2147.84
6.55	2146.34
6.57	2140.84
6.59	2142.84
6.61	2139.84
6.63	2146.34
6.65	2154.34
6.67	2149.84
6.69	2141.84
6.71	2142.34
6.73	2159.84
6.75	2157.34
6.77	2146.84
6.79	2149.84
6.81	2147.84
6.83	2155.34
6.85	2147.34
6.87	2141.34
6.89	2165.34
6.91	2153.34
6.93	2154.84
6.95	2161.84
6.97	2161.34
6.99	2171.84
7.01	2165.34
7.03	2166.34
7.05	2161.34
7.07	2154.84
7.09	2153.84
7.11	2164.84
7.13	2157.34
7.15	2153.34
7.17	2159.34
7.19	2150.84
7.21	2158.34
7.23	2149.34
7.25	2161.34
7.27	2170.84
7.29	2176.84
7.31	2170.84
7.33	2171.34
7.35	2161.34
7.37	2181.84
7.39	2180.34
7.41	2168.84
7.43	2174.34
7.45	2182.34
7.47	2169.84
7.49	2177.34
7.51	2183.84
7.53	2176.34
7.55	2172.84
7.57	2182.34
7.59	2156.34
7.61	2176.84
7.63	2190.34
7.65	2179.84
7.67	2196.34
7.69	2199.84
7.71	2216.84
7.73	2217.84
7.75	2197.34
7.77	2186.84
7.79	2189.34
7.81	2217.34
7.83	2217.34
7.85	2200.84
7.87	2213.34
7.89	2213.34
7.91	2222.34
7.93	2212.84
7.95	2213.84
7.97	2207.34
7.99	2225.84
8.01	2210.34
8.03	2233.34
8.05	2231.34
8.07	2235.84
8.09	2248.34
8.11	2241.34
8.13	2249.34
8.15	2275.34
8.17	2277.34
8.19	2274.84
8.21	2304.34
8.23	2318.84
8.25	2320.34
8.27	2349.84
8.29	2366.84
8.31	2401.84
8.33	2429.84
8.35	2443.34
8.37	2494.34
8.39	2574.84
8.41	2711.84
8.43	2786.84
8.45	2739.84
8.47	2636.84
8.49	2467.34
8.51	2428.34
8.53	2408.34
8.55	2369.84
8.57	2341.84
8.59	2323.84
8.61	2340.84
8.63	2358.84
8.65	2346.34
8.67	2398.84
8.69	2416.34
8.71	2444.34
8.73	2441.84
8.75	2442.84
8.77	2525.34
8.79	2566.34
8.81	2626.84
8.83	2691.84
8.85	2777.84
8.87	2936.84
8.89	3115.34
8.91	3362.34
8.93	3522.34
8.95	3423.84
8.97	3112.84
8.99	2891.34
9.01	2646.84
9.03	2454.34
9.05	2372.34
9.07	2324.84
9.09	2318.84
9.11	2279.84
9.13	2271.34
9.15	2270.34
9.17	2242.84
9.19	2236.84
9.21	2243.84
9.23	2270.34
9.25	2262.34
9.27	2273.34
9.29	2257.34
9.31	2280.34
9.33	2275.84
9.35	2238.84
9.37	2249.34
9.39	2263.84
9.41	2257.34
9.43	2230.84
9.45	2272.84
9.47	2283.34
9.49	2249.84
9.51	2256.84
9.53	2273.84
9.55	2274.84
9.57	2280.84
9.59	2289.84
9.61	2294.84
9.63	2305.34
9.65	2282.84
9.67	2305.84
9.69	2336.34
9.71	2334.84
9.73	2369.84
9.75	2380.34
9.77	2403.34
9.79	2420.34
9.81	2430.84
9.83	2519.84
9.85	2558.84
9.87	2594.34
9.89	2632.34
9.91	2712.84
9.93	2802.34
9.95	2886.84
9.97	3002.34
9.99	3127.84
10.01	3225.34
10.03	3414.34
10.05	3534.84
10.07	3701.34
10.09	3860.84
10.11	4170.84
10.13	4534.84
10.15	4914.84
10.17	5391.84
10.19	6125.84
10.21	6921.84
10.23	8331.34
10.25	10252.8
10.27	12605.3
10.29	14084.8
10.31	12933.3
10.33	10292.8
10.35	7768.34
10.37	5868.34
10.39	4568.84
10.41	3687.34
10.43	3127.84
10.45	2813.34
10.47	2660.84
10.49	2556.34
10.51	2507.84
10.53	2477.34
10.55	2446.84
10.57	2421.34
10.59	2394.34
10.61	2359.34
10.63	2381.84
10.65	2337.84
10.67	2346.34
10.69	2341.34
10.71	2334.84
10.73	2335.34
10.75	2306.84
10.77	2323.84
10.79	2332.84
10.81	2313.34
10.83	2302.34
10.85	2293.84
10.87	2275.34
10.89	2299.84
10.91	2301.84
10.93	2306.34
10.95	2302.84
10.97	2296.34
10.99	2301.84
11.01	2301.84
11.03	2298.34
11.05	2286.84
11.07	2266.84
11.09	2277.84
11.11	2280.84
11.13	2299.34
11.15	2292.84
11.17	2300.84
11.19	2303.34
11.21	2319.84
11.23	2270.84
11.25	2280.34
11.27	2289.84
11.29	2275.84
11.31	2297.84
11.33	2295.84
11.35	2298.84
11.37	2293.34
11.39	2273.34
11.41	2275.34
11.43	2297.34
11.45	2285.84
11.47	2260.84
11.49	2272.84
11.51	2267.34
11.53	2282.84
11.55	2276.84
11.57	2277.84
11.59	2257.34
11.61	2242.34
11.63	2262.34
11.65	2280.34
11.67	2270.84
11.69	2287.34
11.71	2312.34
11.73	2312.34
11.75	2318.34
11.77	2316.34
11.79	2334.84
11.81	2344.34
11.83	2344.34
11.85	2381.84
11.87	2385.84
11.89	2418.84
11.91	2425.34
11.93	2433.34
11.95	2472.34
11.97	2531.84
11.99	2598.34
12.01	2626.34
12.03	2672.84
12.05	2759.34
12.07	2848.34
12.09	2945.84
12.11	3098.84
12.13	3265.34
12.15	3492.84
12.17	3808.34
12.19	4151.34
12.21	4425.34
12.23	4527.84
12.25	4290.34
12.27	3817.84
12.29	3362.34
12.31	3033.34
12.33	2804.84
12.35	2635.34
12.37	2504.34
12.39	2404.34
12.41	2335.34
12.43	2322.34
12.45	2313.34
12.47	2281.34
12.49	2276.34
12.51	2282.84
12.53	2283.84
12.55	2282.34
12.57	2278.84
12.59	2275.84
12.61	2275.84
12.63	2273.84
12.65	2260.34
12.67	2263.34
12.69	2267.34
12.71	2261.84
12.73	2255.84
12.75	2262.84
12.77	2261.84
12.79	2247.34
12.81	2243.34
12.83	2260.84
12.85	2253.84
12.87	2260.34
12.89	2258.34
12.91	2247.84
12.93	2252.34
12.95	2244.34
12.97	2249.34
12.99	2254.34
13.01	2238.84
13.03	2237.34
13.05	2260.84
13.07	2263.84
13.09	2259.84
13.11	2250.84
13.13	2241.34
13.15	2241.84
13.17	2235.84
13.19	2243.34
13.21	2248.34
13.23	2232.84
13.25	2235.84
13.27	2251.34
13.29	2239.84
13.31	2236.34
13.33	2252.34
13.35	2245.84
13.37	2238.34
13.39	2245.34
13.41	2252.34
13.43	2245.34
13.45	2241.84
13.47	2242.34
13.49	2222.84
13.51	2232.84
13.53	2239.84
13.55	2231.34
13.57	2234.84
13.59	2235.84
13.61	2234.34
13.63	2232.34
13.65	2237.34
13.67	2235.34
13.69	2238.34
13.71	2235.34
13.73	2218.84
13.75	2223.34
13.77	2248.84
13.79	2257.84
13.81	2234.84
13.83	2224.34
13.85	2229.34
13.87	2222.84
13.89	2225.34
13.91	2244.84
13.93	2250.84
13.95	2237.84
13.97	2250.84
13.99	2265.34
14.01	2264.84
14.03	2279.84
14.05	2282.34
14.07	2302.34
14.09	2298.34
14.11	2273.84
14.13	2283.84
14.15	2285.84
14.17	2291.84
14.19	2301.34
14.21	2295.34
14.23	2322.84
14.25	2359.34
14.27	2370.84
14.29	2394.34
14.31	2435.84
14.33	2444.84
14.35	2477.84
14.37	2544.34
14.39	2618.34
14.41	2687.84
14.43	2798.84
14.45	2963.34
14.47	3112.34
14.49	3266.34
14.51	3346.84
14.53	3303.34
14.55	3135.84
14.57	3005.84
14.59	2890.84
14.61	2759.34
14.63	2626.84
14.65	2514.34
14.67	2454.34
14.69	2395.34
14.71	2367.34
14.73	2389.34
14.75	2403.84
14.77	2394.34
14.79	2442.84
14.81	2545.34
14.83	2578.84
14.85	2642.84
14.87	2677.84
14.89	2653.34
14.91	2613.34
14.93	2502.34
14.95	2441.34
14.97	2387.84
14.99	2359.84
15.01	2344.34
15.03	2301.84
15.05	2276.84
15.07	2273.84
15.09	2254.34
15.11	2262.84
15.13	2270.84
15.15	2276.34
15.17	2260.34
15.19	2254.34
15.21	2242.84
15.23	2245.34
15.25	2245.34
15.27	2257.84
15.29	2271.84
15.31	2272.84
15.33	2284.34
15.35	2285.34
15.37	2273.84
15.39	2283.34
15.41	2287.84
15.43	2304.84
15.45	2328.84
15.47	2318.34
15.49	2334.84
15.51	2338.84
15.53	2355.84
15.55	2385.34
15.57	2431.34
15.59	2427.34
15.61	2473.84
15.63	2511.84
15.65	2588.34
15.67	2677.84
15.69	2801.34
15.71	2937.84
15.73	2980.34
15.75	2923.84
15.77	2905.84
15.79	2756.84
15.81	2653.84
15.83	2623.34
15.85	2592.84
15.87	2571.34
15.89	2499.34
15.91	2428.84
15.93	2367.34
15.95	2337.34
15.97	2292.34
15.99	2270.84
16.01	2283.84
16.03	2267.34
16.05	2225.34
16.07	2252.84
16.09	2272.34
16.11	2251.34
16.13	2248.84
16.15	2265.84
16.17	2249.34
16.19	2248.34
16.21	2255.34
16.23	2260.34
16.25	2279.84
16.27	2241.34
16.29	2246.34
16.31	2266.84
16.33	2261.34
16.35	2253.84
16.37	2252.34
16.39	2271.84
16.41	2269.84
16.43	2226.34
16.45	2269.84
16.47	2259.84
16.49	2268.34
16.51	2266.34
16.53	2261.84
16.55	2264.34
16.57	2270.84
16.59	2284.34
16.61	2264.84
16.63	2298.84
16.65	2311.34
16.67	2317.84
16.69	2322.34
16.71	2299.84
16.73	2333.34
16.75	2335.84
16.77	2358.84
16.79	2409.34
16.81	2418.34
16.83	2457.84
16.85	2468.34
16.87	2544.84
16.89	2581.34
16.91	2662.34
16.93	2754.84
16.95	2829.34
16.97	3049.84
16.99	3133.34
17.01	3316.84
17.03	3448.84
17.05	3649.84
17.07	3627.84
17.09	3571.34
17.11	3366.34
17.13	3171.84
17.15	2983.84
17.17	2823.84
17.19	2680.34
17.21	2606.84
17.23	2529.34
17.25	2487.84
17.27	2432.84
17.29	2370.34
17.31	2358.34
17.33	2336.84
17.35	2348.84
17.37	2321.34
17.39	2323.34
17.41	2326.34
17.43	2305.34
17.45	2356.84
17.47	2321.84
17.49	2371.34
17.51	2387.84
17.53	2379.84
17.55	2452.34
17.57	2478.84
17.59	2471.84
17.61	2561.84
17.63	2639.34
17.65	2695.34
17.67	2797.84
17.69	2983.34
17.71	3179.34
17.73	3146.34
17.75	3152.34
17.77	3038.84
17.79	2878.34
17.81	2724.34
17.83	2670.34
17.85	2587.84
17.87	2501.84
17.89	2460.84
17.91	2385.84
17.93	2351.34
17.95	2336.84
17.97	2317.84
17.99	2334.34
18.01	2312.84
18.03	2300.84
18.05	2289.34
18.07	2304.84
18.09	2306.84
18.11	2289.34
18.13	2282.34
18.15	2305.34
18.17	2293.34
18.19	2296.84
18.21	2282.84
18.23	2291.84
18.25	2299.84
18.27	2295.34
18.29	2285.84
18.31	2275.84
18.33	2286.34
18.35	2307.84
18.37	2321.84
18.39	2283.84
18.41	2308.84
18.43	2302.84
18.45	2312.84
18.47	2323.84
18.49	2308.34
18.51	2300.34
18.53	2323.34
18.55	2341.84
18.57	2360.34
18.59	2345.34
18.61	2366.84
18.63	2374.34
18.65	2391.34
18.67	2444.34
18.69	2453.34
18.71	2536.34
18.73	2596.84
18.75	2687.34
18.77	2710.34
18.79	2704.34
18.81	2638.34
18.83	2598.84
18.85	2571.34
18.87	2515.34
18.89	2468.84
18.91	2439.34
18.93	2445.84
18.95	2434.84
18.97	2431.34
18.99	2438.84
19.01	2448.84
19.03	2436.34
19.05	2420.34
19.07	2425.84
19.09	2413.84
19.11	2377.84
19.13	2369.34
19.15	2340.84
19.17	2336.84
19.19	2343.84
19.21	2330.34
19.23	2337.84
19.25	2317.34
19.27	2312.34
19.29	2310.34
19.31	2318.84
19.33	2333.84
19.35	2354.84
19.37	2331.34
19.39	2315.84
19.41	2346.34
19.43	2344.34
19.45	2340.34
19.47	2368.34
19.49	2381.34
19.51	2368.84
19.53	2388.34
19.55	2410.84
19.57	2431.84
19.59	2461.84
19.61	2504.84
19.63	2531.34
19.65	2518.34
19.67	2508.84
19.69	2495.34
19.71	2457.34
19.73	2438.34
19.75	2422.34
19.77	2399.34
19.79	2353.84
19.81	2352.34
19.83	2349.84
19.85	2339.84
19.87	2323.84
19.89	2345.34
19.91	2325.84
19.93	2323.34
19.95	2339.84
19.97	2339.84
19.99	2331.84
20.01	2325.34
20.03	2335.84
20.05	2333.34
20.07	2310.34
20.09	2324.34
20.11	2344.34
20.13	2358.84
20.15	2350.34
20.17	2349.34
20.19	2348.84
20.21	2344.34
20.23	2353.34
20.25	2360.84
20.27	2353.34
20.29	2375.34
20.31	2382.84
20.33	2361.34
20.35	2381.34
20.37	2389.34
20.39	2386.84
20.41	2417.34
20.43	2415.34
20.45	2409.34
20.47	2439.34
20.49	2476.84
20.51	2523.34
20.53	2563.84
20.55	2618.34
20.57	2689.34
20.59	2744.84
20.61	2767.84
20.63	2722.84
20.65	2641.34
20.67	2573.84
20.69	2533.84
20.71	2501.34
20.73	2470.34
20.75	2467.84
20.77	2457.84
20.79	2437.34
20.81	2424.84
20.83	2411.34
20.85	2401.84
20.87	2384.84
20.89	2373.84
20.91	2373.84
20.93	2374.34
20.95	2377.34
20.97	2375.34
20.99	2378.84
21.01	2391.84
21.03	2397.34
21.05	2399.84
21.07	2427.34
21.09	2443.34
21.11	2428.84
21.13	2439.34
21.15	2423.84
21.17	2397.84
21.19	2362.84
21.21	2352.84
21.23	2376.84
21.25	2373.34
21.27	2382.84
21.29	2405.84
21.31	2393.84
21.33	2380.34
21.35	2393.84
21.37	2390.84
21.39	2390.84
21.41	2406.34
21.43	2401.34
21.45	2412.84
21.47	2407.84
21.49	2400.34
21.51	2384.34
21.53	2393.84
21.55	2377.84
21.57	2392.34
21.59	2419.34
21.61	2399.84
21.63	2382.84
21.65	2396.34
21.67	2417.34
21.69	2410.84
21.71	2414.84
21.73	2407.34
21.75	2421.84
21.77	2407.34
21.79	2408.34
21.81	2441.84
21.83	2429.84
21.85	2406.34
21.87	2411.34
21.89	2455.34
21.91	2440.84
21.93	2425.84
21.95	2455.34
21.97	2452.34
21.99	2468.34
22.01	2488.84
22.03	2509.34
22.05	2528.34
22.07	2569.34
22.09	2583.34
22.11	2596.84
22.13	2645.84
22.15	2750.84
22.17	2834.34
22.19	2924.34
22.21	3070.34
22.23	3255.84
22.25	3465.84
22.27	3765.84
22.29	4080.84
22.31	4494.34
22.33	4944.34
22.35	5309.84
22.37	5521.34
22.39	5514.34
22.41	5495.34
22.43	5563.84
22.45	5696.34
22.47	5961.34
22.49	6060.34
22.51	5919.34
22.53	5667.84
22.55	5217.34
22.57	4728.84
22.59	4222.34
22.61	3836.84
22.63	3588.84
22.65	3407.84
22.67	3302.84
22.69	3143.84
22.71	3035.84
22.73	2973.84
22.75	2866.34
22.77	2762.84
22.79	2718.84
22.81	2682.84
22.83	2648.34
22.85	2649.34
22.87	2740.34
22.89	2779.84
22.91	2837.84
22.93	2936.34
22.95	3064.84
22.97	3232.84
22.99	3470.84
23.01	3732.34
23.03	4107.34
23.05	4447.84
23.07	4711.84
23.09	4827.34
23.11	4736.84
23.13	4470.34
23.15	4178.84
23.17	3870.84
23.19	3621.84
23.21	3473.34
23.23	3284.84
23.25	3144.34
23.27	3047.84
23.29	2954.84
23.31	2869.84
23.33	2772.34
23.35	2683.34
23.37	2636.84
23.39	2593.84
23.41	2538.34
23.43	2492.34
23.45	2494.34
23.47	2486.34
23.49	2518.84
23.51	2454.34
23.53	2465.34
23.55	2478.84
23.57	2491.84
23.59	2482.34
23.61	2491.84
23.63	2471.34
23.65	2507.84
23.67	2529.34
23.69	2487.34
23.71	2557.34
23.73	2542.84
23.75	2584.34
23.77	2628.84
23.79	2681.84
23.81	2695.34
23.83	2789.34
23.85	2848.34
23.87	2940.84
23.89	2997.34
23.91	3170.34
23.93	3387.84
23.95	3681.34
23.97	4167.84
23.99	4729.84
24.01	5127.84
24.03	5333.34
24.05	5188.34
24.07	4963.84
24.09	4677.34
24.11	4289.84
24.13	3882.84
24.15	3683.84
24.17	3421.84
24.19	3288.84
24.21	3173.84
24.23	3121.34
24.25	3006.84
24.27	2924.34
24.29	2784.34
24.31	2706.84
24.33	2655.34
24.35	2588.34
24.37	2559.34
24.39	2516.34
24.41	2521.34
24.43	2528.34
24.45	2522.84
24.47	2543.34
24.49	2552.84
24.51	2526.84
24.53	2551.34
24.55	2566.34
24.57	2562.84
24.59	2541.34
24.61	2545.34
24.63	2520.34
24.65	2486.34
24.67	2505.84
24.69	2490.84
24.71	2503.34
24.73	2482.84
24.75	2467.84
24.77	2508.84
24.79	2485.84
24.81	2488.34
24.83	2481.34
24.85	2508.84
24.87	2494.34
24.89	2534.34
24.91	2558.34
24.93	2573.84
24.95	2565.34
24.97	2583.34
24.99	2680.34
25.01	2694.34
25.03	2770.84
25.05	2840.84
25.07	2957.84
25.09	3062.34
25.11	3243.84
25.13	3449.34
25.15	3661.34
25.17	3855.84
25.19	3973.84
25.21	4227.34
25.23	4463.34
25.25	4820.34
25.27	5162.34
25.29	5330.84
25.31	5431.34
25.33	5495.84
25.35	5326.84
25.37	5198.34
25.39	5108.34
25.41	5060.84
25.43	5129.34
25.45	5402.34
25.47	5763.34
25.49	5967.84
25.51	5890.34
25.53	5665.84
25.55	5432.84
25.57	4955.84
25.59	4520.84
25.61	4078.84
25.63	3754.84
25.65	3557.84
25.67	3453.84
25.69	3299.84
25.71	3199.84
25.73	3094.84
25.75	3043.34
25.77	2926.34
25.79	2849.34
25.81	2836.84
25.83	2805.84
25.85	2832.34
25.87	2846.84
25.89	2953.84
25.91	3046.34
25.93	3204.34
25.95	3462.84
25.97	3743.34
25.99	4044.34
26.01	4332.34
26.03	4404.34
26.05	4297.34
26.07	4161.34
26.09	4029.34
26.11	3788.84
26.13	3555.34
26.15	3378.84
26.17	3273.34
26.19	3106.34
26.21	3007.84
26.23	2916.84
26.25	2857.84
26.27	2801.34
26.29	2743.84
26.31	2680.84
26.33	2586.34
26.35	2560.84
26.37	2537.34
26.39	2536.34
26.41	2520.84
26.43	2495.34
26.45	2481.34
26.47	2498.84
26.49	2495.84
26.51	2491.84
26.53	2477.34
26.55	2474.84
26.57	2458.84
26.59	2483.84
26.61	2498.84
26.63	2510.34
26.65	2540.34
26.67	2557.34
26.69	2578.34
26.71	2606.84
26.73	2665.34
26.75	2735.34
26.77	2832.34
26.79	2958.84
26.81	3098.84
26.83	3284.34
26.85	3404.34
26.87	3414.34
26.89	3340.84
26.91	3251.34
26.93	3173.84
26.95	3132.84
26.97	2989.34
26.99	2889.84
27.01	2794.34
27.03	2787.34
27.05	2754.84
27.07	2726.84
27.09	2685.84
27.11	2680.34
27.13	2629.34
27.15	2582.34
27.17	2546.84
27.19	2522.34
27.21	2512.34
27.23	2467.34
27.25	2466.34
27.27	2448.34
27.29	2429.34
27.31	2418.34
27.33	2432.34
27.35	2449.34
27.37	2463.34
27.39	2465.34
27.41	2459.34
27.43	2470.84
27.45	2453.34
27.47	2462.34
27.49	2455.34
27.51	2463.34
27.53	2468.34
27.55	2466.34
27.57	2486.84
27.59	2479.84
27.61	2481.84
27.63	2478.34
27.65	2493.84
27.67	2511.84
27.69	2514.34
27.71	2543.84
27.73	2588.34
27.75	2606.84
27.77	2645.34
27.79	2724.34
27.81	2841.84
27.83	2981.34
27.85	3168.34
27.87	3320.84
27.89	3387.34
27.91	3401.34
27.93	3433.84
27.95	3441.34
27.97	3381.34
27.99	3363.34
28.01	3346.84
28.03	3245.34
28.05	3135.84
28.07	3092.34
28.09	2986.84
28.11	2874.34
28.13	2800.84
28.15	2705.84
28.17	2665.84
28.19	2641.84
28.21	2583.84
28.23	2554.34
28.25	2524.84
28.27	2500.34
28.29	2511.84
28.31	2492.84
28.33	2457.34
28.35	2457.34
28.37	2464.84
28.39	2456.84
28.41	2441.84
28.43	2442.34
28.45	2468.84
28.47	2478.84
28.49	2477.84
28.51	2475.84
28.53	2484.34
28.55	2507.34
28.57	2523.34
28.59	2518.84
28.61	2529.34
28.63	2548.84
28.65	2512.84
28.67	2495.34
28.69	2524.34
28.71	2498.34
28.73	2488.34
28.75	2479.34
28.77	2441.34
28.79	2432.34
28.81	2446.84
28.83	2443.84
28.85	2447.34
28.87	2450.84
28.89	2435.84
28.91	2426.84
28.93	2440.84
28.95	2443.34
28.97	2421.84
28.99	2419.34
29.01	2436.34
29.03	2436.84
29.05	2428.84
29.07	2442.34
29.09	2459.84
29.11	2458.84
29.13	2448.84
29.15	2475.84
29.17	2494.84
29.19	2528.34
29.21	2583.34
29.23	2650.84
29.25	2693.84
29.27	2761.34
29.29	2885.84
29.31	2957.34
29.33	3032.84
29.35	3146.84
29.37	3256.34
29.39	3371.84
29.41	3507.34
29.43	3692.34
29.45	3790.84
29.47	3859.84
29.49	3778.34
29.51	3678.84
29.53	3518.34
29.55	3409.84
29.57	3258.34
29.59	3122.84
29.61	2976.84
29.63	2894.34
29.65	2816.34
29.67	2787.84
29.69	2754.84
29.71	2689.34
29.73	2668.34
29.75	2624.34
29.77	2610.34
29.79	2584.34
29.81	2547.84
29.83	2520.34
29.85	2526.84
29.87	2514.84
29.89	2509.34
29.91	2495.84
29.93	2470.84
29.95	2489.84
29.97	2473.84
29.99	2469.84
30.01	2471.34
30.03	2502.84
30.05	2474.84
30.07	2449.34
30.09	2475.84
30.11	2452.84
30.13	2451.34
30.15	2461.84
30.17	2451.84
30.19	2454.34
30.21	2442.34
30.23	2446.34
30.25	2477.34
30.27	2496.84
30.29	2500.84
30.31	2508.84
30.33	2546.34
30.35	2594.34
30.37	2629.34
30.39	2659.34
30.41	2714.34
30.43	2812.34
30.45	2916.84
30.47	3069.34
30.49	3168.84
30.51	3312.34
30.53	3432.84
30.55	3549.84
30.57	3667.34
30.59	3751.34
30.61	3880.84
30.63	3989.34
30.65	4157.84
30.67	4224.84
30.69	4190.84
30.71	4091.84
30.73	3980.84
30.75	3855.84
30.77	3646.84
30.79	3544.34
30.81	3516.84
30.83	3419.34
30.85	3381.84
30.87	3454.34
30.89	3484.34
30.91	3459.34
30.93	3482.84
30.95	3404.34
30.97	3335.34
30.99	3291.84
31.01	3225.84
31.03	3173.84
31.05	3076.34
31.07	3072.34
31.09	3051.84
31.11	2997.34
31.13	2958.84
31.15	2859.84
31.17	2811.34
31.19	2771.84
31.21	2722.84
31.23	2671.34
31.25	2594.84
31.27	2558.34
31.29	2546.34
31.31	2524.34
31.33	2554.84
31.35	2536.84
31.37	2534.34
31.39	2525.34
31.41	2554.84
31.43	2536.34
31.45	2533.84
31.47	2555.34
31.49	2597.34
31.51	2620.34
31.53	2615.84
31.55	2700.84
31.57	2765.34
31.59	2911.84
31.61	3039.34
31.63	3223.34
31.65	3441.34
31.67	3621.84
31.69	3717.34
31.71	3744.34
31.73	3705.84
31.75	3729.34
31.77	3804.34
31.79	3898.84
31.81	4067.84
31.83	3980.84
31.85	3989.34
31.87	3820.34
31.89	3724.34
31.91	3661.34
31.93	3521.84
31.95	3376.34
31.97	3220.84
31.99	3097.34
32.01	2987.84
32.03	2903.34
32.05	2862.34
32.07	2807.34
32.09	2777.84
32.11	2674.84
32.13	2636.34
32.15	2603.84
32.17	2568.84
32.19	2528.34
32.21	2490.84
32.23	2498.34
32.25	2469.84
32.27	2467.84
32.29	2433.34
32.31	2414.34
32.33	2436.84
32.35	2430.34
32.37	2436.84
32.39	2441.34
32.41	2432.84
32.43	2421.84
32.45	2447.34
32.47	2427.34
32.49	2448.84
32.51	2429.34
32.53	2447.34
32.55	2436.34
32.57	2497.34
32.59	2506.34
32.61	2533.84
32.63	2550.84
32.65	2630.34
32.67	2700.84
32.69	2747.84
32.71	2836.84
32.73	2856.84
32.75	2857.84
32.77	2816.84
32.79	2840.34
32.81	2787.84
32.83	2788.34
32.85	2695.34
32.87	2691.84
32.89	2700.84
32.91	2651.34
32.93	2644.84
32.95	2608.84
32.97	2624.84
32.99	2608.84
33.01	2557.84
33.03	2537.34
33.05	2526.34
33.07	2514.34
33.09	2470.84
33.11	2475.84
33.13	2438.84
33.15	2446.84
33.17	2455.34
33.19	2445.84
33.21	2450.84
33.23	2440.84
33.25	2430.34
33.27	2426.34
33.29	2421.34
33.31	2400.34
33.33	2445.34
33.35	2428.84
33.37	2432.84
33.39	2419.34
33.41	2448.34
33.43	2451.84
33.45	2457.84
33.47	2431.84
33.49	2439.84
33.51	2421.84
33.53	2427.34
33.55	2446.34
33.57	2417.84
33.59	2432.34
33.61	2446.34
33.63	2438.84
33.65	2456.34
33.67	2451.34
33.69	2456.34
33.71	2463.84
33.73	2466.34
33.75	2485.34
33.77	2498.34
33.79	2510.34
33.81	2521.34
33.83	2519.84
33.85	2551.84
33.87	2593.34
33.89	2633.34
33.91	2696.84
33.93	2787.34
33.95	2794.34
33.97	2820.34
33.99	2809.34
34.01	2796.84
34.03	2805.34
34.05	2775.84
34.07	2772.84
34.09	2724.34
34.11	2684.84
34.13	2651.34
34.15	2588.34
34.17	2619.34
34.19	2623.84
34.21	2625.34
34.23	2619.84
34.25	2656.34
34.27	2701.84
34.29	2727.84
34.31	2738.34
34.33	2697.84
34.35	2681.34
34.37	2678.34
34.39	2668.34
34.41	2663.34
34.43	2635.84
34.45	2628.84
34.47	2635.84
34.49	2629.84
34.51	2619.34
34.53	2610.34
34.55	2622.84
34.57	2607.34
34.59	2584.84
34.61	2558.84
34.63	2545.84
34.65	2521.34
34.67	2530.34
34.69	2543.84
34.71	2533.84
34.73	2512.84
34.75	2523.34
34.77	2540.84
34.79	2548.84
34.81	2564.34
34.83	2600.84
34.85	2634.34
34.87	2672.34
34.89	2764.34
34.91	2864.84
34.93	3021.84
34.95	3206.84
34.97	3415.84
34.99	3585.84
35.01	3706.34
35.03	3686.84
35.05	3610.34
35.07	3580.34
35.09	3575.84
35.11	3521.34
35.13	3408.84
35.15	3313.84
35.17	3239.84
35.19	3163.34
35.21	3110.34
35.23	3029.84
35.25	2965.34
35.27	2944.34
35.29	2888.84
35.31	2866.34
35.33	2872.84
35.35	2872.34
35.37	2877.34
35.39	2919.34
35.41	3022.84
35.43	3155.34
35.45	3335.34
35.47	3503.84
35.49	3608.84
35.51	3605.34
35.53	3516.34
35.55	3445.34
35.57	3429.84
35.59	3388.34
35.61	3267.34
35.63	3120.34
35.65	3012.34
35.67	2967.34
35.69	2942.84
35.71	2910.84
35.73	2880.84
35.75	2881.34
35.77	2901.34
35.79	2895.84
35.81	2904.84
35.83	2920.34
35.85	2893.34
35.87	2856.84
35.89	2853.34
35.91	2857.34
35.93	2865.84
35.95	2900.84
35.97	2945.84
35.99	3018.84
36.01	3085.84
36.03	3156.34
36.05	3251.84
36.07	3307.84
36.09	3311.84
36.11	3292.84
36.13	3245.84
36.15	3194.34
36.17	3115.84
36.19	3039.34
36.21	2960.84
36.23	2871.34
36.25	2806.34
36.27	2762.84
36.29	2731.84
36.31	2715.84
36.33	2686.84
36.35	2653.84
36.37	2627.84
36.39	2628.34
36.41	2591.34
36.43	2543.34
36.45	2549.84
36.47	2532.34
36.49	2516.34
36.51	2493.84
36.53	2464.34
36.55	2480.84
36.57	2483.84
36.59	2454.84
36.61	2475.34
36.63	2473.84
36.65	2465.34
36.67	2468.34
36.69	2469.34
36.71	2476.34
36.73	2465.34
36.75	2473.34
36.77	2496.84
36.79	2525.84
36.81	2523.34
36.83	2559.34
36.85	2580.34
36.87	2606.84
36.89	2638.34
36.91	2675.34
36.93	2729.34
36.95	2821.84
36.97	2941.34
36.99	3081.84
37.01	3248.34
37.03	3470.34
37.05	3727.84
37.07	4009.84
37.09	4231.34
37.11	4408.34
37.13	4494.84
37.15	4543.34
37.17	4500.84
37.19	4385.34
37.21	4247.34
37.23	4169.34
37.25	4029.34
37.27	3835.34
37.29	3663.84
37.31	3531.84
37.33	3404.34
37.35	3319.84
37.37	3248.84
37.39	3171.84
37.41	3122.84
37.43	3045.34
37.45	3005.34
37.47	2959.34
37.49	2895.84
37.51	2880.34
37.53	2842.34
37.55	2803.34
37.57	2747.34
37.59	2712.34
37.61	2696.84
37.63	2672.84
37.65	2639.34
37.67	2639.34
37.69	2593.84
37.71	2554.84
37.73	2553.84
37.75	2575.84
37.77	2555.34
37.79	2545.84
37.81	2518.34
37.83	2519.84
37.85	2479.34
37.87	2521.34
37.89	2496.34
37.91	2508.34
37.93	2500.84
37.95	2490.34
37.97	2524.84
37.99	2518.34
38.01	2517.84
38.03	2532.34
38.05	2533.34
38.07	2575.84
38.09	2579.34
38.11	2643.34
38.13	2694.34
38.15	2744.84
38.17	2822.34
38.19	2904.34
38.21	2938.34
38.23	2903.34
38.25	2851.34
38.27	2835.84
38.29	2814.34
38.31	2808.84
38.33	2747.34
38.35	2719.84
38.37	2674.84
38.39	2647.84
38.41	2599.84
38.43	2590.84
38.45	2585.84
38.47	2542.84
38.49	2574.84
38.51	2558.34
38.53	2545.34
38.55	2543.84
38.57	2540.34
38.59	2520.84
38.61	2490.84
38.63	2505.34
38.65	2490.84
38.67	2487.84
38.69	2485.84
38.71	2478.34
38.73	2499.84
38.75	2444.84
38.77	2459.34
38.79	2447.84
38.81	2518.84
38.83	2459.84
38.85	2463.34
38.87	2482.34
38.89	2504.34
38.91	2511.84
38.93	2558.84
38.95	2559.34
38.97	2579.84
38.99	2578.84
39.01	2633.84
39.03	2616.84
39.05	2616.34
39.07	2671.34
39.09	2642.34
39.11	2655.34
39.13	2607.34
39.15	2642.34
39.17	2654.84
39.19	2670.84
39.21	2660.34
39.23	2630.34
39.25	2613.34
39.27	2624.34
39.29	2636.34
39.31	2594.34
39.33	2571.84
39.35	2530.84
39.37	2570.34
39.39	2565.34
39.41	2559.84
39.43	2577.34
39.45	2552.34
39.47	2559.84
39.49	2602.34
39.51	2608.34
39.53	2675.84
39.55	2670.84
39.57	2654.84
39.59	2639.34
39.61	2637.34
39.63	2625.84
39.65	2632.84
39.67	2647.34
39.69	2574.34
39.71	2580.34
39.73	2563.34
39.75	2580.84
39.77	2574.34
39.79	2592.34
39.81	2613.84
39.83	2669.84
39.85	2674.84
39.87	2736.84
39.89	2821.84
39.91	2941.84
39.93	2972.34
39.95	3021.84
39.97	3009.34
39.99	3039.34
40.01	3018.34
