# Supplementary material for: Sugar-based synthesis of an enantiomorphically pure zeolite
Source: Nat Commun. 2024 Jun 21;15:5298. doi: 10.1038/s41467-024-49659-2 (PMC11192950; doi:10.1038/s41467-024-49659-2)
Supplement: Supplementary file 3 — Source data [file 41467_2024_49659_MOESM3_ESM.zip › Fig S5.xlsx]

## Sheet: 1-STW
2.01003	2796.56
2.03003	2787.56
2.05003	2805.56
2.07003	2789.56
2.09003	2769.56
2.11003	2823.56
2.13003	2685.56
2.15003	2780.56
2.17003	2708.56
2.19003	2669.56
2.21003	2673.56
2.23003	2668.56
2.25003	2642.56
2.27003	2606.56
2.29003	2623.56
2.31003	2627.56
2.33003	2596.56
2.35003	2545.56
2.37003	2610.56
2.39003	2508.56
2.41003	2484.56
2.43003	2443.56
2.45003	2502.56
2.47003	2559.56
2.49003	2421.56
2.51003	2470.56
2.53003	2401.56
2.55003	2402.56
2.57003	2364.56
2.59003	2402.56
2.61003	2365.56
2.63003	2377.56
2.65003	2393.56
2.67003	2316.56
2.69003	2343.56
2.71003	2324.56
2.73003	2264.56
2.75003	2285.56
2.77003	2298.56
2.79003	2307.56
2.81003	2186.56
2.83003	2218.56
2.85003	2247.56
2.87003	2216.56
2.89003	2257.56
2.91003	2149.56
2.93003	2165.56
2.95003	2186.56
2.97003	2143.56
2.99003	2144.56
3.01003	2119.56
3.03003	2131.56
3.05003	2117.56
3.07003	2136.56
3.09003	2077.56
3.11003	2112.56
3.13003	2097.56
3.15003	2041.56
3.17003	2053.56
3.19003	2044.56
3.21003	2068.56
3.23003	2040.56
3.25003	2047.56
3.27003	2025.56
3.29003	2016.56
3.31003	2014.56
3.33003	1981.56
3.35003	1995.56
3.37003	2003.56
3.39003	1980.56
3.41003	1987.56
3.43003	2014.56
3.45003	1997.56
3.47003	1992.56
3.49003	1977.56
3.51003	1983.56
3.53003	1968.56
3.55003	1981.56
3.57003	2010.56
3.59003	1983.56
3.61003	1977.56
3.63003	1991.56
3.65003	1996.56
3.67003	1976.56
3.69003	1996.56
3.71003	2019.56
3.73003	2003.56
3.75003	2035.56
3.77003	2002.56
3.79003	1962.56
3.81003	1996.56
3.83003	1982.56
3.85003	2009.56
3.87003	2027.56
3.89003	1977.56
3.91003	2019.56
3.93003	2002.56
3.95003	2025.56
3.97003	1991.56
3.99003	1980.56
4.01003	1985.56
4.03003	1974.56
4.05003	1992.56
4.07003	1999.56
4.09003	1973.56
4.11003	1966.56
4.13003	1986.56
4.15003	2005.56
4.17003	1999.56
4.19003	1975.56
4.21003	1981.56
4.23003	1974.56
4.25003	1991.56
4.27003	2021.56
4.29003	1997.56
4.31003	1991.56
4.33003	2010.56
4.35003	2005.56
4.37003	1981.56
4.39003	2014.56
4.41003	2023.56
4.43003	2024.56
4.45003	2010.56
4.47003	2007.56
4.49003	1999.56
4.51003	1974.56
4.53003	1985.56
4.55003	1987.56
4.57003	1999.56
4.59003	1997.56
4.61003	1965.56
4.63003	1973.56
4.65003	1994.56
4.67003	1993.56
4.69003	1985.56
4.71003	2000.56
4.73003	2024.56
4.75003	1998.56
4.77003	1974.56
4.79003	1985.56
4.81003	2006.56
4.83003	2042.56
4.85003	2033.56
4.87003	1998.56
4.89003	1983.56
4.91003	1997.56
4.93003	2021.56
4.95003	2003.56
4.97003	1983.56
4.99003	1995.56
5.01003	2010.56
5.03003	2012.56
5.05003	2019.56
5.07003	1999.56
5.09003	2016.56
5.11003	2014.56
5.13003	2011.56
5.15003	2001.56
5.17003	1982.56
5.19003	1974.56
5.21003	1973.56
5.23003	1985.56
5.25003	1992.56
5.27003	2010.56
5.29003	2018.56
5.31003	2025.56
5.33003	2020.56
5.35003	1982.56
5.37003	1993.56
5.39003	2028.56
5.41003	2041.56
5.43003	2025.56
5.45003	2012.56
5.47003	2017.56
5.49003	2034.56
5.51003	2037.56
5.53003	2012.56
5.55003	2013.56
5.57003	2029.56
5.59003	2024.56
5.61003	2017.56
5.63003	2033.56
5.65003	2045.56
5.67003	2046.56
5.69003	2035.56
5.71003	2014.56
5.73003	2016.56
5.75003	2037.56
5.77003	2025.56
5.79003	2018.56
5.81003	2028.56
5.83003	2016.56
5.85003	2006.56
5.87003	1998.56
5.89003	1999.56
5.91003	2016.56
5.93003	2036.56
5.95003	2038.56
5.97003	2032.56
5.99003	2034.56
6.01003	2033.56
6.03003	2035.56
6.05003	2026.56
6.07003	2020.56
6.09003	2034.56
6.11003	2027.56
6.13003	2035.56
6.15003	2031.56
6.17003	2016.56
6.19003	2031.56
6.21003	2031.56
6.23003	2035.56
6.25003	2045.56
6.27003	2042.56
6.29003	2017.56
6.31003	2042.56
6.33003	2079.56
6.35003	2078.56
6.37003	2040.56
6.39003	2037.56
6.41003	2065.56
6.43003	2084.56
6.45003	2065.56
6.47003	2017.56
6.49003	2032.56
6.51003	2060.56
6.53003	2066.56
6.55003	2058.56
6.57003	2043.56
6.59003	2053.56
6.61003	2093.56
6.63003	2085.56
6.65003	2075.56
6.67003	2085.56
6.69003	2095.56
6.71003	2072.56
6.73003	2062.56
6.75003	2090.56
6.77003	2081.56
6.79003	2076.56
6.81003	2069.56
6.83003	2083.56
6.85003	2091.56
6.87003	2090.56
6.89003	2088.56
6.91003	2115.56
6.93003	2098.56
6.95003	2076.56
6.97003	2095.56
6.99003	2088.56
7.01003	2088.56
7.03003	2119.56
7.05003	2116.56
7.07003	2091.56
7.09003	2104.56
7.11003	2111.56
7.13003	2087.56
7.15003	2104.56
7.17003	2128.56
7.19003	2134.56
7.21003	2118.56
7.23003	2102.56
7.25003	2088.56
7.27003	2097.56
7.29003	2139.56
7.31003	2128.56
7.33003	2101.56
7.35003	2133.56
7.37003	2147.56
7.39003	2150.56
7.41003	2137.56
7.43003	2181.56
7.45003	2180.56
7.47003	2176.56
7.49003	2200.56
7.51003	2215.56
7.53003	2198.56
7.55003	2181.56
7.57003	2187.56
7.59003	2173.56
7.61003	2163.56
7.63003	2156.56
7.65003	2181.56
7.67003	2186.56
7.69003	2216.56
7.71003	2180.56
7.73003	2193.56
7.75003	2178.56
7.77003	2168.56
7.79003	2229.56
7.81003	2199.56
7.83003	2177.56
7.85003	2208.56
7.87003	2243.56
7.89003	2227.56
7.91003	2222.56
7.93003	2243.56
7.95003	2211.56
7.97003	2202.56
7.99003	2257.56
8.01003	2266.56
8.03003	2222.56
8.05003	2246.56
8.07003	2280.56
8.09003	2249.56
8.11003	2302.56
8.13003	2301.56
8.15003	2346.56
8.17003	2361.56
8.19003	2349.56
8.21003	2399.56
8.23003	2451.56
8.25003	2537.56
8.27003	2590.56
8.29003	2637.56
8.31003	2700.56
8.33003	2815.56
8.35003	3006.56
8.37003	3112.56
8.39003	2810.56
8.41003	2540.56
8.43003	2443.56
8.45003	2513.56
8.47003	2604.56
8.49003	2679.56
8.51003	2696.56
8.53003	2719.56
8.55003	2837.56
8.57003	2798.56
8.59003	2804.56
8.61003	2880.56
8.63003	2892.56
8.65003	2964.56
8.67003	2971.56
8.69003	3013.56
8.71003	2995.56
8.73003	3129.56
8.75003	3159.56
8.77003	3297.56
8.79003	3440.56
8.81003	3858.56
8.83003	4501.56
8.85003	5494.56
8.87003	5726.56
8.89003	4204.56
8.91003	2872.56
8.93003	2366.56
8.95003	2291.56
8.97003	2338.56
8.99003	2375.56
9.01003	2342.56
9.03003	2267.56
9.05003	2284.56
9.07003	2262.56
9.09003	2297.56
9.11003	2298.56
9.13003	2366.56
9.15003	2415.56
9.17003	2436.56
9.19003	2499.56
9.21003	2696.56
9.23003	2937.56
9.25003	2725.56
9.27003	2465.56
9.29003	2357.56
9.31003	2294.56
9.33003	2354.56
9.35003	2351.56
9.37003	2339.56
9.39003	2323.56
9.41003	2321.56
9.43003	2316.56
9.45003	2372.56
9.47003	2337.56
9.49003	2352.56
9.51003	2363.56
9.53003	2387.56
9.55003	2386.56
9.57003	2435.56
9.59003	2393.56
9.61003	2492.56
9.63003	2465.56
9.65003	2512.56
9.67003	2553.56
9.69003	2573.56
9.71003	2640.56
9.73003	2692.56
9.75003	2751.56
9.77003	2937.56
9.79003	2999.56
9.81003	3243.56
9.83003	3566.56
9.85003	4004.56
9.87003	4688.56
9.89003	5305.56
9.91003	5457.56
9.93003	5797.56
9.95003	6147.56
9.97003	6751.56
9.99003	7411.56
10.01	8353.56
10.03	9310.56
10.05	11034.6
10.07	12100.6
10.09	13338.6
10.11	14254.6
10.13	19185.6
10.15	23108.6
10.17	26280.6
10.19	26742.6
10.21	31304.6
10.23	27549.6
10.25	16751.6
10.27	13922.6
10.29	11708.6
10.31	8724.56
10.33	7120.56
10.35	6513.56
10.37	5983.56
10.39	5373.56
10.41	4926.56
10.43	4548.56
10.45	4054.56
10.47	3835.56
10.49	3660.56
10.51	3483.56
10.53	3362.56
10.55	3342.56
10.57	3350.56
10.59	3252.56
10.61	3261.56
10.63	3168.56
10.65	3154.56
10.67	3076.56
10.69	3160.56
10.71	3081.56
10.73	3093.56
10.75	3077.56
10.77	2987.56
10.79	2948.56
10.81	3068.56
10.83	2973.56
10.85	2932.56
10.87	2972.56
10.89	2870.56
10.91	2872.56
10.93	2935.56
10.95	2954.56
10.97	2929.56
10.99	2877.56
11.01	2920.56
11.03	2932.56
11.05	2897.56
11.07	2895.56
11.09	2872.56
11.11	2900.56
11.13	2931.56
11.15	2884.56
11.17	2825.56
11.19	2743.56
11.21	2739.56
11.23	2753.56
11.25	2747.56
11.27	2797.56
11.29	2719.56
11.31	2719.56
11.33	2692.56
11.35	2680.56
11.37	2699.56
11.39	2680.56
11.41	2668.56
11.43	2683.56
11.45	2634.56
11.47	2643.56
11.49	2647.56
11.51	2657.56
11.53	2644.56
11.55	2630.56
11.57	2711.56
11.59	2682.56
11.61	2689.56
11.63	2758.56
11.65	2743.56
11.67	2779.56
11.69	2789.56
11.71	2874.56
11.73	2907.56
11.75	2953.56
11.77	3082.56
11.79	3253.56
11.81	3427.56
11.83	3617.56
11.85	3805.56
11.87	4032.56
11.89	4378.56
11.91	4605.56
11.93	4881.56
11.95	5105.56
11.97	5214.56
11.99	5370.56
12.01	5585.56
12.03	5731.56
12.05	5913.56
12.07	6068.56
12.09	6293.56
12.11	7013.56
12.13	8241.56
12.15	8371.56
12.17	6801.56
12.19	4779.56
12.21	3390.56
12.23	2810.56
12.25	2611.56
12.27	2548.56
12.29	2535.56
12.31	2536.56
12.33	2474.56
12.35	2459.56
12.37	2469.56
12.39	2424.56
12.41	2428.56
12.43	2410.56
12.45	2405.56
12.47	2395.56
12.49	2401.56
12.51	2416.56
12.53	2405.56
12.55	2393.56
12.57	2390.56
12.59	2386.56
12.61	2417.56
12.63	2418.56
12.65	2396.56
12.67	2417.56
12.69	2416.56
12.71	2385.56
12.73	2358.56
12.75	2355.56
12.77	2374.56
12.79	2356.56
12.81	2318.56
12.83	2323.56
12.85	2344.56
12.87	2347.56
12.89	2350.56
12.91	2331.56
12.93	2314.56
12.95	2317.56
12.97	2316.56
12.99	2280.56
13.01	2279.56
13.03	2279.56
13.05	2253.56
13.07	2265.56
13.09	2263.56
13.11	2283.56
13.13	2276.56
13.15	2265.56
13.17	2296.56
13.19	2262.56
13.21	2260.56
13.23	2295.56
13.25	2280.56
13.27	2273.56
13.29	2268.56
13.31	2264.56
13.33	2250.56
13.35	2267.56
13.37	2286.56
13.39	2258.56
13.41	2254.56
13.43	2275.56
13.45	2270.56
13.47	2244.56
13.49	2239.56
13.51	2246.56
13.53	2265.56
13.55	2274.56
13.57	2276.56
13.59	2253.56
13.61	2225.56
13.63	2207.56
13.65	2187.56
13.67	2194.56
13.69	2234.56
13.71	2227.56
13.73	2199.56
13.75	2208.56
13.77	2195.56
13.79	2245.56
13.81	2260.56
13.83	2238.56
13.85	2218.56
13.87	2225.56
13.89	2260.56
13.91	2306.56
13.93	2328.56
13.95	2332.56
13.97	2328.56
13.99	2282.56
14.01	2258.56
14.03	2242.56
14.05	2247.56
14.07	2276.56
14.09	2308.56
14.11	2294.56
14.13	2254.56
14.15	2280.56
14.17	2342.56
14.19	2372.56
14.21	2360.56
14.23	2391.56
14.25	2454.56
14.27	2470.56
14.29	2522.56
14.31	2643.56
14.33	2758.56
14.35	2910.56
14.37	3130.56
14.39	3490.56
14.41	3934.56
14.43	3998.56
14.45	3628.56
14.47	3121.56
14.49	2736.56
14.51	2458.56
14.53	2374.56
14.55	2317.56
14.57	2246.56
14.59	2242.56
14.61	2242.56
14.63	2243.56
14.65	2245.56
14.67	2248.56
14.69	2239.56
14.71	2315.56
14.73	2357.56
14.75	2399.56
14.77	2429.56
14.79	2495.56
14.81	2451.56
14.83	2343.56
14.85	2270.56
14.87	2230.56
14.89	2190.56
14.91	2167.56
14.93	2134.56
14.95	2162.56
14.97	2178.56
14.99	2164.56
15.01	2190.56
15.03	2184.56
15.05	2164.56
15.07	2163.56
15.09	2163.56
15.11	2136.56
15.13	2167.56
15.15	2149.56
15.17	2163.56
15.19	2148.56
15.21	2139.56
15.23	2167.56
15.25	2193.56
15.27	2174.56
15.29	2177.56
15.31	2190.56
15.33	2175.56
15.35	2179.56
15.37	2153.56
15.39	2189.56
15.41	2220.56
15.43	2252.56
15.45	2222.56
15.47	2249.56
15.49	2268.56
15.51	2259.56
15.53	2304.56
15.55	2310.56
15.57	2415.56
15.59	2428.56
15.61	2520.56
15.63	2692.56
15.65	2634.56
15.67	2547.56
15.69	2389.56
15.71	2273.56
15.73	2208.56
15.75	2219.56
15.77	2144.56
15.79	2165.56
15.81	2185.56
15.83	2175.56
15.85	2167.56
15.87	2129.56
15.89	2128.56
15.91	2165.56
15.93	2165.56
15.95	2184.56
15.97	2172.56
15.99	2166.56
16.01	2184.56
16.03	2094.56
16.05	2099.56
16.07	2187.56
16.09	2145.56
16.11	2155.56
16.13	2150.56
16.15	2197.56
16.17	2185.56
16.19	2160.56
16.21	2212.56
16.23	2174.56
16.25	2187.56
16.27	2185.56
16.29	2139.56
16.31	2169.56
16.33	2136.56
16.35	2151.56
16.37	2212.56
16.39	2193.56
16.41	2174.56
16.43	2153.56
16.45	2158.56
16.47	2175.56
16.49	2153.56
16.51	2197.56
16.53	2159.56
16.55	2207.56
16.57	2166.56
16.59	2172.56
16.61	2260.56
16.63	2232.56
16.65	2225.56
16.67	2271.56
16.69	2308.56
16.71	2304.56
16.73	2378.56
16.75	2364.56
16.77	2378.56
16.79	2439.56
16.81	2527.56
16.83	2622.56
16.85	2748.56
16.87	2931.56
16.89	3288.56
16.91	3563.56
16.93	3709.56
16.95	3822.56
16.97	3947.56
16.99	3996.56
17.01	3793.56
17.03	3280.56
17.05	2917.56
17.07	2500.56
17.09	2330.56
17.11	2226.56
17.13	2227.56
17.15	2220.56
17.17	2185.56
17.19	2221.56
17.21	2190.56
17.23	2178.56
17.25	2201.56
17.27	2239.56
17.29	2143.56
17.31	2216.56
17.33	2198.56
17.35	2238.56
17.37	2229.56
17.39	2240.56
17.41	2219.56
17.43	2255.56
17.45	2261.56
17.47	2318.56
17.49	2347.56
17.51	2460.56
17.53	2523.56
17.55	2574.56
17.57	2706.56
17.59	2942.56
17.61	3254.56
17.63	3576.56
17.65	3786.56
17.67	3565.56
17.69	3194.56
17.71	2800.56
17.73	2502.56
17.75	2396.56
17.77	2350.56
17.79	2316.56
17.81	2279.56
17.83	2208.56
17.85	2162.56
17.87	2162.56
17.89	2135.56
17.91	2178.56
17.93	2174.56
17.95	2160.56
17.97	2161.56
17.99	2127.56
18.01	2140.56
18.03	2181.56
18.05	2158.56
18.07	2138.56
18.09	2116.56
18.11	2129.56
18.13	2147.56
18.15	2178.56
18.17	2171.56
18.19	2187.56
18.21	2178.56
18.23	2189.56
18.25	2246.56
18.27	2165.56
18.29	2194.56
18.31	2188.56
18.33	2201.56
18.35	2157.56
18.37	2196.56
18.39	2214.56
18.41	2209.56
18.43	2194.56
18.45	2242.56
18.47	2215.56
18.49	2240.56
18.51	2266.56
18.53	2294.56
18.55	2306.56
18.57	2404.56
18.59	2466.56
18.61	2470.56
18.63	2670.56
18.65	2876.56
18.67	3188.56
18.69	3138.56
18.71	2990.56
18.73	2692.56
18.75	2520.56
18.77	2367.56
18.79	2344.56
18.81	2376.56
18.83	2416.56
18.85	2440.56
18.87	2593.56
18.89	2750.56
18.91	2937.56
18.93	3117.56
18.95	3061.56
18.97	2846.56
18.99	2597.56
19.01	2406.56
19.03	2278.56
19.05	2220.56
19.07	2211.56
19.09	2180.56
19.11	2204.56
19.13	2169.56
19.15	2187.56
19.17	2173.56
19.19	2160.56
19.21	2168.56
19.23	2149.56
19.25	2149.56
19.27	2168.56
19.29	2164.56
19.31	2164.56
19.33	2178.56
19.35	2198.56
19.37	2163.56
19.39	2210.56
19.41	2213.56
19.43	2208.56
19.45	2281.56
19.47	2285.56
19.49	2272.56
19.51	2342.56
19.53	2444.56
19.55	2406.56
19.57	2362.56
19.59	2300.56
19.61	2255.56
19.63	2182.56
19.65	2177.56
19.67	2139.56
19.69	2148.56
19.71	2185.56
19.73	2189.56
19.75	2168.56
19.77	2169.56
19.79	2165.56
19.81	2181.56
19.83	2189.56
19.85	2196.56
19.87	2180.56
19.89	2212.56
19.91	2203.56
19.93	2197.56
19.95	2198.56
19.97	2187.56
19.99	2223.56
20.01	2191.02
20.03	2221.92
20.05	2218.22
20.07	2230.52
20.09	2224.62
20.11	2204.12
20.13	2200.52
20.15	2188.92
20.17	2208.12
20.19	2216.62
20.21	2215.12
20.23	2232.52
20.25	2248.82
20.27	2222.12
20.29	2276.02
20.31	2267.02
20.33	2233.22
20.35	2231.52
20.37	2258.12
20.39	2324.42
20.41	2404.12
20.43	2509.02
20.45	2747.92
20.47	3056.02
20.49	3216.92
20.51	3203.32
20.53	3002.82
20.55	2757.82
20.57	2556.82
20.59	2365.02
20.61	2245.82
20.63	2217.32
20.65	2227.22
20.67	2239.82
20.69	2241.72
20.71	2253.22
20.73	2246.22
20.75	2225.82
20.77	2231.92
20.79	2251.52
20.81	2215.02
20.83	2193.22
20.85	2248.62
20.87	2225.56
20.89	2208.56
20.91	2174.56
20.93	2201.56
20.95	2196.56
20.97	2181.56
20.99	2169.56
21.01	2167.56
21.03	2201.56
21.05	2198.56
21.07	2209.56
21.09	2200.56
21.11	2177.56
21.13	2172.56
21.15	2159.56
21.17	2179.56
21.19	2187.56
21.21	2184.56
21.23	2198.56
21.25	2211.56
21.27	2182.56
21.29	2203.56
21.31	2216.56
21.33	2170.56
21.35	2154.56
21.37	2160.56
21.39	2188.56
21.41	2200.56
21.43	2192.56
21.45	2211.56
21.47	2199.56
21.49	2153.56
21.51	2199.56
21.53	2222.56
21.55	2202.56
21.57	2229.56
21.59	2223.56
21.61	2179.56
21.63	2166.56
21.65	2178.56
21.67	2195.56
21.69	2197.56
21.71	2212.56
21.73	2210.56
21.75	2194.56
21.77	2206.56
21.79	2229.56
21.81	2191.56
21.83	2168.56
21.85	2227.56
21.87	2259.56
21.89	2221.56
21.91	2184.56
21.93	2176.56
21.95	2250.56
21.97	2293.56
21.99	2288.56
22.01	2271.56
22.03	2308.56
22.05	2359.56
22.07	2440.56
22.09	2511.56
22.11	2588.56
22.13	2768.56
22.15	2929.56
22.17	3134.56
22.19	3473.56
22.21	3858.56
22.23	4362.56
22.25	4921.56
22.27	5364.56
22.29	5320.56
22.31	5057.56
22.33	4617.56
22.35	4492.56
22.37	4343.56
22.39	4386.56
22.41	4434.56
22.43	4128.56
22.45	3617.56
22.47	3164.56
22.49	2817.56
22.51	2539.56
22.53	2358.56
22.55	2304.56
22.57	2284.56
22.59	2262.56
22.61	2255.56
22.63	2262.56
22.65	2264.56
22.67	2269.56
22.69	2241.56
22.71	2250.56
22.73	2281.56
22.75	2292.56
22.77	2295.56
22.79	2311.56
22.81	2381.56
22.83	2473.56
22.85	2529.56
22.87	2627.56
22.89	2797.56
22.91	2909.56
22.93	3047.56
22.95	3290.56
22.97	3462.56
22.99	3468.56
23.01	3171.56
23.03	3010.56
23.05	2752.56
23.07	2476.56
23.09	2351.56
23.11	2261.56
23.13	2246.56
23.15	2213.56
23.17	2242.56
23.19	2246.56
23.21	2239.56
23.23	2170.56
23.25	2231.56
23.27	2210.56
23.29	2243.56
23.31	2227.56
23.33	2214.56
23.35	2190.56
23.37	2219.56
23.39	2213.56
23.41	2226.56
23.43	2184.56
23.45	2192.56
23.47	2190.56
23.49	2182.56
23.51	2156.56
23.53	2194.56
23.55	2244.56
23.57	2208.56
23.59	2223.56
23.61	2243.56
23.63	2242.56
23.65	2244.56
23.67	2221.56
23.69	2278.56
23.71	2299.56
23.73	2322.56
23.75	2354.56
23.77	2436.56
23.79	2447.56
23.81	2596.56
23.83	2743.56
23.85	2957.56
23.87	3313.56
23.89	3749.56
23.91	4124.56
23.93	4129.56
23.95	3796.56
23.97	3320.56
23.99	3015.56
24.01	2743.56
24.03	2380.56
24.05	2304.56
24.07	2274.56
24.09	2293.56
24.11	2265.56
24.13	2283.56
24.15	2234.56
24.17	2218.56
24.19	2250.56
24.21	2237.56
24.23	2234.56
24.25	2226.56
24.27	2285.56
24.29	2222.56
24.31	2227.56
24.33	2230.56
24.35	2244.56
24.37	2272.56
24.39	2358.56
24.41	2351.56
24.43	2317.56
24.45	2305.56
24.47	2308.56
24.49	2240.56
24.51	2254.56
24.53	2237.56
24.55	2195.56
24.57	2212.56
24.59	2243.56
24.61	2200.56
24.63	2236.56
24.65	2205.56
24.67	2255.56
24.69	2193.56
24.71	2234.56
24.73	2229.56
24.75	2257.56
24.77	2271.56
24.79	2205.56
24.81	2288.56
24.83	2236.56
24.85	2247.56
24.87	2315.56
24.89	2303.56
24.91	2383.56
24.93	2421.56
24.95	2485.56
24.97	2603.56
24.99	2757.56
25.01	2941.56
25.03	3221.56
25.05	3609.56
25.07	3643.56
25.09	3739.56
25.11	3741.56
25.13	3994.56
25.15	4153.56
25.17	4332.56
25.19	4393.56
25.21	4340.56
25.23	4183.56
25.25	4031.56
25.27	3771.56
25.29	3675.56
25.31	3740.56
25.33	4172.56
25.35	5003.56
25.37	6423.56
25.39	7295.56
25.41	7066.56
25.43	6182.56
25.45	5319.56
25.47	4607.56
25.49	3757.56
25.51	3008.56
25.53	2572.56
25.55	2469.56
25.57	2401.56
25.59	2402.56
25.61	2403.56
25.63	2367.56
25.65	2340.56
25.67	2387.56
25.69	2323.56
25.71	2379.56
25.73	2405.56
25.75	2486.56
25.77	2596.56
25.79	2657.56
25.81	2861.56
25.83	3073.56
25.85	3560.56
25.87	4141.56
25.89	4975.56
25.91	5390.56
25.93	5199.56
25.95	4721.56
25.97	4137.56
25.99	3653.56
26.01	3136.56
26.03	2674.56
26.05	2477.56
26.07	2420.56
26.09	2322.56
26.11	2266.56
26.13	2286.56
26.15	2264.56
26.17	2250.56
26.19	2237.56
26.21	2233.56
26.23	2241.56
26.25	2216.56
26.27	2187.56
26.29	2201.56
26.31	2182.56
26.33	2203.56
26.35	2230.56
26.37	2231.56
26.39	2264.56
26.41	2279.56
26.43	2310.56
26.45	2265.56
26.47	2249.56
26.49	2288.56
26.51	2285.56
26.53	2334.56
26.55	2332.56
26.57	2363.56
26.59	2400.56
26.61	2458.56
26.63	2602.56
26.65	2718.56
26.67	2912.56
26.69	3287.56
26.71	3712.56
26.73	4046.56
26.75	4219.56
26.77	4103.56
26.79	3746.56
26.81	3413.56
26.83	3082.56
26.85	2766.56
26.87	2496.56
26.89	2326.56
26.91	2281.56
26.93	2261.56
26.95	2265.56
26.97	2245.56
26.99	2219.56
27.01	2247.56
27.03	2240.56
27.05	2241.56
27.07	2226.56
27.09	2220.56
27.11	2216.56
27.13	2229.56
27.15	2224.56
27.17	2203.56
27.19	2215.56
27.21	2201.56
27.23	2204.56
27.25	2223.56
27.27	2191.56
27.29	2200.56
27.31	2223.56
27.33	2230.56
27.35	2269.56
27.37	2243.56
27.39	2248.56
27.41	2237.56
27.43	2215.56
27.45	2229.56
27.47	2216.56
27.49	2229.56
27.51	2235.56
27.53	2266.56
27.55	2279.56
27.57	2269.56
27.59	2296.56
27.61	2300.56
27.63	2348.56
27.65	2394.56
27.67	2417.56
27.69	2507.56
27.71	2644.56
27.73	2800.56
27.75	3038.56
27.77	3288.56
27.79	3392.56
27.81	3354.56
27.83	3271.56
27.85	3225.56
27.87	3175.56
27.89	3076.56
27.91	2969.56
27.93	2827.56
27.95	2654.56
27.97	2520.56
27.99	2482.56
28.01	2453.56
28.03	2363.56
28.05	2308.56
28.07	2307.56
28.09	2263.56
28.11	2217.56
28.13	2252.56
28.15	2287.56
28.17	2281.56
28.19	2293.56
28.21	2289.56
28.23	2272.56
28.25	2286.56
28.27	2314.56
28.29	2314.56
28.31	2369.56
28.33	2422.56
28.35	2412.56
28.37	2426.56
28.39	2423.56
28.41	2452.56
28.43	2538.56
28.45	2677.56
28.47	2795.56
28.49	2833.56
28.51	2789.56
28.53	2701.56
28.55	2660.56
28.57	2621.56
28.59	2538.56
28.61	2449.56
28.63	2432.56
28.65	2416.56
28.67	2351.56
28.69	2354.56
28.71	2371.56
28.73	2348.56
28.75	2321.56
28.77	2308.56
28.79	2297.56
28.81	2294.56
28.83	2252.56
28.85	2270.56
28.87	2288.56
28.89	2272.56
28.91	2283.56
28.93	2286.56
28.95	2289.56
28.97	2287.56
28.99	2323.56
29.01	2322.56
29.03	2283.56
29.05	2299.56
29.07	2324.56
29.09	2319.56
29.11	2380.56
29.13	2469.56
29.15	2596.56
29.17	2696.56
29.19	2861.56
29.21	3093.56
29.23	3380.56
29.25	3787.56
29.27	4253.56
29.29	4623.56
29.31	4708.56
29.33	4518.56
29.35	4301.56
29.37	4010.56
29.39	3652.56
29.41	3231.56
29.43	2838.56
29.45	2629.56
29.47	2443.56
29.49	2354.56
29.51	2341.56
29.53	2323.56
29.55	2293.56
29.57	2273.56
29.59	2252.56
29.61	2248.56
29.63	2233.56
29.65	2266.56
29.67	2248.56
29.69	2254.56
29.71	2246.56
29.73	2224.56
29.75	2254.56
29.77	2264.56
29.79	2233.56
29.81	2247.56
29.83	2212.56
29.85	2210.56
29.87	2245.56
29.89	2232.56
29.91	2219.56
29.93	2218.56
29.95	2256.56
29.97	2227.56
29.99	2220.56
30.01	2240.56
30.03	2219.56
30.05	2227.56
30.07	2219.56
30.09	2252.56
30.11	2231.56
30.13	2250.56
30.15	2239.56
30.17	2222.56
30.19	2240.56
30.21	2279.56
30.23	2304.56
30.25	2299.56
30.27	2345.56
30.29	2403.56
30.31	2473.56
30.33	2607.56
30.35	2759.56
30.37	2917.56
30.39	3148.56
30.41	3284.56
30.43	3399.56
30.45	3515.56
30.47	3501.56
30.49	3488.56
30.51	3375.56
30.53	3301.56
30.55	3286.56
30.57	3175.56
30.59	2976.56
30.61	2876.56
30.63	2753.56
30.65	2685.56
30.67	2550.56
30.69	2513.56
30.71	2478.56
30.73	2515.56
30.75	2703.56
30.77	2863.56
30.79	3119.56
30.81	3221.56
30.83	3207.56
30.85	3288.56
30.87	3626.56
30.89	4136.56
30.91	4885.56
30.93	5246.56
30.95	5257.56
30.97	4818.56
30.99	4336.56
31.01	3971.56
31.03	3720.56
31.05	3298.56
31.07	2862.56
31.09	2582.56
31.11	2402.56
31.13	2352.56
31.15	2311.56
31.17	2307.56
31.19	2287.56
31.21	2290.56
31.23	2257.56
31.25	2263.56
31.27	2244.56
31.29	2234.56
31.31	2272.56
31.33	2223.56
31.35	2301.56
31.37	2273.56
31.39	2258.56
31.41	2289.56
31.43	2340.56
31.45	2381.56
31.47	2423.56
31.49	2472.56
31.51	2592.56
31.53	2653.56
31.55	2784.56
31.57	2836.56
31.59	2811.56
31.61	2721.56
31.63	2689.56
31.65	2784.56
31.67	2846.56
31.69	2885.56
31.71	3010.56
31.73	2966.56
31.75	2868.56
31.77	2768.56
31.79	2654.56
31.81	2537.56
31.83	2488.56
31.85	2367.56
31.87	2290.56
31.89	2316.56
31.91	2244.56
31.93	2256.56
31.95	2276.56
31.97	2246.56
31.99	2215.56
32.01	2165.56
32.03	2188.56
32.05	2217.56
32.07	2222.56
32.09	2207.56
32.11	2209.56
32.13	2253.56
32.15	2204.56
32.17	2201.56
32.19	2193.56
32.21	2173.56
32.23	2226.56
32.25	2218.56
32.27	2224.56
32.29	2234.56
32.31	2218.56
32.33	2156.56
32.35	2171.56
32.37	2246.56
32.39	2217.56
32.41	2244.56
32.43	2223.56
32.45	2245.56
32.47	2285.56
32.49	2284.56
32.51	2367.56
32.53	2437.56
32.55	2515.56
32.57	2697.56
32.59	2765.56
32.61	2923.56
32.63	2850.56
32.65	2743.56
32.67	2625.56
32.69	2597.56
32.71	2492.56
32.73	2514.56
32.75	2455.56
32.77	2426.56
32.79	2357.56
32.81	2360.56
32.83	2357.56
32.85	2279.56
32.87	2311.56
32.89	2307.56
32.91	2274.56
32.93	2265.56
32.95	2253.56
32.97	2190.56
32.99	2217.56
33.01	2197.56
33.03	2216.56
33.05	2259.56
33.07	2256.56
33.09	2203.56
33.11	2217.56
33.13	2234.56
33.15	2196.56
33.17	2185.56
33.19	2223.56
33.21	2187.56
33.23	2208.56
33.25	2214.56
33.27	2231.56
33.29	2230.56
33.31	2251.56
33.33	2217.56
33.35	2198.56
33.37	2224.56
33.39	2227.56
33.41	2171.56
33.43	2197.56
33.45	2251.56
33.47	2228.56
33.49	2213.56
33.51	2233.56
33.53	2218.56
33.55	2205.56
33.57	2241.56
33.59	2233.56
33.61	2232.56
33.63	2268.56
33.65	2262.56
33.67	2240.56
33.69	2231.56
33.71	2268.56
33.73	2297.56
33.75	2345.56
33.77	2385.56
33.79	2457.56
33.81	2538.56
33.83	2583.56
33.85	2526.56
33.87	2513.56
33.89	2443.56
33.91	2465.56
33.93	2420.56
33.95	2410.56
33.97	2343.56
33.99	2351.56
34.01	2339.56
34.03	2298.56
34.05	2281.56
34.07	2291.56
34.09	2294.56
34.11	2293.56
34.13	2359.56
34.15	2410.56
34.17	2453.56
34.19	2514.56
34.21	2499.56
34.23	2456.56
34.25	2416.56
34.27	2426.56
34.29	2425.56
34.31	2414.56
34.33	2397.56
34.35	2397.56
34.37	2394.56
34.39	2363.56
34.41	2348.56
34.43	2340.56
34.45	2336.56
34.47	2329.56
34.49	2316.56
34.51	2304.56
34.53	2261.56
34.55	2262.56
34.57	2295.56
34.59	2320.56
34.61	2327.56
34.63	2315.56
34.65	2291.56
34.67	2324.56
34.69	2349.56
34.71	2353.56
34.73	2427.56
34.75	2525.56
34.77	2556.56
34.79	2658.56
34.81	2822.56
34.83	3023.56
34.85	3268.56
34.87	3519.56
34.89	3693.56
34.91	3662.56
34.93	3467.56
34.95	3248.56
34.97	3176.56
34.99	3112.56
35.01	3024.56
35.03	2878.56
35.05	2709.56
35.07	2598.56
35.09	2517.56
35.11	2464.56
35.13	2433.56
35.15	2416.56
35.17	2439.56
35.19	2462.56
35.21	2467.56
35.23	2552.56
35.25	2678.56
35.27	2796.56
35.29	3023.56
35.31	3336.56
35.33	3675.56
35.35	3979.56
35.37	4121.56
35.39	4026.56
35.41	3763.56
35.43	3525.56
35.45	3340.56
35.47	3110.56
35.49	2919.56
35.51	2730.56
35.53	2544.56
35.55	2450.56
35.57	2396.56
35.59	2359.56
35.61	2340.56
35.63	2408.56
35.65	2494.56
35.67	2541.56
35.69	2555.56
35.71	2544.56
35.73	2559.56
35.75	2576.56
35.77	2576.56
35.79	2585.56
35.81	2607.56
35.83	2699.56
35.85	2865.56
35.87	3039.56
35.89	3270.56
35.91	3488.56
35.93	3614.56
35.95	3629.56
35.97	3565.56
35.99	3480.56
36.01	3338.56
36.03	3155.56
36.05	2923.56
36.07	2738.56
36.09	2631.56
36.11	2536.56
36.13	2460.56
36.15	2379.56
36.17	2329.56
36.19	2305.56
36.21	2314.56
36.23	2301.56
36.25	2302.56
36.27	2313.56
36.29	2268.56
36.31	2263.56
36.33	2259.56
36.35	2269.56
36.37	2263.56
36.39	2264.56
36.41	2260.56
36.43	2264.56
36.45	2255.56
36.47	2242.56
36.49	2251.56
36.51	2256.56
36.53	2246.56
36.55	2262.56
36.57	2264.56
36.59	2318.56
36.61	2331.56
36.63	2275.56
36.65	2315.56
36.67	2348.56
36.69	2348.56
36.71	2374.56
36.73	2399.56
36.75	2433.56
36.77	2480.56
36.79	2574.56
36.81	2665.56
36.83	2775.56
36.85	2909.56
36.87	3119.56
36.89	3497.56
36.91	3933.56
36.93	4461.56
36.95	5182.56
36.97	5811.56
36.99	6201.56
37.01	6330.56
37.03	6295.56
37.05	5952.56
37.07	5371.56
37.09	4771.56
37.11	4421.56
37.13	4004.56
37.15	3626.56
37.17	3125.56
37.19	2832.56
37.21	2682.56
37.23	2623.56
37.25	2537.56
37.27	2501.56
37.29	2480.56
37.31	2483.56
37.33	2494.56
37.35	2446.56
37.37	2433.56
37.39	2365.56
37.41	2365.56
37.43	2395.56
37.45	2424.56
37.47	2439.56
37.49	2458.56
37.51	2420.56
37.53	2389.56
37.55	2338.56
37.57	2353.56
37.59	2382.56
37.61	2349.56
37.63	2328.56
37.65	2306.56
37.67	2305.56
37.69	2308.56
37.71	2284.56
37.73	2322.56
37.75	2321.56
37.77	2330.56
37.79	2267.56
37.81	2272.56
37.83	2291.56
37.85	2311.56
37.87	2326.56
37.89	2332.56
37.91	2336.56
37.93	2291.56
37.95	2332.56
37.97	2314.56
37.99	2365.56
38.01	2364.56
38.03	2438.56
38.05	2493.56
38.07	2501.56
38.09	2548.56
38.11	2506.56
38.13	2461.56
38.15	2436.56
38.17	2398.56
38.19	2379.56
38.21	2332.56
38.23	2355.56
38.25	2328.56
38.27	2296.56
38.29	2285.56
38.31	2340.56
38.33	2327.56
38.35	2333.56
38.37	2374.56
38.39	2403.56
38.41	2416.56
38.43	2350.56
38.45	2319.56
38.47	2365.56
38.49	2367.56
38.51	2367.56
38.53	2308.56
38.55	2252.56
38.57	2267.56
38.59	2272.56
38.61	2228.56
38.63	2259.56
38.65	2254.56
38.67	2255.56
38.69	2254.56
38.71	2284.56
38.73	2269.56
38.75	2345.56
38.77	2469.56
38.79	2544.56
38.81	2648.56
38.83	2629.56
38.85	2654.56
38.87	2629.56
38.89	2575.56
38.91	2534.56
38.93	2509.56
38.95	2513.56
38.97	2445.56
38.99	2467.56
39.01	2388.56
39.03	2391.56
39.05	2402.56
39.07	2304.56
39.09	2351.56
39.11	2306.56
39.13	2359.56
39.15	2332.56
39.17	2333.56
39.19	2347.56
39.21	2329.56
39.23	2308.56
39.25	2299.56
39.27	2249.56
39.29	2285.56
39.31	2267.56
39.33	2299.56
39.35	2312.56
39.37	2330.56
39.39	2387.56
39.41	2357.56
39.43	2393.56
39.45	2354.56
39.47	2366.56
39.49	2344.56
39.51	2334.56
39.53	2304.56
39.55	2325.56
39.57	2295.56
39.59	2316.56
39.61	2303.56
39.63	2338.56
39.65	2312.56
39.67	2327.56
39.69	2398.56
39.71	2363.56
39.73	2454.56
39.75	2500.56
39.77	2607.56
39.79	2712.56
39.81	2829.56
39.83	2890.56
39.85	2924.56
39.87	3061.56
39.89	3128.56
39.91	3205.56
39.93	3342.56
39.95	3258.56
39.97	3186.56
39.99	3019.56
40.01	2840.56

## Sheet: 2-STW
2.01003	2258.79
2.03003	2230.79
2.05003	2278.79
2.07003	2184.79
2.09003	2228.79
2.11003	2174.79
2.13003	2165.79
2.15003	2075.79
2.17003	2143.79
2.19003	2061.79
2.21003	2087.79
2.23003	2015.79
2.25003	1969.79
2.27003	1990.79
2.29003	2015.79
2.31003	1947.79
2.33003	1926.79
2.35003	1887.79
2.37003	1855.79
2.39003	1777.79
2.41003	1793.79
2.43003	1735.79
2.45003	1732.79
2.47003	1717.79
2.49003	1723.79
2.51003	1679.79
2.53003	1691.79
2.55003	1618.79
2.57003	1576.79
2.59003	1576.79
2.61003	1559.79
2.63003	1483.79
2.65003	1482.79
2.67003	1520.79
2.69003	1449.79
2.71003	1428.79
2.73003	1403.79
2.75003	1366.79
2.77003	1331.79
2.79003	1366.79
2.81003	1307.79
2.83003	1256.79
2.85003	1287.79
2.87003	1253.79
2.89003	1231.79
2.91003	1204.79
2.93003	1246.79
2.95003	1173.79
2.97003	1171.79
2.99003	1155.79
3.01003	1160.79
3.03003	1123.79
3.05003	1104.79
3.07003	1123.79
3.09003	1120.79
3.11003	1081.79
3.13003	1038.79
3.15003	1067.79
3.17003	1039.79
3.19003	1024.79
3.21003	1011.79
3.23003	982.789
3.25003	1014.79
3.27003	1009.79
3.29003	983.789
3.31003	960.789
3.33003	970.789
3.35003	985.789
3.37003	970.789
3.39003	967.789
3.41003	956.789
3.43003	952.789
3.45003	963.789
3.47003	935.789
3.49003	927.789
3.51003	909.789
3.53003	926.789
3.55003	932.789
3.57003	899.789
3.59003	926.789
3.61003	931.789
3.63003	902.789
3.65003	907.789
3.67003	913.789
3.69003	896.789
3.71003	910.789
3.73003	900.789
3.75003	903.789
3.77003	894.789
3.79003	915.789
3.81003	910.789
3.83003	924.789
3.85003	909.789
3.87003	913.789
3.89003	910.789
3.91003	914.789
3.93003	912.789
3.95003	931.789
3.97003	945.789
3.99003	928.789
4.01003	902.789
4.03003	896.789
4.05003	901.789
4.07003	902.789
4.09003	891.789
4.11003	914.789
4.13003	915.789
4.15003	922.789
4.17003	936.789
4.19003	917.789
4.21003	914.789
4.23003	930.789
4.25003	915.789
4.27003	907.789
4.29003	908.789
4.31003	927.789
4.33003	918.789
4.35003	935.789
4.37003	935.789
4.39003	942.789
4.41003	949.789
4.43003	951.789
4.45003	930.789
4.47003	949.789
4.49003	955.789
4.51003	920.789
4.53003	931.789
4.55003	947.789
4.57003	934.789
4.59003	941.789
4.61003	951.789
4.63003	960.789
4.65003	938.789
4.67003	941.789
4.69003	954.789
4.71003	941.789
4.73003	954.789
4.75003	970.789
4.77003	966.789
4.79003	961.789
4.81003	942.789
4.83003	953.789
4.85003	966.789
4.87003	949.789
4.89003	971.789
4.91003	1025.79
4.93003	1003.79
4.95003	969.789
4.97003	989.789
4.99003	983.789
5.01003	969.789
5.03003	961.789
5.05003	961.789
5.07003	987.789
5.09003	983.789
5.11003	981.789
5.13003	994.789
5.15003	991.789
5.17003	975.789
5.19003	973.789
5.21003	990.789
5.23003	1003.79
5.25003	1008.79
5.27003	1000.79
5.29003	990.789
5.31003	972.789
5.33003	961.789
5.35003	984.789
5.37003	988.789
5.39003	977.789
5.41003	999.789
5.43003	1005.79
5.45003	993.789
5.47003	990.789
5.49003	989.789
5.51003	1014.79
5.53003	1023.79
5.55003	995.789
5.57003	995.789
5.59003	999.789
5.61003	996.789
5.63003	995.789
5.65003	998.789
5.67003	1013.79
5.69003	1001.79
5.71003	1003.79
5.73003	1007.79
5.75003	1016.79
5.77003	1046.79
5.79003	1043.79
5.81003	1039.79
5.83003	1041.79
5.85003	1025.79
5.87003	1024.79
5.89003	1028.79
5.91003	1020.79
5.93003	1017.79
5.95003	1026.79
5.97003	1026.79
5.99003	1032.79
6.01003	1040.79
6.03003	1025.79
6.05003	1022.79
6.07003	1019.79
6.09003	1040.79
6.11003	1049.79
6.13003	1016.79
6.15003	1031.79
6.17003	1032.79
6.19003	1022.79
6.21003	1031.79
6.23003	1042.79
6.25003	1061.79
6.27003	1056.79
6.29003	1063.79
6.31003	1056.79
6.33003	1041.79
6.35003	1043.79
6.37003	1039.79
6.39003	1023.79
6.41003	1031.79
6.43003	1061.79
6.45003	1101.79
6.47003	1056.79
6.49003	1056.79
6.51003	1044.79
6.53003	1051.79
6.55003	1074.79
6.57003	1062.79
6.59003	1066.79
6.61003	1057.79
6.63003	1066.79
6.65003	1075.79
6.67003	1076.79
6.69003	1059.79
6.71003	1075.79
6.73003	1068.79
6.75003	1077.79
6.77003	1098.79
6.79003	1084.79
6.81003	1083.79
6.83003	1069.79
6.85003	1082.79
6.87003	1095.79
6.89003	1106.79
6.91003	1079.79
6.93003	1084.79
6.95003	1074.79
6.97003	1083.79
6.99003	1058.79
7.01003	1062.79
7.03003	1083.79
7.05003	1096.79
7.07003	1090.79
7.09003	1109.79
7.11003	1117.79
7.13003	1119.79
7.15003	1086.79
7.17003	1110.79
7.19003	1117.79
7.21003	1091.79
7.23003	1095.79
7.25003	1095.79
7.27003	1099.79
7.29003	1113.79
7.31003	1122.79
7.33003	1112.79
7.35003	1107.79
7.37003	1127.79
7.39003	1102.79
7.41003	1139.79
7.43003	1129.79
7.45003	1105.79
7.47003	1122.79
7.49003	1133.79
7.51003	1120.79
7.53003	1127.79
7.55003	1139.79
7.57003	1151.79
7.59003	1152.79
7.61003	1153.79
7.63003	1149.79
7.65003	1132.79
7.67003	1147.79
7.69003	1189.79
7.71003	1189.79
7.73003	1169.79
7.75003	1134.79
7.77003	1147.79
7.79003	1163.79
7.81003	1187.79
7.83003	1121.79
7.85003	1151.79
7.87003	1154.79
7.89003	1177.79
7.91003	1164.79
7.93003	1215.79
7.95003	1162.79
7.97003	1152.79
7.99003	1147.79
8.01003	1171.79
8.03003	1214.79
8.05003	1237.79
8.07003	1235.79
8.09003	1249.79
8.11003	1208.79
8.13003	1235.79
8.15003	1269.79
8.17003	1270.79
8.19003	1252.79
8.21003	1285.79
8.23003	1280.79
8.25003	1317.79
8.27003	1322.79
8.29003	1343.79
8.31003	1391.79
8.33003	1429.79
8.35003	1513.79
8.37003	1554.79
8.39003	1552.79
8.41003	1671.79
8.43003	1779.79
8.45003	1973.79
8.47003	2048.79
8.49003	1956.79
8.51003	1789.79
8.53003	1676.79
8.55003	1486.79
8.57003	1420.79
8.59003	1375.79
8.61003	1342.79
8.63003	1322.79
8.65003	1329.79
8.67003	1393.79
8.69003	1384.79
8.71003	1404.79
8.73003	1422.79
8.75003	1462.79
8.77003	1518.79
8.79003	1558.79
8.81003	1541.79
8.83003	1626.79
8.85003	1679.79
8.87003	1786.79
8.89003	1836.79
8.91003	2045.79
8.93003	2249.79
8.95003	2490.79
8.97003	2618.79
8.99003	2552.79
9.01003	2214.79
9.03003	1947.79
9.05003	1626.79
9.07003	1455.79
9.09003	1321.79
9.11003	1249.79
9.13003	1274.79
9.15003	1246.79
9.17003	1296.79
9.19003	1268.79
9.21003	1276.79
9.23003	1260.79
9.25003	1272.79
9.27003	1230.79
9.29003	1226.79
9.31003	1309.79
9.33003	1245.79
9.35003	1243.79
9.37003	1299.79
9.39003	1218.79
9.41003	1248.79
9.43003	1248.79
9.45003	1275.79
9.47003	1294.79
9.49003	1258.79
9.51003	1235.79
9.53003	1367.79
9.55003	1292.79
9.57003	1332.79
9.59003	1302.79
9.61003	1302.79
9.63003	1289.79
9.65003	1314.79
9.67003	1324.79
9.69003	1364.79
9.71003	1403.79
9.73003	1405.79
9.75003	1419.79
9.77003	1431.79
9.79003	1483.79
9.81003	1473.79
9.83003	1568.79
9.85003	1548.79
9.87003	1624.79
9.89003	1722.79
9.91003	1766.79
9.93003	1863.79
9.95003	1964.79
9.97003	1988.79
9.99003	2118.79
10.01	2236.79
10.03	2311.79
10.05	2453.79
10.07	2644.79
10.09	2818.79
10.11	3152.79
10.13	3359.79
10.15	3576.79
10.17	3897.79
10.19	4386.79
10.21	4929.79
10.23	5648.79
10.25	6429.79
10.27	7873.79
10.29	9712.79
10.31	11755.8
10.33	13184.8
10.35	12590.8
10.37	10041.8
10.39	6892.79
10.41	4693.79
10.43	3437.79
10.45	2688.79
10.47	2190.79
10.49	1908.79
10.51	1634.79
10.53	1544.79
10.55	1490.79
10.57	1399.79
10.59	1438.79
10.61	1426.79
10.63	1386.79
10.65	1421.79
10.67	1379.79
10.69	1426.79
10.71	1385.79
10.73	1351.79
10.75	1345.79
10.77	1357.79
10.79	1373.79
10.81	1390.79
10.83	1324.79
10.85	1312.79
10.87	1346.79
10.89	1355.79
10.91	1353.79
10.93	1349.79
10.95	1381.79
10.97	1355.79
10.99	1337.79
11.01	1310.79
11.03	1349.79
11.05	1344.79
11.07	1337.79
11.09	1313.79
11.11	1319.79
11.13	1328.79
11.15	1347.79
11.17	1336.79
11.19	1322.79
11.21	1345.79
11.23	1289.79
11.25	1298.79
11.27	1350.79
11.29	1345.79
11.31	1338.79
11.33	1326.79
11.35	1360.79
11.37	1296.79
11.39	1324.79
11.41	1324.79
11.43	1296.79
11.45	1319.79
11.47	1326.79
11.49	1319.79
11.51	1338.79
11.53	1320.79
11.55	1334.79
11.57	1335.79
11.59	1334.79
11.61	1303.79
11.63	1301.79
11.65	1312.79
11.67	1327.79
11.69	1290.79
11.71	1333.79
11.73	1373.79
11.75	1344.79
11.77	1349.79
11.79	1383.79
11.81	1404.79
11.83	1434.79
11.85	1439.79
11.87	1471.79
11.89	1542.79
11.91	1535.79
11.93	1556.79
11.95	1597.79
11.97	1626.79
11.99	1697.79
12.01	1747.79
12.03	1862.79
12.05	1885.79
12.07	2001.79
12.09	2166.79
12.11	2225.79
12.13	2395.79
12.15	2687.79
12.17	2986.79
12.19	3405.79
12.21	3976.79
12.23	4821.79
12.25	5624.79
12.27	5838.79
12.29	5541.79
12.31	4812.79
12.33	3806.79
12.35	2936.79
12.37	2404.79
12.39	2057.79
12.41	1791.79
12.43	1572.79
12.45	1455.79
12.47	1372.79
12.49	1360.79
12.51	1376.79
12.53	1348.79
12.55	1332.79
12.57	1319.79
12.59	1318.79
12.61	1333.79
12.63	1334.79
12.65	1332.79
12.67	1339.79
12.69	1336.79
12.71	1316.79
12.73	1339.79
12.75	1324.79
12.77	1333.79
12.79	1317.79
12.81	1286.79
12.83	1295.79
12.85	1318.79
12.87	1349.79
12.89	1326.79
12.91	1306.79
12.93	1298.79
12.95	1275.79
12.97	1311.79
12.99	1338.79
13.01	1314.79
13.03	1327.79
13.05	1330.79
13.07	1315.79
13.09	1319.79
13.11	1304.79
13.13	1292.79
13.15	1290.79
13.17	1293.79
13.19	1305.79
13.21	1316.79
13.23	1309.79
13.25	1298.79
13.27	1298.79
13.29	1324.79
13.31	1344.79
13.33	1316.79
13.35	1290.79
13.37	1282.79
13.39	1288.79
13.41	1307.79
13.43	1301.79
13.45	1290.79
13.47	1297.79
13.49	1302.79
13.51	1301.79
13.53	1289.79
13.55	1285.79
13.57	1293.79
13.59	1303.79
13.61	1292.79
13.63	1286.79
13.65	1271.79
13.67	1292.79
13.69	1314.79
13.71	1278.79
13.73	1267.79
13.75	1285.79
13.77	1285.79
13.79	1285.79
13.81	1284.79
13.83	1284.79
13.85	1306.79
13.87	1315.79
13.89	1330.79
13.91	1312.79
13.93	1314.79
13.95	1341.79
13.97	1311.79
13.99	1302.79
14.01	1292.79
14.03	1302.79
14.05	1343.79
14.07	1336.79
14.09	1373.79
14.11	1374.79
14.13	1359.79
14.15	1392.79
14.17	1401.79
14.19	1407.79
14.21	1423.79
14.23	1406.79
14.25	1470.79
14.27	1504.79
14.29	1495.79
14.31	1557.79
14.33	1606.79
14.35	1689.79
14.37	1784.79
14.39	1849.79
14.41	1966.79
14.43	2129.79
14.45	2414.79
14.47	2627.79
14.49	2960.79
14.51	3438.79
14.53	3947.79
14.55	4362.79
14.57	4360.79
14.59	4050.79
14.61	3734.79
14.63	3168.79
14.65	2702.79
14.67	2345.79
14.69	2036.79
14.71	1877.79
14.73	1754.79
14.75	1653.79
14.77	1616.79
14.79	1633.79
14.81	1636.79
14.83	1711.79
14.85	1769.79
14.87	1913.79
14.89	2048.79
14.91	2155.79
14.93	2186.79
14.95	2063.79
14.97	1902.79
14.99	1812.79
15.01	1621.79
15.03	1527.79
15.05	1503.79
15.07	1414.79
15.09	1435.79
15.11	1387.79
15.13	1357.79
15.15	1369.79
15.17	1315.79
15.19	1352.79
15.21	1318.79
15.23	1311.79
15.25	1297.79
15.27	1320.79
15.29	1363.79
15.31	1377.79
15.33	1342.79
15.35	1357.79
15.37	1389.79
15.39	1373.79
15.41	1374.79
15.43	1378.79
15.45	1382.79
15.47	1417.79
15.49	1378.79
15.51	1394.79
15.53	1442.79
15.55	1484.79
15.57	1480.79
15.59	1509.79
15.61	1521.79
15.63	1560.79
15.65	1652.79
15.67	1716.79
15.69	1875.79
15.71	2029.79
15.73	2228.79
15.75	2452.79
15.77	2619.79
15.79	2637.79
15.81	2479.79
15.83	2185.79
15.85	1992.79
15.87	1814.79
15.89	1692.79
15.91	1634.79
15.93	1600.79
15.95	1490.79
15.97	1485.79
15.99	1452.79
16.01	1386.79
16.03	1339.79
16.05	1346.79
16.07	1314.79
16.09	1343.79
16.11	1321.79
16.13	1302.79
16.15	1323.79
16.17	1335.79
16.19	1337.79
16.21	1304.79
16.23	1308.79
16.25	1280.79
16.27	1294.79
16.29	1304.79
16.31	1305.79
16.33	1291.79
16.35	1306.79
16.37	1321.79
16.39	1302.79
16.41	1298.79
16.43	1341.79
16.45	1325.79
16.47	1328.79
16.49	1348.79
16.51	1365.79
16.53	1367.79
16.55	1315.79
16.57	1334.79
16.59	1332.79
16.61	1371.79
16.63	1374.79
16.65	1360.79
16.67	1384.79
16.69	1362.79
16.71	1418.79
16.73	1456.79
16.75	1463.79
16.77	1445.79
16.79	1489.79
16.81	1496.79
16.83	1585.79
16.85	1605.79
16.87	1630.79
16.89	1720.79
16.91	1840.79
16.93	1967.79
16.95	2089.79
16.97	2218.79
16.99	2551.79
17.01	2847.79
17.03	3102.79
17.05	3557.79
17.07	3644.79
17.09	3848.79
17.11	3871.79
17.13	3850.79
17.15	3545.79
17.17	3123.79
17.19	2724.79
17.21	2355.79
17.23	2089.79
17.25	1888.79
17.27	1823.79
17.29	1699.79
17.31	1615.79
17.33	1593.79
17.35	1551.79
17.37	1504.79
17.39	1454.79
17.41	1440.79
17.43	1469.79
17.45	1525.79
17.47	1502.79
17.49	1493.79
17.51	1568.79
17.53	1568.79
17.55	1608.79
17.57	1716.79
17.59	1837.79
17.61	1895.79
17.63	2017.79
17.65	2258.79
17.67	2383.79
17.69	2647.79
17.71	3146.79
17.73	3698.79
17.75	4236.79
17.77	4559.79
17.79	4580.79
17.81	4128.79
17.83	3810.79
17.85	3176.79
17.87	2705.79
17.89	2341.79
17.91	2144.79
17.93	1904.79
17.95	1726.79
17.97	1671.79
17.99	1527.79
18.01	1541.79
18.03	1431.79
18.05	1425.79
18.07	1410.79
18.09	1376.79
18.11	1372.79
18.13	1377.79
18.15	1399.79
18.17	1378.79
18.19	1377.79
18.21	1412.79
18.23	1375.79
18.25	1379.79
18.27	1393.79
18.29	1344.79
18.31	1342.79
18.33	1357.79
18.35	1359.79
18.37	1328.79
18.39	1376.79
18.41	1387.79
18.43	1399.79
18.45	1361.79
18.47	1392.79
18.49	1421.79
18.51	1371.79
18.53	1382.79
18.55	1414.79
18.57	1453.79
18.59	1455.79
18.61	1437.79
18.63	1455.79
18.65	1462.79
18.67	1481.79
18.69	1519.79
18.71	1567.79
18.73	1623.79
18.75	1668.79
18.77	1776.79
18.79	1932.79
18.81	2021.79
18.83	2009.79
18.85	1997.79
18.87	1897.79
18.89	1809.79
18.91	1742.79
18.93	1591.79
18.95	1581.79
18.97	1636.79
18.99	1597.79
19.01	1576.79
19.03	1568.79
19.05	1592.79
19.07	1572.79
19.09	1538.79
19.11	1501.79
19.13	1536.79
19.15	1474.79
19.17	1436.79
19.19	1409.79
19.21	1413.79
19.23	1420.79
19.25	1379.79
19.27	1397.79
19.29	1396.79
19.31	1356.79
19.33	1352.79
19.35	1347.79
19.37	1349.79
19.39	1396.79
19.41	1365.79
19.43	1359.79
19.45	1414.79
19.47	1420.79
19.49	1429.79
19.51	1443.79
19.53	1487.79
19.55	1513.79
19.57	1522.79
19.59	1584.79
19.61	1694.79
19.63	1825.79
19.65	1945.79
19.67	1998.79
19.69	1997.79
19.71	1951.79
19.73	1847.79
19.75	1748.79
19.77	1685.79
19.79	1607.79
19.81	1559.79
19.83	1494.79
19.85	1448.79
19.87	1490.79
19.89	1461.79
19.91	1403.79
19.93	1415.79
19.95	1413.79
19.97	1403.79
19.99	1410.79
20.01	1422.79
20.03	1396.79
20.05	1384.79
20.07	1427.79
20.09	1415.79
20.11	1383.79
20.13	1359.79
20.15	1382.79
20.17	1399.79
20.19	1366.79
20.21	1413.79
20.23	1438.79
20.25	1426.79
20.27	1422.79
20.29	1442.79
20.31	1463.79
20.33	1445.79
20.35	1408.79
20.37	1432.79
20.39	1469.79
20.41	1471.79
20.43	1492.79
20.45	1520.79
20.47	1500.79
20.49	1502.79
20.51	1554.79
20.53	1601.79
20.55	1634.79
20.57	1729.79
20.59	1791.79
20.61	1864.79
20.63	1927.79
20.65	1915.79
20.67	1862.79
20.69	1810.79
20.71	1739.79
20.73	1626.79
20.75	1573.79
20.77	1560.79
20.79	1577.79
20.81	1533.79
20.83	1503.79
20.85	1523.79
20.87	1463.79
20.89	1427.79
20.91	1430.79
20.93	1426.79
20.95	1453.79
20.97	1457.79
20.99	1420.79
21.01	1421.79
21.03	1407.79
21.05	1400.79
21.07	1409.79
21.09	1415.79
21.11	1444.79
21.13	1416.79
21.15	1418.79
21.17	1437.79
21.19	1422.79
21.21	1463.79
21.23	1494.79
21.25	1456.79
21.27	1404.79
21.29	1416.79
21.31	1450.79
21.33	1445.79
21.35	1421.79
21.37	1440.79
21.39	1410.79
21.41	1427.79
21.43	1469.79
21.45	1446.79
21.47	1439.79
21.49	1430.79
21.51	1428.79
21.53	1442.79
21.55	1452.79
21.57	1443.79
21.59	1459.79
21.61	1478.79
21.63	1499.79
21.65	1493.79
21.67	1502.79
21.69	1501.79
21.71	1497.79
21.73	1536.79
21.75	1528.79
21.77	1523.79
21.79	1524.79
21.81	1532.79
21.83	1557.79
21.85	1545.79
21.87	1525.79
21.89	1555.79
21.91	1581.79
21.93	1539.79
21.95	1537.79
21.97	1587.79
21.99	1605.79
22.01	1616.79
22.03	1635.79
22.05	1680.79
22.07	1695.79
22.09	1716.79
22.11	1733.79
22.13	1807.79
22.15	1940.79
22.17	2060.79
22.19	2186.79
22.21	2371.79
22.23	2576.79
22.25	2841.79
22.27	3234.79
22.29	3734.79
22.31	4389.79
22.33	5307.79
22.35	6302.79
22.37	7432.79
22.39	8486.79
22.41	9112.79
22.43	9356.79
22.45	9268.79
22.47	9192.79
22.49	9130.79
22.51	9293.79
22.53	9461.79
22.55	9516.79
22.57	9253.79
22.59	8453.79
22.61	7477.79
22.63	6264.79
22.65	5258.79
22.67	4334.79
22.69	3809.79
22.71	3294.79
22.73	3012.79
22.75	2761.79
22.77	2532.79
22.79	2424.79
22.81	2302.79
22.83	2230.79
22.85	2140.79
22.87	2091.79
22.89	2057.79
22.91	2070.79
22.93	2105.79
22.95	2203.79
22.97	2388.79
22.99	2654.79
23.01	2869.79
23.03	3290.79
23.05	3796.79
23.07	4418.79
23.09	5186.79
23.11	5915.79
23.13	6377.79
23.15	6554.79
23.17	6220.79
23.19	5473.79
23.21	4825.79
23.23	4094.79
23.25	3491.79
23.27	3205.79
23.29	2890.79
23.31	2673.79
23.33	2490.79
23.35	2365.79
23.37	2267.79
23.39	2197.79
23.41	2021.79
23.43	1891.79
23.45	1773.79
23.47	1786.79
23.49	1693.79
23.51	1731.79
23.53	1645.79
23.55	1616.79
23.57	1615.79
23.59	1580.79
23.61	1596.79
23.63	1654.79
23.65	1617.79
23.67	1652.79
23.69	1679.79
23.71	1738.79
23.73	1742.79
23.75	1741.79
23.77	1734.79
23.79	1708.79
23.81	1766.79
23.83	1862.79
23.85	1922.79
23.87	2051.79
23.89	2160.79
23.91	2224.79
23.93	2405.79
23.95	2679.79
23.97	3113.79
23.99	3630.79
24.01	4304.79
24.03	5133.79
24.05	6172.79
24.07	6643.79
24.09	6652.79
24.11	6342.79
24.13	5777.79
24.15	5082.79
24.17	4394.79
24.19	3752.79
24.21	3278.79
24.23	2945.79
24.25	2840.79
24.27	2644.79
24.29	2456.79
24.31	2292.79
24.33	2164.79
24.35	2078.79
24.37	2022.79
24.39	1900.79
24.41	1834.79
24.43	1783.79
24.45	1761.79
24.47	1796.79
24.49	1804.79
24.51	1788.79
24.53	1782.79
24.55	1849.79
24.57	1844.79
24.59	1817.79
24.61	1834.79
24.63	1832.79
24.65	1678.79
24.67	1718.79
24.69	1714.79
24.71	1677.79
24.73	1677.79
24.75	1666.79
24.77	1691.79
24.79	1691.79
24.81	1645.79
24.83	1681.79
24.85	1679.79
24.87	1693.79
24.89	1740.79
24.91	1742.79
24.93	1760.79
24.95	1809.79
24.97	1805.79
24.99	1801.79
25.01	1864.79
25.03	1901.79
25.05	2012.79
25.07	2221.79
25.09	2319.79
25.11	2565.79
25.13	2919.79
25.15	3401.79
25.17	3953.79
25.19	4548.79
25.21	4987.79
25.23	5209.79
25.25	5365.79
25.27	5444.79
25.29	5848.79
25.31	6286.79
25.33	6592.79
25.35	6753.79
25.37	7010.79
25.39	6643.79
25.41	6397.79
25.43	6360.79
25.45	6170.79
25.47	6098.79
25.49	6410.79
25.51	6987.79
25.53	7823.79
25.55	8216.79
25.57	8025.79
25.59	7559.79
25.61	6849.79
25.63	6079.79
25.65	5081.79
25.67	4472.79
25.69	3873.79
25.71	3419.79
25.73	3116.79
25.75	2891.79
25.77	2757.79
25.79	2642.79
25.81	2493.79
25.83	2398.79
25.85	2299.79
25.87	2294.79
25.89	2265.79
25.91	2279.79
25.93	2320.79
25.95	2499.79
25.97	2691.79
25.99	2978.79
26.01	3356.79
26.03	4035.79
26.05	4454.79
26.07	4571.79
26.09	4631.79
26.11	4507.79
26.13	4240.79
26.15	3824.79
26.17	3408.79
26.19	3144.79
26.21	2878.79
26.23	2538.79
26.25	2411.79
26.27	2335.79
26.29	2182.79
26.31	2109.79
26.33	2077.79
26.35	2014.79
26.37	1950.79
26.39	1871.79
26.41	1755.79
26.43	1720.79
26.45	1729.79
26.47	1759.79
26.49	1705.79
26.51	1648.79
26.53	1666.79
26.55	1694.79
26.57	1660.79
26.59	1677.79
26.61	1693.79
26.63	1688.79
26.65	1659.79
26.67	1630.79
26.69	1725.79
26.71	1712.79
26.73	1734.79
26.75	1814.79
26.77	1926.79
26.79	2035.79
26.81	2115.79
26.83	2289.79
26.85	2504.79
26.87	2761.79
26.89	3018.79
26.91	3231.79
26.93	3165.79
26.95	3081.79
26.97	2921.79
26.99	2703.79
27.01	2523.79
27.03	2385.79
27.05	2202.79
27.07	2088.79
27.09	2008.79
27.11	2014.79
27.13	1976.79
27.15	1894.79
27.17	1866.79
27.19	1819.79
27.21	1768.79
27.23	1758.79
27.25	1682.79
27.27	1680.79
27.29	1669.79
27.31	1652.79
27.33	1649.79
27.35	1617.79
27.37	1629.79
27.39	1608.79
27.41	1618.79
27.43	1667.79
27.45	1660.79
27.47	1656.79
27.49	1671.79
27.51	1637.79
27.53	1635.79
27.55	1656.79
27.57	1705.79
27.59	1690.79
27.61	1689.79
27.63	1725.79
27.65	1732.79
27.67	1711.79
27.69	1718.79
27.71	1754.79
27.73	1811.79
27.75	1844.79
27.77	1900.79
27.79	1963.79
27.81	2082.79
27.83	2269.79
27.85	2493.79
27.87	2732.79
27.89	3141.79
27.91	3632.79
27.93	4070.79
27.95	4306.79
27.97	4274.79
27.99	4313.79
28.01	4365.79
28.03	4286.79
28.05	4188.79
28.07	3989.79
28.09	3811.79
28.11	3642.79
28.13	3332.79
28.15	3055.79
28.17	2861.79
28.19	2677.79
28.21	2439.79
28.23	2266.79
28.25	2130.79
28.27	2023.79
28.29	1969.79
28.31	1896.79
28.33	1827.79
28.35	1762.79
28.37	1738.79
28.39	1731.79
28.41	1701.79
28.43	1666.79
28.45	1671.79
28.47	1671.79
28.49	1664.79
28.51	1651.79
28.53	1671.79
28.55	1691.79
28.57	1667.79
28.59	1680.79
28.61	1734.79
28.63	1768.79
28.65	1794.79
28.67	1818.79
28.69	1798.79
28.71	1771.79
28.73	1754.79
28.75	1742.79
28.77	1765.79
28.79	1759.79
28.81	1701.79
28.83	1652.79
28.85	1646.79
28.87	1651.79
28.89	1669.79
28.91	1661.79
28.93	1637.79
28.95	1630.79
28.97	1639.79
28.99	1662.79
29.01	1629.79
29.03	1672.79
29.05	1682.79
29.07	1650.79
29.09	1639.79
29.11	1641.79
29.13	1654.79
29.15	1668.79
29.17	1672.79
29.19	1712.79
29.21	1706.79
29.23	1767.79
29.25	1836.79
29.27	1949.79
29.29	2037.79
29.31	2184.79
29.33	2393.79
29.35	2509.79
29.37	2654.79
29.39	2789.79
29.41	2911.79
29.43	3149.79
29.45	3436.79
29.47	3869.79
29.49	4153.79
29.51	4359.79
29.53	4401.79
29.55	4248.79
29.57	4008.79
29.59	3725.79
29.61	3476.79
29.63	3129.79
29.65	2827.79
29.67	2587.79
29.69	2458.79
29.71	2315.79
29.73	2245.79
29.75	2181.79
29.77	2096.79
29.79	2021.79
29.81	1924.79
29.83	1891.79
29.85	1884.79
29.87	1924.79
29.89	1850.79
29.91	1862.79
29.93	1847.79
29.95	1817.79
29.97	1748.79
29.99	1796.79
30.01	1847.79
30.03	1786.79
30.05	1763.79
30.07	1780.79
30.09	1702.79
30.11	1659.79
30.13	1705.79
30.15	1751.79
30.17	1700.79
30.19	1708.79
30.21	1722.79
30.23	1745.79
30.25	1738.79
30.27	1761.79
30.29	1745.79
30.31	1762.79
30.33	1793.79
30.35	1778.79
30.37	1839.79
30.39	1885.79
30.41	1963.79
30.43	2099.79
30.45	2164.79
30.47	2319.79
30.49	2576.79
30.51	2887.79
30.53	3270.79
30.55	3658.79
30.57	3979.79
30.59	4050.79
30.61	4294.79
30.63	4516.79
30.65	4473.79
30.67	4709.79
30.69	4951.79
30.71	5170.79
30.73	5303.79
30.75	5177.79
30.77	4991.79
30.79	4738.79
30.81	4325.79
30.83	4066.79
30.85	3857.79
30.87	3693.79
30.89	3652.79
30.91	3738.79
30.93	4020.79
30.95	4168.79
30.97	4342.79
30.99	4304.79
31.01	4107.79
31.03	3783.79
31.05	3686.79
31.07	3526.79
31.09	3270.79
31.11	3060.79
31.13	2943.79
31.15	2853.79
31.17	2788.79
31.19	2761.79
31.21	2643.79
31.23	2446.79
31.25	2338.79
31.27	2189.79
31.29	2038.79
31.31	2020.79
31.33	1955.79
31.35	1919.79
31.37	1912.79
31.39	1883.79
31.41	1866.79
31.43	1876.79
31.45	1818.79
31.47	1840.79
31.49	1865.79
31.51	1870.79
31.53	1848.79
31.55	1913.79
31.57	1967.79
31.59	2171.79
31.61	2235.79
31.63	2334.79
31.65	2662.79
31.67	3033.79
31.69	3361.79
31.71	3730.79
31.73	4043.79
31.75	4285.79
31.77	4316.79
31.79	4348.79
31.81	4414.79
31.83	4464.79
31.85	4591.79
31.87	4848.79
31.89	4725.79
31.91	4648.79
31.93	4399.79
31.95	4100.79
31.97	3938.79
31.99	3570.79
32.01	3277.79
32.03	3036.79
32.05	2793.79
32.07	2601.79
32.09	2516.79
32.11	2383.79
32.13	2210.79
32.15	2162.79
32.17	2073.79
32.19	1966.79
32.21	1922.79
32.23	1867.79
32.25	1903.79
32.27	1882.79
32.29	1803.79
32.31	1717.79
32.33	1733.79
32.35	1775.79
32.37	1684.79
32.39	1658.79
32.41	1684.79
32.43	1703.79
32.45	1638.79
32.47	1686.79
32.49	1711.79
32.51	1691.79
32.53	1708.79
32.55	1687.79
32.57	1702.79
32.59	1733.79
32.61	1748.79
32.63	1779.79
32.65	1822.79
32.67	1857.79
32.69	1963.79
32.71	2129.79
32.73	2278.79
32.75	2460.79
32.77	2543.79
32.79	2687.79
32.81	2671.79
32.83	2626.79
32.85	2525.79
32.87	2457.79
32.89	2388.79
32.91	2279.79
32.93	2205.79
32.95	2179.79
32.97	2167.79
32.99	2149.79
33.01	2047.79
33.03	1980.79
33.05	1957.79
33.07	1947.79
33.09	1893.79
33.11	1876.79
33.13	1834.79
33.15	1756.79
33.17	1762.79
33.19	1774.79
33.21	1749.79
33.23	1722.79
33.25	1712.79
33.27	1714.79
33.29	1731.79
33.31	1707.79
33.33	1729.79
33.35	1681.79
33.37	1700.79
33.39	1665.79
33.41	1696.79
33.43	1726.79
33.45	1665.79
33.47	1720.79
33.49	1691.79
33.51	1727.79
33.53	1734.79
33.55	1704.79
33.57	1691.79
33.59	1653.79
33.61	1667.79
33.63	1689.79
33.65	1719.79
33.67	1692.79
33.69	1708.79
33.71	1724.79
33.73	1741.79
33.75	1720.79
33.77	1709.79
33.79	1710.79
33.81	1759.79
33.83	1761.79
33.85	1801.79
33.87	1834.79
33.89	1837.79
33.91	1809.79
33.93	1914.79
33.95	2020.79
33.97	2142.79
33.99	2247.79
34.01	2329.79
34.03	2350.79
34.05	2345.79
34.07	2382.79
34.09	2396.79
34.11	2358.79
34.13	2270.79
34.15	2190.79
34.17	2131.79
34.19	2081.79
34.21	2068.79
34.23	2013.79
34.25	2014.79
34.27	2069.79
34.29	2094.79
34.31	2164.79
34.33	2287.79
34.35	2316.79
34.37	2349.79
34.39	2362.79
34.41	2343.79
34.43	2245.79
34.45	2224.79
34.47	2258.79
34.49	2187.79
34.51	2151.79
34.53	2145.79
34.55	2146.79
34.57	2106.79
34.59	2049.79
34.61	2041.79
34.63	1968.79
34.65	1933.79
34.67	1974.79
34.69	1981.79
34.71	1935.79
34.73	1917.79
34.75	1906.79
34.77	1885.79
34.79	1890.79
34.81	1919.79
34.83	1927.79
34.85	1950.79
34.87	1954.79
34.89	2039.79
34.91	2124.79
34.93	2275.79
34.95	2431.79
34.97	2663.79
34.99	2987.79
35.01	3441.79
35.03	3917.79
35.05	4312.79
35.07	4566.79
35.09	4669.79
35.11	4636.79
35.13	4496.79
35.15	4362.79
35.17	4176.79
35.19	3875.79
35.21	3623.79
35.23	3367.79
35.25	3135.79
35.27	3008.79
35.29	2892.79
35.31	2767.79
35.33	2654.79
35.35	2559.79
35.37	2498.79
35.39	2463.79
35.41	2490.79
35.43	2500.79
35.45	2564.79
35.47	2735.79
35.49	2935.79
35.51	3158.79
35.53	3442.79
35.55	3689.79
35.57	3729.79
35.59	3607.79
35.61	3415.79
35.63	3265.79
35.65	3145.79
35.67	3002.79
35.69	2839.79
35.71	2696.79
35.73	2564.79
35.75	2452.79
35.77	2414.79
35.79	2425.79
35.81	2463.79
35.83	2541.79
35.85	2650.79
35.87	2746.79
35.89	2728.79
35.91	2663.79
35.93	2630.79
35.95	2614.79
35.97	2640.79
35.99	2654.79
36.01	2679.79
36.03	2749.79
36.05	2828.79
36.07	2890.79
36.09	3047.79
36.11	3152.79
36.13	3238.79
36.15	3254.79
36.17	3191.79
36.19	3098.79
36.21	2966.79
36.23	2870.79
36.25	2749.79
36.27	2591.79
36.29	2405.79
36.31	2303.79
36.33	2207.79
36.35	2190.79
36.37	2156.79
36.39	2057.79
36.41	2027.79
36.43	1986.79
36.45	1900.79
36.47	1872.79
36.49	1890.79
36.51	1883.79
36.53	1859.79
36.55	1826.79
36.57	1856.79
36.59	1813.79
36.61	1777.79
36.63	1799.79
36.65	1795.79
36.67	1792.79
36.69	1789.79
36.71	1795.79
36.73	1803.79
36.75	1814.79
36.77	1809.79
36.79	1832.79
36.81	1794.79
36.83	1830.79
36.85	1894.79
36.87	1894.79
36.89	1901.79
36.91	1935.79
36.93	1968.79
36.95	2066.79
36.97	2195.79
36.99	2369.79
37.01	2508.79
37.03	2688.79
37.05	3054.79
37.07	3518.79
37.09	3930.79
37.11	4463.79
37.13	4976.79
37.15	5418.79
37.17	5822.79
37.19	5906.79
37.21	5874.79
37.23	5816.79
37.25	5601.79
37.27	5347.79
37.29	5051.79
37.31	4718.79
37.33	4184.79
37.35	3958.79
37.37	3621.79
37.39	3357.79
37.41	3158.79
37.43	3023.79
37.45	2875.79
37.47	2845.79
37.49	2755.79
37.51	2701.79
37.53	2583.79
37.55	2523.79
37.57	2442.79
37.59	2378.79
37.61	2385.79
37.63	2359.79
37.65	2339.79
37.67	2270.79
37.69	2221.79
37.71	2210.79
37.73	2157.79
37.75	2088.79
37.77	2046.79
37.79	1972.79
37.81	1987.79
37.83	1916.79
37.85	1870.79
37.87	1876.79
37.89	1847.79
37.91	1875.79
37.93	1874.79
37.95	1812.79
37.97	1806.79
37.99	1816.79
38.01	1832.79
38.03	1876.79
38.05	1823.79
38.07	1847.79
38.09	1892.79
38.11	1949.79
38.13	1929.79
38.15	1966.79
38.17	2152.79
38.19	2227.79
38.21	2349.79
38.23	2514.79
38.25	2718.79
38.27	2793.79
38.29	2913.79
38.31	2756.79
38.33	2712.79
38.35	2689.79
38.37	2653.79
38.39	2497.79
38.41	2368.79
38.43	2269.79
38.45	2162.79
38.47	2083.79
38.49	2111.79
38.51	2032.79
38.53	2012.79
38.55	1993.79
38.57	1933.79
38.59	1960.79
38.61	1911.79
38.63	1905.79
38.65	1894.79
38.67	1831.79
38.69	1875.79
38.71	1851.79
38.73	1822.79
38.75	1796.79
38.77	1697.79
38.79	1742.79
38.81	1812.79
38.83	1794.79
38.85	1775.79
38.87	1793.79
38.89	1875.79
38.91	1757.79
38.93	1803.79
38.95	1881.79
38.97	1900.79
38.99	1866.79
39.01	1922.79
39.03	2007.79
39.05	2030.79
39.07	2143.79
39.09	2065.79
39.11	2181.79
39.13	2137.79
39.15	2192.79
39.17	2157.79
39.19	2194.79
39.21	2167.79
39.23	2157.79
39.25	2218.79
39.27	2138.79
39.29	2171.79
39.31	2090.79
39.33	2097.79
39.35	1983.79
39.37	2045.79
39.39	1900.79
39.41	1962.79
39.43	1968.79
39.45	1996.79
39.47	1937.79
39.49	1987.79
39.51	1926.79
39.53	1944.79
39.55	1997.79
39.57	2148.79
39.59	2166.79
39.61	2101.79
39.63	2192.79
39.65	2096.79
39.67	2133.79
39.69	2129.79
39.71	2054.79
39.73	2113.79
39.75	2070.79
39.77	1956.79
39.79	2027.79
39.81	2065.79
39.83	2053.79
39.85	2067.79
39.87	2067.79
39.89	2138.79
39.91	2351.79
39.93	2413.79
39.95	2557.79
39.97	2863.79
39.99	2938.79
40.01	3081.79

## Sheet: 3.5-STW
2.01003	2506.56
2.03003	2473.56
2.05003	2465.56
2.07003	2465.56
2.09003	2389.56
2.11003	2373.56
2.13003	2306.56
2.15003	2295.56
2.17003	2305.56
2.19003	2275.56
2.21003	2212.56
2.23003	2185.56
2.25003	2174.56
2.27003	2180.56
2.29003	2193.56
2.31003	2117.56
2.33003	2094.56
2.35003	2005.56
2.37003	2055.56
2.39003	2011.56
2.41003	1964.56
2.43003	1943.56
2.45003	1952.56
2.47003	1882.56
2.49003	1888.56
2.51003	1826.56
2.53003	1870.56
2.55003	1833.56
2.57003	1781.56
2.59003	1727.56
2.61003	1706.56
2.63003	1649.56
2.65003	1701.56
2.67003	1654.56
2.69003	1635.56
2.71003	1656.56
2.73003	1624.56
2.75003	1579.56
2.77003	1623.56
2.79003	1533.56
2.81003	1457.56
2.83003	1467.56
2.85003	1453.56
2.87003	1436.56
2.89003	1401.56
2.91003	1406.56
2.93003	1384.56
2.95003	1383.56
2.97003	1352.56
2.99003	1336.56
3.01003	1350.56
3.03003	1299.56
3.05003	1289.56
3.07003	1250.56
3.09003	1279.56
3.11003	1243.56
3.13003	1227.56
3.15003	1228.56
3.17003	1214.56
3.19003	1199.56
3.21003	1209.56
3.23003	1156.56
3.25003	1172.56
3.27003	1125.56
3.29003	1162.56
3.31003	1145.56
3.33003	1135.56
3.35003	1111.56
3.37003	1165.56
3.39003	1136.56
3.41003	1137.56
3.43003	1128.56
3.45003	1109.56
3.47003	1121.56
3.49003	1135.56
3.51003	1117.56
3.53003	1105.56
3.55003	1075.56
3.57003	1087.56
3.59003	1152.56
3.61003	1102.56
3.63003	1129.56
3.65003	1122.56
3.67003	1093.56
3.69003	1086.56
3.71003	1098.56
3.73003	1083.56
3.75003	1078.56
3.77003	1080.56
3.79003	1082.56
3.81003	1078.56
3.83003	1096.56
3.85003	1094.56
3.87003	1085.56
3.89003	1084.56
3.91003	1097.56
3.93003	1090.56
3.95003	1070.56
3.97003	1115.56
3.99003	1100.56
4.01003	1087.56
4.03003	1089.56
4.05003	1107.56
4.07003	1124.56
4.09003	1111.56
4.11003	1089.56
4.13003	1116.56
4.15003	1103.56
4.17003	1119.56
4.19003	1119.56
4.21003	1104.56
4.23003	1121.56
4.25003	1103.56
4.27003	1089.56
4.29003	1096.56
4.31003	1108.56
4.33003	1123.56
4.35003	1149.56
4.37003	1155.56
4.39003	1118.56
4.41003	1110.56
4.43003	1119.56
4.45003	1131.56
4.47003	1097.56
4.49003	1115.56
4.51003	1118.56
4.53003	1120.56
4.55003	1127.56
4.57003	1139.56
4.59003	1124.56
4.61003	1091.56
4.63003	1105.56
4.65003	1116.56
4.67003	1116.56
4.69003	1121.56
4.71003	1128.56
4.73003	1123.56
4.75003	1115.56
4.77003	1121.56
4.79003	1143.56
4.81003	1145.56
4.83003	1130.56
4.85003	1133.56
4.87003	1136.56
4.89003	1131.56
4.91003	1152.56
4.93003	1155.56
4.95003	1155.56
4.97003	1141.56
4.99003	1159.56
5.01003	1134.56
5.03003	1144.56
5.05003	1150.56
5.07003	1150.56
5.09003	1171.56
5.11003	1192.56
5.13003	1190.56
5.15003	1152.56
5.17003	1144.56
5.19003	1176.56
5.21003	1190.56
5.23003	1163.56
5.25003	1152.56
5.27003	1171.56
5.29003	1159.56
5.31003	1151.56
5.33003	1150.56
5.35003	1146.56
5.37003	1150.56
5.39003	1145.56
5.41003	1155.56
5.43003	1170.56
5.45003	1162.56
5.47003	1175.56
5.49003	1195.56
5.51003	1199.56
5.53003	1211.56
5.55003	1189.56
5.57003	1175.56
5.59003	1159.56
5.61003	1159.56
5.63003	1186.56
5.65003	1205.56
5.67003	1215.56
5.69003	1203.56
5.71003	1177.56
5.73003	1182.56
5.75003	1183.56
5.77003	1167.56
5.79003	1185.56
5.81003	1192.56
5.83003	1178.56
5.85003	1170.56
5.87003	1175.56
5.89003	1207.56
5.91003	1216.56
5.93003	1203.56
5.95003	1218.56
5.97003	1228.56
5.99003	1242.56
6.01003	1248.56
6.03003	1231.56
6.05003	1219.56
6.07003	1202.56
6.09003	1195.56
6.11003	1200.56
6.13003	1172.56
6.15003	1195.56
6.17003	1220.56
6.19003	1195.56
6.21003	1199.56
6.23003	1213.56
6.25003	1203.56
6.27003	1197.56
6.29003	1197.56
6.31003	1201.56
6.33003	1222.56
6.35003	1235.56
6.37003	1224.56
6.39003	1210.56
6.41003	1238.56
6.43003	1216.56
6.45003	1210.56
6.47003	1230.56
6.49003	1211.56
6.51003	1232.56
6.53003	1255.56
6.55003	1248.56
6.57003	1248.56
6.59003	1251.56
6.61003	1246.56
6.63003	1234.56
6.65003	1233.56
6.67003	1236.56
6.69003	1245.56
6.71003	1267.56
6.73003	1232.56
6.75003	1230.56
6.77003	1246.56
6.79003	1248.56
6.81003	1272.56
6.83003	1273.56
6.85003	1260.56
6.87003	1276.56
6.89003	1271.56
6.91003	1279.56
6.93003	1274.56
6.95003	1261.56
6.97003	1267.56
6.99003	1291.56
7.01003	1261.56
7.03003	1280.56
7.05003	1283.56
7.07003	1283.56
7.09003	1299.56
7.11003	1277.56
7.13003	1286.56
7.15003	1305.56
7.17003	1277.56
7.19003	1292.56
7.21003	1338.56
7.23003	1296.56
7.25003	1285.56
7.27003	1292.56
7.29003	1313.56
7.31003	1295.56
7.33003	1288.56
7.35003	1330.56
7.37003	1330.56
7.39003	1331.56
7.41003	1306.56
7.43003	1309.56
7.45003	1312.56
7.47003	1316.56
7.49003	1338.56
7.51003	1373.56
7.53003	1377.56
7.55003	1328.56
7.57003	1319.56
7.59003	1343.56
7.61003	1331.56
7.63003	1328.56
7.65003	1346.56
7.67003	1362.56
7.69003	1349.56
7.71003	1378.56
7.73003	1386.56
7.75003	1396.56
7.77003	1375.56
7.79003	1365.56
7.81003	1422.56
7.83003	1441.56
7.85003	1483.56
7.87003	1522.56
7.89003	1555.56
7.91003	1526.56
7.93003	1567.56
7.95003	1580.56
7.97003	1541.56
7.99003	1521.56
8.01003	1421.56
8.03003	1400.56
8.05003	1394.56
8.07003	1421.56
8.09003	1430.56
8.11003	1444.56
8.13003	1424.56
8.15003	1445.56
8.17003	1458.56
8.19003	1483.56
8.21003	1511.56
8.23003	1528.56
8.25003	1524.56
8.27003	1562.56
8.29003	1578.56
8.31003	1640.56
8.33003	1680.56
8.35003	1732.56
8.37003	1780.56
8.39003	1887.56
8.41003	1976.56
8.43003	2104.56
8.45003	2079.56
8.47003	2035.56
8.49003	1861.56
8.51003	1766.56
8.53003	1699.56
8.55003	1616.56
8.57003	1644.56
8.59003	1638.56
8.61003	1654.56
8.63003	1687.56
8.65003	1683.56
8.67003	1688.56
8.69003	1753.56
8.71003	1737.56
8.73003	1828.56
8.75003	1780.56
8.77003	1795.56
8.79003	1906.56
8.81003	1931.56
8.83003	2039.56
8.85003	2092.56
8.87003	2162.56
8.89003	2377.56
8.91003	2566.56
8.93003	2691.56
8.95003	2707.56
8.97003	2482.56
8.99003	2215.56
9.01003	1989.56
9.03003	1794.56
9.05003	1686.56
9.07003	1626.56
9.09003	1637.56
9.11003	1608.56
9.13003	1621.56
9.15003	1568.56
9.17003	1582.56
9.19003	1555.56
9.21003	1542.56
9.23003	1579.56
9.25003	1535.56
9.27003	1571.56
9.29003	1556.56
9.31003	1538.56
9.33003	1565.56
9.35003	1536.56
9.37003	1514.56
9.39003	1541.56
9.41003	1487.56
9.43003	1570.56
9.45003	1511.56
9.47003	1540.56
9.49003	1546.56
9.51003	1565.56
9.53003	1566.56
9.55003	1589.56
9.57003	1570.56
9.59003	1571.56
9.61003	1571.56
9.63003	1602.56
9.65003	1608.56
9.67003	1646.56
9.69003	1605.56
9.71003	1613.56
9.73003	1601.56
9.75003	1638.56
9.77003	1706.56
9.79003	1717.56
9.81003	1715.56
9.83003	1759.56
9.85003	1817.56
9.87003	1826.56
9.89003	1953.56
9.91003	2043.56
9.93003	2029.56
9.95003	2104.56
9.97003	2172.56
9.99003	2244.56
10.01	2367.56
10.03	2506.56
10.05	2597.56
10.07	2750.56
10.09	2922.56
10.11	3158.56
10.13	3505.56
10.15	3770.56
10.17	4141.56
10.19	4664.56
10.21	5217.56
10.23	6320.56
10.25	7381.56
10.27	8911.56
10.29	10140.6
10.31	10200.6
10.33	8808.56
10.35	6892.56
10.37	5289.56
10.39	3816.56
10.41	2840.56
10.43	2423.56
10.45	2143.56
10.47	2143.56
10.49	2081.56
10.51	2060.56
10.53	2001.56
10.55	1989.56
10.57	1896.56
10.59	1869.56
10.61	1897.56
10.63	1905.56
10.65	1853.56
10.67	1799.56
10.69	1767.56
10.71	1679.56
10.73	1692.56
10.75	1655.56
10.77	1595.56
10.79	1607.56
10.81	1552.56
10.83	1620.56
10.85	1593.56
10.87	1565.56
10.89	1560.56
10.91	1542.56
10.93	1574.56
10.95	1632.56
10.97	1613.56
10.99	1588.56
11.01	1598.56
11.03	1591.56
11.05	1551.56
11.07	1552.56
11.09	1578.56
11.11	1596.56
11.13	1595.56
11.15	1546.56
11.17	1514.56
11.19	1571.56
11.21	1611.56
11.23	1609.56
11.25	1586.56
11.27	1581.56
11.29	1591.56
11.31	1554.56
11.33	1570.56
11.35	1558.56
11.37	1574.56
11.39	1569.56
11.41	1592.56
11.43	1599.56
11.45	1590.56
11.47	1582.56
11.49	1570.56
11.51	1570.56
11.53	1541.56
11.55	1556.56
11.57	1564.56
11.59	1604.56
11.61	1581.56
11.63	1544.56
11.65	1534.56
11.67	1574.56
11.69	1557.56
11.71	1599.56
11.73	1595.56
11.75	1573.56
11.77	1576.56
11.79	1603.56
11.81	1609.56
11.83	1620.56
11.85	1645.56
11.87	1620.56
11.89	1671.56
11.91	1722.56
11.93	1737.56
11.95	1789.56
11.97	1875.56
11.99	1887.56
12.01	1946.56
12.03	2010.56
12.05	2080.56
12.07	2164.56
12.09	2241.56
12.11	2420.56
12.13	2624.56
12.15	2914.56
12.17	3265.56
12.19	3732.56
12.21	4263.56
12.23	4585.56
12.25	4561.56
12.27	4080.56
12.29	3456.56
12.31	2935.56
12.33	2446.56
12.35	2019.56
12.37	1811.56
12.39	1686.56
12.41	1598.56
12.43	1570.56
12.45	1547.56
12.47	1552.56
12.49	1574.56
12.51	1596.56
12.53	1558.56
12.55	1549.56
12.57	1566.56
12.59	1566.56
12.61	1567.56
12.63	1560.56
12.65	1545.56
12.67	1531.56
12.69	1571.56
12.71	1571.56
12.73	1548.56
12.75	1560.56
12.77	1553.56
12.79	1542.56
12.81	1525.56
12.83	1518.56
12.85	1520.56
12.87	1534.56
12.89	1548.56
12.91	1545.56
12.93	1530.56
12.95	1538.56
12.97	1557.56
12.99	1568.56
13.01	1588.56
13.03	1610.56
13.05	1634.56
13.07	1616.56
13.09	1586.56
13.11	1581.56
13.13	1552.56
13.15	1545.56
13.17	1523.56
13.19	1530.56
13.21	1564.56
13.23	1543.56
13.25	1528.56
13.27	1528.56
13.29	1569.56
13.31	1559.56
13.33	1521.56
13.35	1508.56
13.37	1500.56
13.39	1512.56
13.41	1522.56
13.43	1536.56
13.45	1522.56
13.47	1496.56
13.49	1498.56
13.51	1519.56
13.53	1483.56
13.55	1481.56
13.57	1529.56
13.59	1513.56
13.61	1499.56
13.63	1524.56
13.65	1512.56
13.67	1502.56
13.69	1522.56
13.71	1520.56
13.73	1494.56
13.75	1514.56
13.77	1549.56
13.79	1555.56
13.81	1558.56
13.83	1532.56
13.85	1510.56
13.87	1475.56
13.89	1460.56
13.91	1522.56
13.93	1560.56
13.95	1556.56
13.97	1533.56
13.99	1553.56
14.01	1508.56
14.03	1533.56
14.05	1576.56
14.07	1564.56
14.09	1575.56
14.11	1607.56
14.13	1598.56
14.15	1625.56
14.17	1606.56
14.19	1596.56
14.21	1624.56
14.23	1653.56
14.25	1659.56
14.27	1711.56
14.29	1773.56
14.31	1797.56
14.33	1804.56
14.35	1878.56
14.37	1977.56
14.39	2040.56
14.41	2142.56
14.43	2305.56
14.45	2507.56
14.47	2785.56
14.49	3121.56
14.51	3472.56
14.53	3579.56
14.55	3400.56
14.57	3195.56
14.59	2937.56
14.61	2589.56
14.63	2353.56
14.65	2141.56
14.67	1945.56
14.69	1812.56
14.71	1808.56
14.73	1760.56
14.75	1751.56
14.77	1753.56
14.79	1747.56
14.81	1799.56
14.83	1871.56
14.85	1956.56
14.87	2082.56
14.89	2141.56
14.91	2126.56
14.93	2083.56
14.95	1926.56
14.97	1901.56
14.99	1806.56
15.01	1740.56
15.03	1661.56
15.05	1623.56
15.07	1611.56
15.09	1633.56
15.11	1563.56
15.13	1609.56
15.15	1575.56
15.17	1587.56
15.19	1625.56
15.21	1499.56
15.23	1562.56
15.25	1596.56
15.27	1594.56
15.29	1560.56
15.31	1610.56
15.33	1605.56
15.35	1595.56
15.37	1604.56
15.39	1614.56
15.41	1625.56
15.43	1641.56
15.45	1675.56
15.47	1666.56
15.49	1687.56
15.51	1699.56
15.53	1772.56
15.55	1782.56
15.57	1840.56
15.59	1918.56
15.61	1950.56
15.63	2172.56
15.65	2267.56
15.67	2420.56
15.69	2636.56
15.71	2890.56
15.73	3255.56
15.75	3563.56
15.77	3820.56
15.79	3982.56
15.81	4249.56
15.83	4694.56
15.85	4914.56
15.87	4870.56
15.89	4515.56
15.91	3746.56
15.93	3059.56
15.95	2429.56
15.97	2065.56
15.99	1893.56
16.01	1828.56
16.03	1706.56
16.05	1695.56
16.07	1674.56
16.09	1608.56
16.11	1696.56
16.13	1640.56
16.15	1609.56
16.17	1589.56
16.19	1595.56
16.21	1638.56
16.23	1607.56
16.25	1608.56
16.27	1599.56
16.29	1606.56
16.31	1562.56
16.33	1617.56
16.35	1617.56
16.37	1555.56
16.39	1622.56
16.41	1556.56
16.43	1619.56
16.45	1583.56
16.47	1621.56
16.49	1620.56
16.51	1610.56
16.53	1651.56
16.55	1662.56
16.57	1603.56
16.59	1632.56
16.61	1595.56
16.63	1636.56
16.65	1591.56
16.67	1646.56
16.69	1648.56
16.71	1662.56
16.73	1703.56
16.75	1730.56
16.77	1674.56
16.79	1738.56
16.81	1730.56
16.83	1753.56
16.85	1876.56
16.87	1938.56
16.89	1954.56
16.91	2025.56
16.93	2095.56
16.95	2276.56
16.97	2430.56
16.99	2560.56
17.01	2839.56
17.03	3124.56
17.05	3171.56
17.07	3252.56
17.09	3111.56
17.11	3199.56
17.13	3092.56
17.15	2932.56
17.17	2583.56
17.19	2355.56
17.21	2248.56
17.23	2091.56
17.25	1942.56
17.27	1918.56
17.29	1774.56
17.31	1724.56
17.33	1707.56
17.35	1703.56
17.37	1654.56
17.39	1687.56
17.41	1647.56
17.43	1758.56
17.45	1774.56
17.47	1799.56
17.49	1778.56
17.51	1856.56
17.53	1874.56
17.55	1938.56
17.57	2018.56
17.59	2125.56
17.61	2208.56
17.63	2421.56
17.65	2690.56
17.67	2900.56
17.69	3162.56
17.71	3676.56
17.73	4031.56
17.75	4237.56
17.77	4192.56
17.79	3897.56
17.81	3606.56
17.83	3171.56
17.85	2806.56
17.87	2545.56
17.89	2224.56
17.91	1975.56
17.93	1898.56
17.95	1782.56
17.97	1790.56
17.99	1723.56
18.01	1721.56
18.03	1700.56
18.05	1694.56
18.07	1701.56
18.09	1673.56
18.11	1694.56
18.13	1701.56
18.15	1658.56
18.17	1642.56
18.19	1694.56
18.21	1687.56
18.23	1681.56
18.25	1659.56
18.27	1699.56
18.29	1719.56
18.31	1695.56
18.33	1683.56
18.35	1683.56
18.37	1762.56
18.39	1721.56
18.41	1712.56
18.43	1796.56
18.45	1792.56
18.47	1763.56
18.49	1729.56
18.51	1771.56
18.53	1806.56
18.55	1817.56
18.57	1888.56
18.59	1864.56
18.61	1910.56
18.63	1911.56
18.65	1928.56
18.67	1903.56
18.69	1859.56
18.71	1915.56
18.73	1966.56
18.75	1985.56
18.77	2049.56
18.79	2140.56
18.81	2213.56
18.83	2171.56
18.85	2113.56
18.87	2083.56
18.89	2046.56
18.91	2004.56
18.93	1956.56
18.95	1874.56
18.97	1873.56
18.99	1849.56
19.01	1822.56
19.03	1832.56
19.05	1862.56
19.07	1874.56
19.09	1865.56
19.11	1832.56
19.13	1808.56
19.15	1858.56
19.17	1859.56
19.19	1803.56
19.21	1758.56
19.23	1756.56
19.25	1814.56
19.27	1826.56
19.29	1800.56
19.31	1802.56
19.33	1768.56
19.35	1752.56
19.37	1776.56
19.39	1839.56
19.41	1808.56
19.43	1838.56
19.45	1851.56
19.47	1840.56
19.49	1848.56
19.51	1857.56
19.53	1903.56
19.55	1912.56
19.57	1969.56
19.59	1995.56
19.61	2067.56
19.63	2133.56
19.65	2126.56
19.67	2185.56
19.69	2199.56
19.71	2158.56
19.73	2100.56
19.75	2086.56
19.77	2056.56
19.79	2007.56
19.81	1944.56
19.83	1890.56
19.85	1891.56
19.87	1896.56
19.89	1898.56
19.91	1966.56
19.93	1958.56
19.95	1925.56
19.97	1928.56
19.99	1882.56
20.01	1910.56
20.03	1924.56
20.05	1891.56
20.07	1884.56
20.09	1881.56
20.11	1863.56
20.13	1862.56
20.15	1895.56
20.17	1912.56
20.19	1897.56
20.21	1887.56
20.23	1916.56
20.25	1939.56
20.27	1911.56
20.29	1914.56
20.31	1911.56
20.33	1934.56
20.35	1940.56
20.37	1917.56
20.39	1936.56
20.41	1959.56
20.43	1959.56
20.45	1981.56
20.47	2005.56
20.49	2014.56
20.51	2025.56
20.53	2076.56
20.55	2114.56
20.57	2114.56
20.59	2161.56
20.61	2239.56
20.63	2270.56
20.65	2263.56
20.67	2218.56
20.69	2185.56
20.71	2179.56
20.73	2135.56
20.75	2075.56
20.77	2061.56
20.79	2084.56
20.81	2065.56
20.83	2057.56
20.85	2069.56
20.87	2087.56
20.89	2106.56
20.91	2109.56
20.93	2202.56
20.95	2285.56
20.97	2276.56
20.99	2319.56
21.01	2411.56
21.03	2410.56
21.05	2403.56
21.07	2469.56
21.09	2469.56
21.11	2422.56
21.13	2383.56
21.15	2344.56
21.17	2268.56
21.19	2204.56
21.21	2219.56
21.23	2213.56
21.25	2208.56
21.27	2207.56
21.29	2208.56
21.31	2263.56
21.33	2316.56
21.35	2333.56
21.37	2336.56
21.39	2333.56
21.41	2377.56
21.43	2407.56
21.45	2310.56
21.47	2207.56
21.49	2163.56
21.51	2105.56
21.53	2009.56
21.55	1982.56
21.57	2024.56
21.59	2014.56
21.61	2008.56
21.63	2017.56
21.65	2009.56
21.67	2043.56
21.69	2039.56
21.71	2027.56
21.73	2031.56
21.75	2045.56
21.77	2005.56
21.79	2041.56
21.81	2053.56
21.83	2018.56
21.85	2014.56
21.87	2061.56
21.89	2070.56
21.91	2067.56
21.93	2079.56
21.95	2125.56
21.97	2097.56
21.99	2120.56
22.01	2086.56
22.03	2042.56
22.05	2102.56
22.07	2098.56
22.09	2129.56
22.11	2245.56
22.13	2239.56
22.15	2345.56
22.17	2444.56
22.19	2552.56
22.21	2726.56
22.23	2966.56
22.25	3122.56
22.27	3348.56
22.29	3777.56
22.31	4363.56
22.33	5097.56
22.35	5747.56
22.37	6357.56
22.39	6799.56
22.41	6917.56
22.43	6977.56
22.45	7037.56
22.47	7119.56
22.49	7258.56
22.51	7367.56
22.53	7374.56
22.55	7132.56
22.57	6700.56
22.59	6133.56
22.61	5454.56
22.63	5009.56
22.65	4519.56
22.67	4245.56
22.69	3885.56
22.71	3682.56
22.73	3256.56
22.75	3005.56
22.77	2777.56
22.79	2630.56
22.81	2477.56
22.83	2416.56
22.85	2408.56
22.87	2365.56
22.89	2475.56
22.91	2492.56
22.93	2543.56
22.95	2693.56
22.97	2782.56
22.99	3020.56
23.01	3309.56
23.03	3596.56
23.05	3952.56
23.07	4367.56
23.09	4867.56
23.11	5287.56
23.13	5435.56
23.15	5500.56
23.17	5377.56
23.19	5227.56
23.21	5035.56
23.23	4783.56
23.25	4576.56
23.27	4325.56
23.29	3997.56
23.31	3629.56
23.33	3244.56
23.35	3067.56
23.37	2754.56
23.39	2543.56
23.41	2436.56
23.43	2278.56
23.45	2224.56
23.47	2232.56
23.49	2231.56
23.51	2158.56
23.53	2158.56
23.55	2129.56
23.57	2252.56
23.59	2122.56
23.61	2137.56
23.63	2145.56
23.65	2161.56
23.67	2221.56
23.69	2235.56
23.71	2375.56
23.73	2412.56
23.75	2471.56
23.77	2629.56
23.79	2785.56
23.81	2983.56
23.83	3066.56
23.85	3106.56
23.87	2949.56
23.89	3008.56
23.91	2999.56
23.93	2956.56
23.95	3106.56
23.97	3263.56
23.99	3659.56
24.01	4093.56
24.03	4643.56
24.05	5016.56
24.07	5083.56
24.09	5093.56
24.11	5057.56
24.13	4808.56
24.15	4547.56
24.17	4207.56
24.19	4135.56
24.21	3998.56
24.23	3757.56
24.25	3504.56
24.27	3233.56
24.29	2926.56
24.31	2791.56
24.33	2560.56
24.35	2395.56
24.37	2215.56
24.39	2249.56
24.41	2188.56
24.43	2157.56
24.45	2200.56
24.47	2091.56
24.49	2147.56
24.51	2192.56
24.53	2209.56
24.55	2134.56
24.57	2195.56
24.59	2150.56
24.61	2138.56
24.63	2163.56
24.65	2152.56
24.67	2086.56
24.69	2148.56
24.71	2153.56
24.73	2054.56
24.75	2169.56
24.77	2126.56
24.79	2082.56
24.81	2091.56
24.83	2096.56
24.85	2155.56
24.87	2088.56
24.89	2023.56
24.91	2193.56
24.93	2201.56
24.95	2208.56
24.97	2271.56
24.99	2247.56
25.01	2272.56
25.03	2348.56
25.05	2436.56
25.07	2509.56
25.09	2654.56
25.11	2891.56
25.13	3085.56
25.15	3378.56
25.17	3744.56
25.19	4141.56
25.21	4266.56
25.23	4435.56
25.25	4625.56
25.27	4828.56
25.29	5069.56
25.31	5243.56
25.33	5420.56
25.35	5513.56
25.37	5557.56
25.39	5344.56
25.41	5365.56
25.43	5215.56
25.45	5290.56
25.47	5413.56
25.49	5717.56
25.51	6015.56
25.53	6336.56
25.55	6310.56
25.57	6140.56
25.59	6047.56
25.61	5631.56
25.63	5266.56
25.65	4901.56
25.67	4534.56
25.69	4367.56
25.71	4129.56
25.73	4016.56
25.75	3731.56
25.77	3411.56
25.79	3188.56
25.81	3093.56
25.83	2963.56
25.85	2888.56
25.87	2920.56
25.89	2932.56
25.91	3081.56
25.93	3218.56
25.95	3328.56
25.97	3663.56
25.99	3990.56
26.01	4475.56
26.03	4986.56
26.05	5602.56
26.07	5974.56
26.09	6164.56
26.11	6017.56
26.13	5700.56
26.15	5262.56
26.17	4788.56
26.19	4473.56
26.21	4119.56
26.23	3835.56
26.25	3525.56
26.27	3307.56
26.29	3142.56
26.31	3004.56
26.33	2915.56
26.35	2888.56
26.37	2842.56
26.39	2800.56
26.41	2832.56
26.43	2744.56
26.45	2645.56
26.47	2576.56
26.49	2541.56
26.51	2487.56
26.53	2450.56
26.55	2433.56
26.57	2371.56
26.59	2342.56
26.61	2329.56
26.63	2336.56
26.65	2327.56
26.67	2325.56
26.69	2357.56
26.71	2335.56
26.73	2361.56
26.75	2401.56
26.77	2419.56
26.79	2501.56
26.81	2680.56
26.83	2806.56
26.85	2936.56
26.87	3131.56
26.89	3190.56
26.91	3270.56
26.93	3289.56
26.95	3322.56
26.97	3256.56
26.99	3243.56
27.01	3250.56
27.03	3243.56
27.05	3192.56
27.07	3143.56
27.09	3072.56
27.11	3069.56
27.13	2991.56
27.15	2913.56
27.17	2850.56
27.19	2669.56
27.21	2605.56
27.23	2510.56
27.25	2476.56
27.27	2382.56
27.29	2329.56
27.31	2281.56
27.33	2301.56
27.35	2280.56
27.37	2240.56
27.39	2258.56
27.41	2207.56
27.43	2125.56
27.45	2114.56
27.47	2134.56
27.49	2125.56
27.51	2125.56
27.53	2119.56
27.55	2103.56
27.57	2062.56
27.59	2067.56
27.61	2070.56
27.63	2110.56
27.65	2144.56
27.67	2165.56
27.69	2133.56
27.71	2106.56
27.73	2163.56
27.75	2186.56
27.77	2212.56
27.79	2276.56
27.81	2410.56
27.83	2527.56
27.85	2674.56
27.87	2874.56
27.89	3130.56
27.91	3306.56
27.93	3418.56
27.95	3547.56
27.97	3598.56
27.99	3581.56
28.01	3620.56
28.03	3665.56
28.05	3602.56
28.07	3550.56
28.09	3459.56
28.11	3299.56
28.13	3138.56
28.15	2953.56
28.17	2790.56
28.19	2638.56
28.21	2549.56
28.23	2460.56
28.25	2322.56
28.27	2254.56
28.29	2180.56
28.31	2120.56
28.33	2085.56
28.35	2038.56
28.37	2009.56
28.39	1965.56
28.41	1961.56
28.43	1996.56
28.45	1984.56
28.47	1953.56
28.49	1955.56
28.51	1981.56
28.53	1976.56
28.55	1980.56
28.57	1986.56
28.59	1961.56
28.61	2002.56
28.63	2035.56
28.65	2041.56
28.67	2064.56
28.69	2075.56
28.71	2059.56
28.73	2045.56
28.75	2039.56
28.77	2037.56
28.79	2010.56
28.81	2001.56
28.83	2025.56
28.85	2044.56
28.87	2009.56
28.89	1968.56
28.91	1944.56
28.93	1947.56
28.95	1957.56
28.97	1936.56
28.99	1920.56
29.01	1926.56
29.03	1938.56
29.05	1957.56
29.07	1906.56
29.09	1932.56
29.11	1989.56
29.13	1976.56
29.15	1969.56
29.17	1995.56
29.19	1996.56
29.21	1991.56
29.23	2003.56
29.25	2075.56
29.27	2155.56
29.29	2195.56
29.31	2194.56
29.33	2330.56
29.35	2526.56
29.37	2593.56
29.39	2665.56
29.41	2792.56
29.43	2945.56
29.45	3112.56
29.47	3273.56
29.49	3381.56
29.51	3509.56
29.53	3602.56
29.55	3540.56
29.57	3416.56
29.59	3403.56
29.61	3333.56
29.63	3144.56
29.65	3037.56
29.67	2885.56
29.69	2735.56
29.71	2600.56
29.73	2570.56
29.75	2545.56
29.77	2482.56
29.79	2367.56
29.81	2313.56
29.83	2247.56
29.85	2190.56
29.87	2137.56
29.89	2162.56
29.91	2097.56
29.93	2096.56
29.95	2114.56
29.97	2040.56
29.99	2031.56
30.01	2062.56
30.03	2061.56
30.05	2007.56
30.07	1983.56
30.09	1961.56
30.11	2046.56
30.13	1993.56
30.15	2009.56
30.17	2003.56
30.19	2002.56
30.21	2053.56
30.23	2054.56
30.25	2073.56
30.27	2120.56
30.29	2200.56
30.31	2297.56
30.33	2388.56
30.35	2377.56
30.37	2511.56
30.39	2559.56
30.41	2544.56
30.43	2567.56
30.45	2587.56
30.47	2609.56
30.49	2649.56
30.51	2833.56
30.53	2952.56
30.55	3128.56
30.57	3279.56
30.59	3338.56
30.61	3480.56
30.63	3583.56
30.65	3631.56
30.67	3721.56
30.69	3811.56
30.71	4024.56
30.73	4171.56
30.75	4096.56
30.77	3954.56
30.79	3857.56
30.81	3752.56
30.83	3754.56
30.85	3580.56
30.87	3472.56
30.89	3510.56
30.91	3654.56
30.93	3681.56
30.95	3708.56
30.97	3692.56
30.99	3574.56
31.01	3492.56
31.03	3263.56
31.05	3193.56
31.07	3104.56
31.09	3035.56
31.11	2888.56
31.13	2883.56
31.15	2812.56
31.17	2735.56
31.19	2739.56
31.21	2566.56
31.23	2523.56
31.25	2398.56
31.27	2301.56
31.29	2323.56
31.31	2224.56
31.33	2145.56
31.35	2186.56
31.37	2118.56
31.39	2113.56
31.41	2107.56
31.43	2099.56
31.45	2104.56
31.47	2107.56
31.49	2112.56
31.51	2083.56
31.53	2202.56
31.55	2142.56
31.57	2316.56
31.59	2294.56
31.61	2351.56
31.63	2489.56
31.65	2458.56
31.67	2677.56
31.69	2992.56
31.71	3111.56
31.73	3400.56
31.75	3467.56
31.77	3534.56
31.79	3687.56
31.81	3619.56
31.83	3852.56
31.85	3962.56
31.87	4156.56
31.89	4340.56
31.91	4268.56
31.93	4275.56
31.95	4211.56
31.97	4121.56
31.99	4026.56
32.01	3767.56
32.03	3577.56
32.05	3427.56
32.07	3215.56
32.09	3124.56
32.11	2915.56
32.13	2688.56
32.15	2562.56
32.17	2425.56
32.19	2331.56
32.21	2206.56
32.23	2218.56
32.25	2086.56
32.27	2008.56
32.29	1965.56
32.31	1965.56
32.33	1956.56
32.35	1980.56
32.37	1879.56
32.39	1922.56
32.41	1889.56
32.43	1930.56
32.45	1949.56
32.47	1898.56
32.49	1909.56
32.51	1991.56
32.53	1925.56
32.55	1886.56
32.57	1951.56
32.59	1933.56
32.61	1939.56
32.63	1977.56
32.65	1986.56
32.67	2011.56
32.69	2071.56
32.71	2199.56
32.73	2281.56
32.75	2335.56
32.77	2310.56
32.79	2418.56
32.81	2408.56
32.83	2413.56
32.85	2411.56
32.87	2367.56
32.89	2317.56
32.91	2254.56
32.93	2251.56
32.95	2229.56
32.97	2218.56
32.99	2254.56
33.01	2209.56
33.03	2159.56
33.05	2097.56
33.07	2130.56
33.09	2037.56
33.11	1985.56
33.13	1926.56
33.15	1989.56
33.17	1979.56
33.19	2014.56
33.21	1988.56
33.23	1931.56
33.25	1998.56
33.27	1954.56
33.29	1991.56
33.31	2018.56
33.33	1960.56
33.35	2003.56
33.37	2009.56
33.39	2032.56
33.41	2115.56
33.43	2094.56
33.45	2091.56
33.47	2123.56
33.49	2189.56
33.51	2244.56
33.53	2180.56
33.55	2197.56
33.57	2168.56
33.59	2174.56
33.61	2173.56
33.63	2178.56
33.65	2213.56
33.67	2215.56
33.69	2196.56
33.71	2181.56
33.73	2238.56
33.75	2299.56
33.77	2329.56
33.79	2308.56
33.81	2325.56
33.83	2364.56
33.85	2375.56
33.87	2359.56
33.89	2325.56
33.91	2315.56
33.93	2399.56
33.95	2350.56
33.97	2362.56
33.99	2336.56
34.01	2348.56
34.03	2367.56
34.05	2392.56
34.07	2357.56
34.09	2353.56
34.11	2364.56
34.13	2287.56
34.15	2308.56
34.17	2265.56
34.19	2292.56
34.21	2262.56
34.23	2217.56
34.25	2174.56
34.27	2227.56
34.29	2226.56
34.31	2278.56
34.33	2293.56
34.35	2295.56
34.37	2360.56
34.39	2330.56
34.41	2300.56
34.43	2290.56
34.45	2243.56
34.47	2226.56
34.49	2193.56
34.51	2178.56
34.53	2260.56
34.55	2216.56
34.57	2197.56
34.59	2145.56
34.61	2141.56
34.63	2131.56
34.65	2092.56
34.67	2075.56
34.69	2072.56
34.71	2035.56
34.73	2063.56
34.75	2043.56
34.77	1999.56
34.79	2058.56
34.81	2098.56
34.83	2111.56
34.85	2083.56
34.87	2127.56
34.89	2221.56
34.91	2232.56
34.93	2305.56
34.95	2468.56
34.97	2608.56
34.99	2717.56
35.01	2959.56
35.03	3231.56
35.05	3421.56
35.07	3593.56
35.09	3677.56
35.11	3647.56
35.13	3660.56
35.15	3611.56
35.17	3504.56
35.19	3462.56
35.21	3371.56
35.23	3258.56
35.25	3177.56
35.27	3047.56
35.29	2973.56
35.31	2958.56
35.33	2811.56
35.35	2660.56
35.37	2560.56
35.39	2515.56
35.41	2511.56
35.43	2462.56
35.45	2470.56
35.47	2547.56
35.49	2680.56
35.51	2811.56
35.53	2904.56
35.55	2981.56
35.57	3015.56
35.59	3006.56
35.61	2937.56
35.63	2926.56
35.65	2926.56
35.67	2828.56
35.69	2777.56
35.71	2715.56
35.73	2662.56
35.75	2732.56
35.77	2740.56
35.79	2704.56
35.81	2714.56
35.83	2719.56
35.85	2731.56
35.87	2742.56
35.89	2696.56
35.91	2680.56
35.93	2658.56
35.95	2587.56
35.97	2617.56
35.99	2661.56
36.01	2704.56
36.03	2698.56
36.05	2710.56
36.07	2789.56
36.09	2862.56
36.11	2941.56
36.13	2981.56
36.15	2958.56
36.17	2898.56
36.19	2919.56
36.21	2927.56
36.23	2899.56
36.25	2842.56
36.27	2762.56
36.29	2707.56
36.31	2680.56
36.33	2603.56
36.35	2574.56
36.37	2559.56
36.39	2507.56
36.41	2431.56
36.43	2418.56
36.45	2318.56
36.47	2253.56
36.49	2202.56
36.51	2127.56
36.53	2075.56
36.55	2065.56
36.57	2050.56
36.59	2019.56
36.61	2015.56
36.63	2016.56
36.65	1998.56
36.67	1985.56
36.69	1999.56
36.71	2017.56
36.73	1916.56
36.75	1949.56
36.77	1977.56
36.79	1967.56
36.81	2000.56
36.83	1979.56
36.85	1983.56
36.87	2039.56
36.89	2072.56
36.91	2067.56
36.93	2082.56
36.95	2125.56
36.97	2189.56
36.99	2232.56
37.01	2385.56
37.03	2600.56
37.05	2716.56
37.07	2861.56
37.09	3096.56
37.11	3346.56
37.13	3584.56
37.15	3844.56
37.17	4013.56
37.19	4059.56
37.21	4144.56
37.23	4122.56
37.25	4087.56
37.27	4055.56
37.29	3952.56
37.31	3891.56
37.33	3740.56
37.35	3574.56
37.37	3418.56
37.39	3288.56
37.41	3230.56
37.43	3136.56
37.45	3024.56
37.47	2939.56
37.49	2820.56
37.51	2695.56
37.53	2698.56
37.55	2573.56
37.57	2481.56
37.59	2449.56
37.61	2416.56
37.63	2381.56
37.65	2321.56
37.67	2312.56
37.69	2253.56
37.71	2218.56
37.73	2144.56
37.75	2156.56
37.77	2172.56
37.79	2174.56
37.81	2169.56
37.83	2070.56
37.85	2113.56
37.87	2102.56
37.89	2086.56
37.91	2047.56
37.93	2089.56
37.95	2103.56
37.97	2060.56
37.99	1997.56
38.01	2027.56
38.03	2070.56
38.05	2029.56
38.07	1985.56
38.09	2033.56
38.11	2002.56
38.13	2057.56
38.15	2055.56
38.17	2111.56
38.19	2156.56
38.21	2232.56
38.23	2325.56
38.25	2371.56
38.27	2378.56
38.29	2445.56
38.31	2413.56
38.33	2392.56
38.35	2397.56
38.37	2432.56
38.39	2367.56
38.41	2283.56
38.43	2240.56
38.45	2274.56
38.47	2236.56
38.49	2254.56
38.51	2142.56
38.53	2213.56
38.55	2203.56
38.57	2111.56
38.59	2164.56
38.61	2110.56
38.63	2074.56
38.65	2084.56
38.67	2032.56
38.69	2030.56
38.71	1984.56
38.73	2024.56
38.75	2032.56
38.77	1969.56
38.79	2002.56
38.81	1983.56
38.83	2037.56
38.85	1990.56
38.87	1993.56
38.89	2017.56
38.91	1949.56
38.93	1967.56
38.95	2025.56
38.97	2040.56
38.99	2086.56
39.01	2028.56
39.03	2090.56
39.05	2119.56
39.07	2135.56
39.09	2119.56
39.11	2164.56
39.13	2148.56
39.15	2187.56
39.17	2172.56
39.19	2157.56
39.21	2176.56
39.23	2177.56
39.25	2211.56
39.27	2234.56
39.29	2204.56
39.31	2187.56
39.33	2232.56
39.35	2209.56
39.37	2163.56
39.39	2107.56
39.41	2136.56
39.43	2122.56
39.45	2127.56
39.47	2052.56
39.49	2086.56
39.51	2129.56
39.53	2099.56
39.55	2093.56
39.57	2145.56
39.59	2198.56
39.61	2137.56
39.63	2090.56
39.65	2237.56
39.67	2175.56
39.69	2203.56
39.71	2198.56
39.73	2205.56
39.75	2173.56
39.77	2221.56
39.79	2211.56
39.81	2252.56
39.83	2238.56
39.85	2359.56
39.87	2384.56
39.89	2371.56
39.91	2377.56
39.93	2459.56
39.95	2556.56
39.97	2686.56
39.99	2715.56
40.01	2878.56

## Sheet: 5-STW
2.01003	2514.66
2.03003	2406.66
2.05003	2397.66
2.07003	2448.66
2.09003	2443.66
2.11003	2396.66
2.13003	2299.66
2.15003	2279.66
2.17003	2283.66
2.19003	2230.66
2.21003	2276.66
2.23003	2245.66
2.25003	2191.66
2.27003	2085.66
2.29003	2034.66
2.31003	2103.66
2.33003	2107.66
2.35003	2059.66
2.37003	1998.66
2.39003	1995.66
2.41003	1970.66
2.43003	1984.66
2.45003	1868.66
2.47003	1873.66
2.49003	1859.66
2.51003	1830.66
2.53003	1776.66
2.55003	1797.66
2.57003	1764.66
2.59003	1707.66
2.61003	1767.66
2.63003	1704.66
2.65003	1671.66
2.67003	1595.66
2.69003	1584.66
2.71003	1608.66
2.73003	1618.66
2.75003	1595.66
2.77003	1551.66
2.79003	1545.66
2.81003	1540.66
2.83003	1435.66
2.85003	1434.66
2.87003	1446.66
2.89003	1401.66
2.91003	1393.66
2.93003	1411.66
2.95003	1356.66
2.97003	1338.66
2.99003	1316.66
3.01003	1354.66
3.03003	1290.66
3.05003	1291.66
3.07003	1255.66
3.09003	1226.66
3.11003	1231.66
3.13003	1256.66
3.15003	1217.66
3.17003	1193.66
3.19003	1203.66
3.21003	1178.66
3.23003	1161.66
3.25003	1153.66
3.27003	1179.66
3.29003	1153.66
3.31003	1157.66
3.33003	1145.66
3.35003	1133.66
3.37003	1110.66
3.39003	1142.66
3.41003	1113.66
3.43003	1118.66
3.45003	1134.66
3.47003	1107.66
3.49003	1088.66
3.51003	1079.66
3.53003	1124.66
3.55003	1134.66
3.57003	1093.66
3.59003	1097.66
3.61003	1091.66
3.63003	1086.66
3.65003	1077.66
3.67003	1073.66
3.69003	1096.66
3.71003	1108.66
3.73003	1114.66
3.75003	1085.66
3.77003	1096.66
3.79003	1088.66
3.81003	1081.66
3.83003	1075.66
3.85003	1088.66
3.87003	1111.66
3.89003	1104.66
3.91003	1112.66
3.93003	1077.66
3.95003	1082.66
3.97003	1072.66
3.99003	1091.66
4.01003	1107.66
4.03003	1094.66
4.05003	1083.66
4.07003	1068.66
4.09003	1064.66
4.11003	1070.66
4.13003	1077.66
4.15003	1050.66
4.17003	1063.66
4.19003	1093.66
4.21003	1083.66
4.23003	1112.66
4.25003	1129.66
4.27003	1104.66
4.29003	1101.66
4.31003	1113.66
4.33003	1098.66
4.35003	1095.66
4.37003	1114.66
4.39003	1110.66
4.41003	1124.66
4.43003	1117.66
4.45003	1105.66
4.47003	1123.66
4.49003	1111.66
4.51003	1093.66
4.53003	1107.66
4.55003	1124.66
4.57003	1102.66
4.59003	1091.66
4.61003	1120.66
4.63003	1140.66
4.65003	1110.66
4.67003	1115.66
4.69003	1115.66
4.71003	1114.66
4.73003	1129.66
4.75003	1125.66
4.77003	1119.66
4.79003	1115.66
4.81003	1119.66
4.83003	1139.66
4.85003	1132.66
4.87003	1107.66
4.89003	1121.66
4.91003	1126.66
4.93003	1135.66
4.95003	1137.66
4.97003	1140.66
4.99003	1131.66
5.01003	1132.66
5.03003	1143.66
5.05003	1148.66
5.07003	1139.66
5.09003	1140.66
5.11003	1144.66
5.13003	1135.66
5.15003	1159.66
5.17003	1157.66
5.19003	1151.66
5.21003	1153.66
5.23003	1154.66
5.25003	1145.66
5.27003	1166.66
5.29003	1164.66
5.31003	1129.66
5.33003	1130.66
5.35003	1146.66
5.37003	1157.66
5.39003	1152.66
5.41003	1141.66
5.43003	1179.66
5.45003	1199.66
5.47003	1200.66
5.49003	1198.66
5.51003	1165.66
5.53003	1145.66
5.55003	1145.66
5.57003	1160.66
5.59003	1172.66
5.61003	1177.66
5.63003	1165.66
5.65003	1176.66
5.67003	1170.66
5.69003	1175.66
5.71003	1192.66
5.73003	1163.66
5.75003	1170.66
5.77003	1180.66
5.79003	1176.66
5.81003	1193.66
5.83003	1200.66
5.85003	1188.66
5.87003	1194.66
5.89003	1192.66
5.91003	1183.66
5.93003	1183.66
5.95003	1190.66
5.97003	1232.66
5.99003	1217.66
6.01003	1180.66
6.03003	1191.66
6.05003	1213.66
6.07003	1228.66
6.09003	1224.66
6.11003	1206.66
6.13003	1196.66
6.15003	1201.66
6.17003	1214.66
6.19003	1221.66
6.21003	1240.66
6.23003	1242.66
6.25003	1218.66
6.27003	1175.66
6.29003	1179.66
6.31003	1212.66
6.33003	1223.66
6.35003	1232.66
6.37003	1228.66
6.39003	1196.66
6.41003	1207.66
6.43003	1234.66
6.45003	1224.66
6.47003	1240.66
6.49003	1246.66
6.51003	1245.66
6.53003	1248.66
6.55003	1226.66
6.57003	1243.66
6.59003	1247.66
6.61003	1248.66
6.63003	1265.66
6.65003	1248.66
6.67003	1261.66
6.69003	1252.66
6.71003	1254.66
6.73003	1248.66
6.75003	1257.66
6.77003	1261.66
6.79003	1248.66
6.81003	1258.66
6.83003	1235.66
6.85003	1247.66
6.87003	1286.66
6.89003	1293.66
6.91003	1272.66
6.93003	1270.66
6.95003	1274.66
6.97003	1266.66
6.99003	1266.66
7.01003	1283.66
7.03003	1292.66
7.05003	1257.66
7.07003	1275.66
7.09003	1263.66
7.11003	1267.66
7.13003	1269.66
7.15003	1290.66
7.17003	1277.66
7.19003	1281.66
7.21003	1313.66
7.23003	1329.66
7.25003	1291.66
7.27003	1281.66
7.29003	1268.66
7.31003	1278.66
7.33003	1300.66
7.35003	1287.66
7.37003	1313.66
7.39003	1317.66
7.41003	1318.66
7.43003	1284.66
7.45003	1337.66
7.47003	1344.66
7.49003	1324.66
7.51003	1346.66
7.53003	1349.66
7.55003	1351.66
7.57003	1335.66
7.59003	1354.66
7.61003	1338.66
7.63003	1345.66
7.65003	1388.66
7.67003	1372.66
7.69003	1397.66
7.71003	1370.66
7.73003	1365.66
7.75003	1407.66
7.77003	1455.66
7.79003	1472.66
7.81003	1442.66
7.83003	1446.66
7.85003	1519.66
7.87003	1520.66
7.89003	1494.66
7.91003	1604.66
7.93003	1607.66
7.95003	1636.66
7.97003	1626.66
7.99003	1547.66
8.01003	1465.66
8.03003	1454.66
8.05003	1385.66
8.07003	1407.66
8.09003	1397.66
8.11003	1446.66
8.13003	1422.66
8.15003	1425.66
8.17003	1455.66
8.19003	1491.66
8.21003	1452.66
8.23003	1467.66
8.25003	1525.66
8.27003	1506.66
8.29003	1510.66
8.31003	1571.66
8.33003	1616.66
8.35003	1600.66
8.37003	1633.66
8.39003	1705.66
8.41003	1769.66
8.43003	1894.66
8.45003	1926.66
8.47003	1995.66
8.49003	1962.66
8.51003	1913.66
8.53003	1831.66
8.55003	1677.66
8.57003	1703.66
8.59003	1637.66
8.61003	1634.66
8.63003	1672.66
8.65003	1701.66
8.67003	1699.66
8.69003	1755.66
8.71003	1837.66
8.73003	1820.66
8.75003	1836.66
8.77003	1895.66
8.79003	1892.66
8.81003	1911.66
8.83003	1892.66
8.85003	2046.66
8.87003	2130.66
8.89003	2152.66
8.91003	2177.66
8.93003	2337.66
8.95003	2465.66
8.97003	2480.66
8.99003	2440.66
9.01003	2203.66
9.03003	2025.66
9.05003	1816.66
9.07003	1730.66
9.09003	1665.66
9.11003	1691.66
9.13003	1651.66
9.15003	1575.66
9.17003	1614.66
9.19003	1597.66
9.21003	1629.66
9.23003	1600.66
9.25003	1586.66
9.27003	1603.66
9.29003	1565.66
9.31003	1614.66
9.33003	1584.66
9.35003	1592.66
9.37003	1529.66
9.39003	1563.66
9.41003	1601.66
9.43003	1567.66
9.45003	1606.66
9.47003	1539.66
9.49003	1583.66
9.51003	1543.66
9.53003	1581.66
9.55003	1510.66
9.57003	1582.66
9.59003	1596.66
9.61003	1547.66
9.63003	1594.66
9.65003	1545.66
9.67003	1532.66
9.69003	1562.66
9.71003	1627.66
9.73003	1579.66
9.75003	1647.66
9.77003	1603.66
9.79003	1681.66
9.81003	1655.66
9.83003	1726.66
9.85003	1766.66
9.87003	1678.66
9.89003	1779.66
9.91003	1759.66
9.93003	1809.66
9.95003	1853.66
9.97003	1927.66
9.99003	2022.66
10.01	2121.66
10.03	2152.66
10.05	2310.66
10.07	2268.66
10.09	2483.66
10.11	2528.66
10.13	2651.66
10.15	2871.66
10.17	3196.66
10.19	3336.66
10.21	3664.66
10.23	4138.66
10.25	4637.66
10.27	5305.66
10.29	6157.66
10.31	7196.66
10.33	7933.66
10.35	7761.66
10.37	6799.66
10.39	5361.66
10.41	3986.66
10.43	3087.66
10.45	2633.66
10.47	2433.66
10.49	2414.66
10.51	2382.66
10.53	2447.66
10.55	2369.66
10.57	2357.66
10.59	2442.66
10.61	2418.66
10.63	2432.66
10.65	2504.66
10.67	2311.66
10.69	2187.66
10.71	1976.66
10.73	1826.66
10.75	1769.66
10.77	1749.66
10.79	1734.66
10.81	1681.66
10.83	1639.66
10.85	1657.66
10.87	1641.66
10.89	1640.66
10.91	1622.66
10.93	1647.66
10.95	1627.66
10.97	1636.66
10.99	1641.66
11.01	1620.66
11.03	1596.66
11.05	1634.66
11.07	1599.66
11.09	1568.66
11.11	1619.66
11.13	1629.66
11.15	1647.66
11.17	1639.66
11.19	1589.66
11.21	1592.66
11.23	1592.66
11.25	1596.66
11.27	1580.66
11.29	1594.66
11.31	1561.66
11.33	1532.66
11.35	1580.66
11.37	1611.66
11.39	1606.66
11.41	1605.66
11.43	1586.66
11.45	1571.66
11.47	1596.66
11.49	1632.66
11.51	1622.66
11.53	1576.66
11.55	1626.66
11.57	1611.66
11.59	1630.66
11.61	1605.66
11.63	1596.66
11.65	1564.66
11.67	1554.66
11.69	1562.66
11.71	1549.66
11.73	1591.66
11.75	1625.66
11.77	1601.66
11.79	1605.66
11.81	1614.66
11.83	1583.66
11.85	1630.66
11.87	1642.66
11.89	1640.66
11.91	1606.66
11.93	1643.66
11.95	1663.66
11.97	1679.66
11.99	1681.66
12.01	1730.66
12.03	1775.66
12.05	1836.66
12.07	1831.66
12.09	1904.66
12.11	2003.66
12.13	2149.66
12.15	2195.66
12.17	2349.66
12.19	2507.66
12.21	2735.66
12.23	2996.66
12.25	3388.66
12.27	3695.66
12.29	3681.66
12.31	3413.66
12.33	2997.66
12.35	2482.66
12.37	2062.66
12.39	1827.66
12.41	1717.66
12.43	1639.66
12.45	1596.66
12.47	1609.66
12.49	1578.66
12.51	1569.66
12.53	1581.66
12.55	1552.66
12.57	1559.66
12.59	1531.66
12.61	1523.66
12.63	1544.66
12.65	1545.66
12.67	1559.66
12.69	1553.66
12.71	1551.66
12.73	1561.66
12.75	1523.66
12.77	1535.66
12.79	1533.66
12.81	1568.66
12.83	1613.66
12.85	1602.66
12.87	1625.66
12.89	1637.66
12.91	1611.66
12.93	1645.66
12.95	1648.66
12.97	1618.66
12.99	1672.66
13.01	1749.66
13.03	1796.66
13.05	1853.66
13.07	1862.66
13.09	1835.66
13.11	1794.66
13.13	1694.66
13.15	1637.66
13.17	1611.66
13.19	1559.66
13.21	1541.66
13.23	1574.66
13.25	1567.66
13.27	1519.66
13.29	1512.66
13.31	1541.66
13.33	1568.66
13.35	1553.66
13.37	1505.66
13.39	1522.66
13.41	1544.66
13.43	1541.66
13.45	1540.66
13.47	1520.66
13.49	1546.66
13.51	1533.66
13.53	1505.66
13.55	1502.66
13.57	1519.66
13.59	1531.66
13.61	1520.66
13.63	1571.66
13.65	1566.66
13.67	1508.66
13.69	1531.66
13.71	1558.66
13.73	1526.66
13.75	1509.66
13.77	1537.66
13.79	1559.66
13.81	1519.66
13.83	1514.66
13.85	1546.66
13.87	1528.66
13.89	1549.66
13.91	1584.66
13.93	1535.66
13.95	1524.66
13.97	1547.66
13.99	1546.66
14.01	1532.66
14.03	1533.66
14.05	1534.66
14.07	1582.66
14.09	1579.66
14.11	1585.66
14.13	1574.66
14.15	1543.66
14.17	1570.66
14.19	1581.66
14.21	1597.66
14.23	1599.66
14.25	1603.66
14.27	1622.66
14.29	1640.66
14.31	1643.66
14.33	1659.66
14.35	1695.66
14.37	1726.66
14.39	1773.66
14.41	1820.66
14.43	1867.66
14.45	1951.66
14.47	2092.66
14.49	2223.66
14.51	2381.66
14.53	2576.66
14.55	2797.66
14.57	2959.66
14.59	2980.66
14.61	2886.66
14.63	2702.66
14.65	2409.66
14.67	2180.66
14.69	1962.66
14.71	1820.66
14.73	1782.66
14.75	1753.66
14.77	1710.66
14.79	1671.66
14.81	1725.66
14.83	1732.66
14.85	1792.66
14.87	1809.66
14.89	1857.66
14.91	1911.66
14.93	1933.66
14.95	1969.66
14.97	1955.66
14.99	1896.66
15.01	1851.66
15.03	1818.66
15.05	1726.66
15.07	1650.66
15.09	1671.66
15.11	1592.66
15.13	1570.66
15.15	1570.66
15.17	1564.66
15.19	1573.66
15.21	1591.66
15.23	1628.66
15.25	1613.66
15.27	1595.66
15.29	1610.66
15.31	1630.66
15.33	1676.66
15.35	1633.66
15.37	1685.66
15.39	1672.66
15.41	1696.66
15.43	1721.66
15.45	1752.66
15.47	1795.66
15.49	1785.66
15.51	1839.66
15.53	1908.66
15.55	1989.66
15.57	2043.66
15.59	2135.66
15.61	2285.66
15.63	2375.66
15.65	2594.66
15.67	2802.66
15.69	2943.66
15.71	3239.66
15.73	3711.66
15.75	4115.66
15.77	4733.66
15.79	5383.66
15.81	6032.66
15.83	6318.66
15.85	6548.66
15.87	6490.66
15.89	6053.66
15.91	5333.66
15.93	4405.66
15.95	3514.66
15.97	2801.66
15.99	2379.66
16.01	2170.66
16.03	2068.66
16.05	1970.66
16.07	1851.66
16.09	1883.66
16.11	1781.66
16.13	1755.66
16.15	1708.66
16.17	1678.66
16.19	1729.66
16.21	1612.66
16.23	1686.66
16.25	1631.66
16.27	1645.66
16.29	1637.66
16.31	1681.66
16.33	1653.66
16.35	1607.66
16.37	1608.66
16.39	1630.66
16.41	1637.66
16.43	1616.66
16.45	1631.66
16.47	1616.66
16.49	1668.66
16.51	1603.66
16.53	1633.66
16.55	1611.66
16.57	1605.66
16.59	1596.66
16.61	1617.66
16.63	1637.66
16.65	1696.66
16.67	1612.66
16.69	1630.66
16.71	1680.66
16.73	1729.66
16.75	1641.66
16.77	1672.66
16.79	1705.66
16.81	1695.66
16.83	1769.66
16.85	1748.66
16.87	1808.66
16.89	1720.66
16.91	1809.66
16.93	1861.66
16.95	1842.66
16.97	1928.66
16.99	2027.66
17.01	2123.66
17.03	2280.66
17.05	2436.66
17.07	2522.66
17.09	2606.66
17.11	2729.66
17.13	2779.66
17.15	2785.66
17.17	2682.66
17.19	2685.66
17.21	2548.66
17.23	2395.66
17.25	2151.66
17.27	2043.66
17.29	1983.66
17.31	1887.66
17.33	1849.66
17.35	1788.66
17.37	1719.66
17.39	1719.66
17.41	1741.66
17.43	1660.66
17.45	1766.66
17.47	1721.66
17.49	1761.66
17.51	1795.66
17.53	1860.66
17.55	1897.66
17.57	1898.66
17.59	1934.66
17.61	2068.66
17.63	2070.66
17.65	2273.66
17.67	2419.66
17.69	2544.66
17.71	2730.66
17.73	2965.66
17.75	3078.66
17.77	3396.66
17.79	3608.66
17.81	3659.66
17.83	3544.66
17.85	3306.66
17.87	3037.66
17.89	2762.66
17.91	2374.66
17.93	2159.66
17.95	1947.66
17.97	1876.66
17.99	1826.66
18.01	1797.66
18.03	1792.66
18.05	1721.66
18.07	1768.66
18.09	1717.66
18.11	1704.66
18.13	1723.66
18.15	1707.66
18.17	1724.66
18.19	1673.66
18.21	1742.66
18.23	1721.66
18.25	1688.66
18.27	1735.66
18.29	1748.66
18.31	1756.66
18.33	1742.66
18.35	1745.66
18.37	1719.66
18.39	1742.66
18.41	1794.66
18.43	1798.66
18.45	1799.66
18.47	1767.66
18.49	1824.66
18.51	1858.66
18.53	1878.66
18.55	1887.66
18.57	1938.66
18.59	1941.66
18.61	1943.66
18.63	1988.66
18.65	1930.66
18.67	1910.66
18.69	1931.66
18.71	1896.66
18.73	1836.66
18.75	1859.66
18.77	1947.66
18.79	1937.66
18.81	1980.66
18.83	2007.66
18.85	2021.66
18.87	2087.66
18.89	2057.66
18.91	2044.66
18.93	2110.66
18.95	2044.66
18.97	1937.66
18.99	1886.66
19.01	1926.66
19.03	1865.66
19.05	1811.66
19.07	1824.66
19.09	1830.66
19.11	1838.66
19.13	1839.66
19.15	1802.66
19.17	1851.66
19.19	1850.66
19.21	1862.66
19.23	1836.66
19.25	1819.66
19.27	1816.66
19.29	1866.66
19.31	1865.66
19.33	1858.66
19.35	1856.66
19.37	1876.66
19.39	1853.66
19.41	1858.66
19.43	1852.66
19.45	1861.66
19.47	1860.66
19.49	1880.66
19.51	1935.66
19.53	1976.66
19.55	1936.66
19.57	1947.66
19.59	1944.66
19.61	1970.66
19.63	1975.66
19.65	2006.66
19.67	2009.66
19.69	2105.66
19.71	2131.66
19.73	2172.66
19.75	2240.66
19.77	2193.66
19.79	2196.66
19.81	2182.66
19.83	2121.66
19.85	2128.66
19.87	2152.66
19.89	2137.66
19.91	2091.66
19.93	2113.66
19.95	2123.66
19.97	2075.66
19.99	2001.66
20.01	1986.66
20.03	1978.66
20.05	1953.66
20.07	1985.66
20.09	1963.66
20.11	1941.66
20.13	1923.66
20.15	1940.66
20.17	1939.66
20.19	1968.66
20.21	2004.66
20.23	1995.66
20.25	2010.66
20.27	2004.66
20.29	1994.66
20.31	2025.66
20.33	2042.66
20.35	2014.66
20.37	2007.66
20.39	2016.66
20.41	2030.66
20.43	2039.66
20.45	2009.66
20.47	2033.66
20.49	2092.66
20.51	2096.66
20.53	2087.66
20.55	2059.66
20.57	2083.66
20.59	2146.66
20.61	2167.66
20.63	2191.66
20.65	2254.66
20.67	2275.66
20.69	2277.66
20.71	2337.66
20.73	2333.66
20.75	2266.66
20.77	2304.66
20.79	2369.66
20.81	2400.66
20.83	2443.66
20.85	2482.66
20.87	2512.66
20.89	2524.66
20.91	2535.66
20.93	2589.66
20.95	2615.66
20.97	2665.66
20.99	2755.66
21.01	2719.66
21.03	2763.66
21.05	2839.66
21.07	2884.66
21.09	2937.66
21.11	2864.66
21.13	2783.66
21.15	2743.66
21.17	2718.66
21.19	2697.66
21.21	2596.66
21.23	2502.66
21.25	2491.66
21.27	2506.66
21.29	2580.66
21.31	2631.66
21.33	2662.66
21.35	2686.66
21.37	2701.66
21.39	2736.66
21.41	2712.66
21.43	2689.66
21.45	2660.66
21.47	2612.66
21.49	2565.66
21.51	2443.66
21.53	2372.66
21.55	2270.66
21.57	2207.66
21.59	2176.66
21.61	2128.66
21.63	2082.66
21.65	2118.66
21.67	2176.66
21.69	2187.66
21.71	2156.66
21.73	2108.66
21.75	2141.66
21.77	2168.66
21.79	2164.66
21.81	2141.66
21.83	2118.66
21.85	2168.66
21.87	2187.66
21.89	2155.66
21.91	2136.66
21.93	2170.66
21.95	2169.66
21.97	2149.66
21.99	2168.66
22.01	2165.66
22.03	2147.66
22.05	2143.66
22.07	2142.66
22.09	2145.66
22.11	2203.66
22.13	2228.66
22.15	2291.66
22.17	2259.66
22.19	2241.66
22.21	2311.66
22.23	2395.66
22.25	2415.66
22.27	2561.66
22.29	2640.66
22.31	2768.66
22.33	2900.66
22.35	3211.66
22.37	3574.66
22.39	3968.66
22.41	4381.66
22.43	4868.66
22.45	5223.66
22.47	5645.66
22.49	5630.66
22.51	5775.66
22.53	5911.66
22.55	5790.66
22.57	5702.66
22.59	5608.66
22.61	5487.66
22.63	5216.66
22.65	5006.66
22.67	4703.66
22.69	4482.66
22.71	4311.66
22.73	4063.66
22.75	3773.66
22.77	3429.66
22.79	3085.66
22.81	2919.66
22.83	2759.66
22.85	2712.66
22.87	2630.66
22.89	2616.66
22.91	2712.66
22.93	2658.66
22.95	2733.66
22.97	2756.66
22.99	2776.66
23.01	2883.66
23.03	3018.66
23.05	3166.66
23.07	3347.66
23.09	3516.66
23.11	3767.66
23.13	4118.66
23.15	4485.66
23.17	4881.66
23.19	5198.66
23.21	5299.66
23.23	5299.66
23.25	5152.66
23.27	5162.66
23.29	4967.66
23.31	4719.66
23.33	4396.66
23.35	4084.66
23.37	3630.66
23.39	3410.66
23.41	3013.66
23.43	2804.66
23.45	2598.66
23.47	2452.66
23.49	2427.66
23.51	2348.66
23.53	2354.66
23.55	2273.66
23.57	2281.66
23.59	2353.66
23.61	2309.66
23.63	2292.66
23.65	2344.66
23.67	2401.66
23.69	2479.66
23.71	2585.66
23.73	2623.66
23.75	2725.66
23.77	2838.66
23.79	2999.66
23.81	3166.66
23.83	3218.66
23.85	3486.66
23.87	3326.66
23.89	3242.66
23.91	3133.66
23.93	2910.66
23.95	2811.66
23.97	2756.66
23.99	2837.66
24.01	2945.66
24.03	3071.66
24.05	3398.66
24.07	3683.66
24.09	3847.66
24.11	4168.66
24.13	4447.66
24.15	4487.66
24.17	4750.66
24.19	4576.66
24.21	4562.66
24.23	4449.66
24.25	4251.66
24.27	4109.66
24.29	3792.66
24.31	3454.66
24.33	3109.66
24.35	2894.66
24.37	2645.66
24.39	2379.66
24.41	2356.66
24.43	2277.66
24.45	2270.66
24.47	2206.66
24.49	2261.66
24.51	2243.66
24.53	2181.66
24.55	2209.66
24.57	2230.66
24.59	2287.66
24.61	2204.66
24.63	2243.66
24.65	2182.66
24.67	2222.66
24.69	2316.66
24.71	2162.66
24.73	2219.66
24.75	2240.66
24.77	2219.66
24.79	2227.66
24.81	2217.66
24.83	2147.66
24.85	2160.66
24.87	2247.66
24.89	2185.66
24.91	2206.66
24.93	2265.66
24.95	2257.66
24.97	2211.66
24.99	2275.66
25.01	2300.66
25.03	2272.66
25.05	2375.66
25.07	2499.66
25.09	2419.66
25.11	2414.66
25.13	2564.66
25.15	2597.66
25.17	2687.66
25.19	2877.66
25.21	3048.66
25.23	3274.66
25.25	3557.66
25.27	3775.66
25.29	3956.66
25.31	3959.66
25.33	4195.66
25.35	4343.66
25.37	4494.66
25.39	4671.66
25.41	4688.66
25.43	4753.66
25.45	4867.66
25.47	4900.66
25.49	5043.66
25.51	5204.66
25.53	5270.66
25.55	5395.66
25.57	5382.66
25.59	5563.66
25.61	5704.66
25.63	5692.66
25.65	5780.66
25.67	5466.66
25.69	5343.66
25.71	5143.66
25.73	4883.66
25.75	4712.66
25.77	4493.66
25.79	4345.66
25.81	4021.66
25.83	3745.66
25.85	3658.66
25.87	3563.66
25.89	3466.66
25.91	3651.66
25.93	3680.66
25.95	3860.66
25.97	4120.66
25.99	4433.66
26.01	4758.66
26.03	5308.66
26.05	5773.66
26.07	6205.66
26.09	6469.66
26.11	6594.66
26.13	6527.66
26.15	6343.66
26.17	5873.66
26.19	5661.66
26.21	5267.66
26.23	4892.66
26.25	4638.66
26.27	4340.66
26.29	4240.66
26.31	4084.66
26.33	3949.66
26.35	4000.66
26.37	4018.66
26.39	4071.66
26.41	4194.66
26.43	4217.66
26.45	4061.66
26.47	3782.66
26.49	3461.66
26.51	3352.66
26.53	3122.66
26.55	2969.66
26.57	2797.66
26.59	2720.66
26.61	2666.66
26.63	2672.66
26.65	2657.66
26.67	2693.66
26.69	2648.66
26.71	2673.66
26.73	2752.66
26.75	2731.66
26.77	2683.66
26.79	2730.66
26.81	2692.66
26.83	2747.66
26.85	2861.66
26.87	2982.66
26.89	3042.66
26.91	3109.66
26.93	3157.66
26.95	3258.66
26.97	3347.66
26.99	3541.66
27.01	3557.66
27.03	3493.66
27.05	3617.66
27.07	3649.66
27.09	3631.66
27.11	3670.66
27.13	3615.66
27.15	3573.66
27.17	3435.66
27.19	3324.66
27.21	3253.66
27.23	3195.66
27.25	3105.66
27.27	3047.66
27.29	2981.66
27.31	2883.66
27.33	2792.66
27.35	2708.66
27.37	2572.66
27.39	2498.66
27.41	2483.66
27.43	2413.66
27.45	2308.66
27.47	2304.66
27.49	2241.66
27.51	2224.66
27.53	2241.66
27.55	2181.66
27.57	2191.66
27.59	2231.66
27.61	2207.66
27.63	2185.66
27.65	2207.66
27.67	2170.66
27.69	2157.66
27.71	2190.66
27.73	2183.66
27.75	2201.66
27.77	2197.66
27.79	2182.66
27.81	2200.66
27.83	2232.66
27.85	2288.66
27.87	2316.66
27.89	2338.66
27.91	2418.66
27.93	2454.66
27.95	2565.66
27.97	2742.66
27.99	2860.66
28.01	2984.66
28.03	3132.66
28.05	3175.66
28.07	3129.66
28.09	3145.66
28.11	3176.66
28.13	3178.66
28.15	3144.66
28.17	3069.66
28.19	2916.66
28.21	2795.66
28.23	2692.66
28.25	2561.66
28.27	2473.66
28.29	2402.66
28.31	2307.66
28.33	2230.66
28.35	2212.66
28.37	2176.66
28.39	2172.66
28.41	2147.66
28.43	2137.66
28.45	2134.66
28.47	2069.66
28.49	2041.66
28.51	2038.66
28.53	2029.66
28.55	2006.66
28.57	1991.66
28.59	2033.66
28.61	2085.66
28.63	2051.66
28.65	1982.66
28.67	1961.66
28.69	1994.66
28.71	2059.66
28.73	2084.66
28.75	2058.66
28.77	2077.66
28.79	2023.66
28.81	2013.66
28.83	2036.66
28.85	2039.66
28.87	2030.66
28.89	1998.66
28.91	2001.66
28.93	2014.66
28.95	1974.66
28.97	1958.66
28.99	1970.66
29.01	1955.66
29.03	1943.66
29.05	1984.66
29.07	1992.66
29.09	1999.66
29.11	2000.66
29.13	1948.66
29.15	1918.66
29.17	1936.66
29.19	1962.66
29.21	1931.66
29.23	1951.66
29.25	1967.66
29.27	1970.66
29.29	2013.66
29.31	2018.66
29.33	2034.66
29.35	2064.66
29.37	2111.66
29.39	2155.66
29.41	2239.66
29.43	2285.66
29.45	2348.66
29.47	2438.66
29.49	2504.66
29.51	2613.66
29.53	2675.66
29.55	2784.66
29.57	2990.66
29.59	2999.66
29.61	2994.66
29.63	3039.66
29.65	3101.66
29.67	3036.66
29.69	2998.66
29.71	2895.66
29.73	2840.66
29.75	2819.66
29.77	2706.66
29.79	2683.66
29.81	2601.66
29.83	2527.66
29.85	2460.66
29.87	2369.66
29.89	2257.66
29.91	2203.66
29.93	2203.66
29.95	2206.66
29.97	2186.66
29.99	2133.66
30.01	2094.66
30.03	2087.66
30.05	2026.66
30.07	2030.66
30.09	2039.66
30.11	2042.66
30.13	2059.66
30.15	2054.66
30.17	2031.66
30.19	2088.66
30.21	2102.66
30.23	2167.66
30.25	2182.66
30.27	2217.66
30.29	2267.66
30.31	2350.66
30.33	2389.66
30.35	2494.66
30.37	2567.66
30.39	2589.66
30.41	2656.66
30.43	2579.66
30.45	2552.66
30.47	2442.66
30.49	2400.66
30.51	2337.66
30.53	2392.66
30.55	2341.66
30.57	2405.66
30.59	2446.66
30.61	2568.66
30.63	2733.66
30.65	2792.66
30.67	2855.66
30.69	2882.66
30.71	3045.66
30.73	3160.66
30.75	3193.66
30.77	3321.66
30.79	3331.66
30.81	3438.66
30.83	3429.66
30.85	3417.66
30.87	3384.66
30.89	3390.66
30.91	3288.66
30.93	3285.66
30.95	3166.66
30.97	3148.66
30.99	3174.66
31.01	3143.66
31.03	3159.66
31.05	3185.66
31.07	3081.66
31.09	3023.66
31.11	2993.66
31.13	2974.66
31.15	2945.66
31.17	2999.66
31.19	2917.66
31.21	2867.66
31.23	2751.66
31.25	2647.66
31.27	2675.66
31.29	2621.66
31.31	2424.66
31.33	2391.66
31.35	2307.66
31.37	2358.66
31.39	2255.66
31.41	2242.66
31.43	2178.66
31.45	2215.66
31.47	2224.66
31.49	2274.66
31.51	2195.66
31.53	2111.66
31.55	2149.66
31.57	2149.66
31.59	2206.66
31.61	2273.66
31.63	2297.66
31.65	2214.66
31.67	2359.66
31.69	2440.66
31.71	2440.66
31.73	2471.66
31.75	2638.66
31.77	2825.66
31.79	2867.66
31.81	3177.66
31.83	3280.66
31.85	3533.66
31.87	3646.66
31.89	3776.66
31.91	3915.66
31.93	4010.66
31.95	4062.66
31.97	4297.66
31.99	4255.66
32.01	4160.66
32.03	4022.66
32.05	3818.66
32.07	3838.66
32.09	3544.66
32.11	3448.66
32.13	3210.66
32.15	2982.66
32.17	2897.66
32.19	2737.66
32.21	2617.66
32.23	2547.66
32.25	2376.66
32.27	2248.66
32.29	2205.66
32.31	2050.66
32.33	2118.66
32.35	2005.66
32.37	1959.66
32.39	1955.66
32.41	1924.66
32.43	1932.66
32.45	1985.66
32.47	1975.66
32.49	1934.66
32.51	1912.66
32.53	1906.66
32.55	1924.66
32.57	1905.66
32.59	1954.66
32.61	1975.66
32.63	1963.66
32.65	1972.66
32.67	1968.66
32.69	1954.66
32.71	1919.66
32.73	1994.66
32.75	2026.66
32.77	1984.66
32.79	2068.66
32.81	2025.66
32.83	2088.66
32.85	2151.66
32.87	2206.66
32.89	2295.66
32.91	2177.66
32.93	2255.66
32.95	2228.66
32.97	2215.66
32.99	2237.66
33.01	2219.66
33.03	2199.66
33.05	2115.66
33.07	2189.66
33.09	2164.66
33.11	2181.66
33.13	2080.66
33.15	2089.66
33.17	2127.66
33.19	2083.66
33.21	2135.66
33.23	2064.66
33.25	2099.66
33.27	2135.66
33.29	2141.66
33.31	2188.66
33.33	2147.66
33.35	2194.66
33.37	2265.66
33.39	2285.66
33.41	2263.66
33.43	2308.66
33.45	2316.66
33.47	2350.66
33.49	2317.66
33.51	2277.66
33.53	2371.66
33.55	2315.66
33.57	2360.66
33.59	2425.66
33.61	2409.66
33.63	2413.66
33.65	2427.66
33.67	2360.66
33.69	2417.66
33.71	2476.66
33.73	2431.66
33.75	2426.66
33.77	2525.66
33.79	2529.66
33.81	2607.66
33.83	2646.66
33.85	2728.66
33.87	2745.66
33.89	2664.66
33.91	2640.66
33.93	2588.66
33.95	2521.66
33.97	2460.66
33.99	2351.66
34.01	2336.66
34.03	2343.66
34.05	2348.66
34.07	2330.66
34.09	2301.66
34.11	2288.66
34.13	2355.66
34.15	2350.66
34.17	2322.66
34.19	2341.66
34.21	2296.66
34.23	2265.66
34.25	2268.66
34.27	2289.66
34.29	2254.66
34.31	2258.66
34.33	2247.66
34.35	2226.66
34.37	2212.66
34.39	2142.66
34.41	2143.66
34.43	2201.66
34.45	2173.66
34.47	2157.66
34.49	2159.66
34.51	2142.66
34.53	2126.66
34.55	2157.66
34.57	2237.66
34.59	2185.66
34.61	2133.66
34.63	2155.66
34.65	2136.66
34.67	2112.66
34.69	2115.66
34.71	2091.66
34.73	2079.66
34.75	2045.66
34.77	2066.66
34.79	2061.66
34.81	2041.66
34.83	2030.66
34.85	2073.66
34.87	2083.66
34.89	2078.66
34.91	2068.66
34.93	2075.66
34.95	2109.66
34.97	2114.66
34.99	2183.66
35.01	2223.66
35.03	2224.66
35.05	2314.66
35.07	2330.66
35.09	2382.66
35.11	2514.66
35.13	2671.66
35.15	2858.66
35.17	2993.66
35.19	2995.66
35.21	3035.66
35.23	3059.66
35.25	3085.66
35.27	3100.66
35.29	3083.66
35.31	3051.66
35.33	2957.66
35.35	2849.66
35.37	2797.66
35.39	2714.66
35.41	2571.66
35.43	2487.66
35.45	2439.66
35.47	2394.66
35.49	2344.66
35.51	2337.66
35.53	2335.66
35.55	2337.66
35.57	2394.66
35.59	2427.66
35.61	2471.66
35.63	2580.66
35.65	2655.66
35.67	2670.66
35.69	2705.66
35.71	2727.66
35.73	2726.66
35.75	2735.66
35.77	2728.66
35.79	2731.66
35.81	2757.66
35.83	2760.66
35.85	2694.66
35.87	2695.66
35.89	2658.66
35.91	2571.66
35.93	2597.66
35.95	2578.66
35.97	2549.66
35.99	2548.66
36.01	2514.66
36.03	2503.66
36.05	2583.66
36.07	2613.66
36.09	2601.66
36.11	2657.66
36.13	2659.66
36.15	2605.66
36.17	2647.66
36.19	2697.66
36.21	2770.66
36.23	2831.66
36.25	2800.66
36.27	2749.66
36.29	2733.66
36.31	2806.66
36.33	2873.66
36.35	2847.66
36.37	2806.66
36.39	2779.66
36.41	2750.66
36.43	2706.66
36.45	2635.66
36.47	2576.66
36.49	2475.66
36.51	2324.66
36.53	2283.66
36.55	2235.66
36.57	2176.66
36.59	2142.66
36.61	2081.66
36.63	2032.66
36.65	2037.66
36.67	1985.66
36.69	1963.66
36.71	1989.66
36.73	2019.66
36.75	2020.66
36.77	1989.66
36.79	1984.66
36.81	2017.66
36.83	1991.66
36.85	1939.66
36.87	1965.66
36.89	2013.66
36.91	2006.66
36.93	1980.66
36.95	2006.66
36.97	2011.66
36.99	2018.66
37.01	2075.66
37.03	2127.66
37.05	2123.66
37.07	2142.66
37.09	2160.66
37.11	2242.66
37.13	2359.66
37.15	2417.66
37.17	2492.66
37.19	2617.66
37.21	2726.66
37.23	2860.66
37.25	2941.66
37.27	3093.66
37.29	3190.66
37.31	3223.66
37.33	3300.66
37.35	3396.66
37.37	3358.66
37.39	3286.66
37.41	3235.66
37.43	3176.66
37.45	3130.66
37.47	3025.66
37.49	2968.66
37.51	2895.66
37.53	2846.66
37.55	2770.66
37.57	2649.66
37.59	2542.66
37.61	2439.66
37.63	2357.66
37.65	2290.66
37.67	2254.66
37.69	2179.66
37.71	2210.66
37.73	2192.66
37.75	2162.66
37.77	2129.66
37.79	2194.66
37.81	2122.66
37.83	2130.66
37.85	2076.66
37.87	2092.66
37.89	2051.66
37.91	2030.66
37.93	2095.66
37.95	2079.66
37.97	2055.66
37.99	2002.66
38.01	2013.66
38.03	2046.66
38.05	2025.66
38.07	2004.66
38.09	2034.66
38.11	2045.66
38.13	2037.66
38.15	1986.66
38.17	1980.66
38.19	1978.66
38.21	2053.66
38.23	1995.66
38.25	2011.66
38.27	2074.66
38.29	2090.66
38.31	2084.66
38.33	2073.66
38.35	2184.66
38.37	2123.66
38.39	2200.66
38.41	2220.66
38.43	2180.66
38.45	2232.66
38.47	2232.66
38.49	2219.66
38.51	2196.66
38.53	2112.66
38.55	2232.66
38.57	2241.66
38.59	2156.66
38.61	2161.66
38.63	2178.66
38.65	2141.66
38.67	2143.66
38.69	2089.66
38.71	2093.66
38.73	2070.66
38.75	2046.66
38.77	2041.66
38.79	2033.66
38.81	2005.66
38.83	1921.66
38.85	1947.66
38.87	1975.66
38.89	2002.66
38.91	2029.66
38.93	2054.66
38.95	2003.66
38.97	1962.66
38.99	2042.66
39.01	2090.66
39.03	2064.66
39.05	2013.66
39.07	2080.66
39.09	2075.66
39.11	2081.66
39.13	2087.66
39.15	2142.66
39.17	2101.66
39.19	2197.66
39.21	2194.66
39.23	2221.66
39.25	2172.66
39.27	2289.66
39.29	2277.66
39.31	2232.66
39.33	2241.66
39.35	2224.66
39.37	2271.66
39.39	2259.66
39.41	2184.66
39.43	2158.66
39.45	2166.66
39.47	2136.66
39.49	2142.66
39.51	2082.66
39.53	2108.66
39.55	2108.66
39.57	2030.66
39.59	2078.66
39.61	2048.66
39.63	2079.66
39.65	2102.66
39.67	2118.66
39.69	2119.66
39.71	2130.66
39.73	2137.66
39.75	2249.66
39.77	2182.66
39.79	2316.66
39.81	2302.66
39.83	2332.66
39.85	2357.66
39.87	2348.66
39.89	2359.66
39.91	2346.66
39.93	2294.66
39.95	2360.66
39.97	2302.66
39.99	2349.66
40.01	2348.66

## Sheet: SU-32 (STW)
5	217.744
5.02	217.744
5.04	217.744
5.06	217.744
5.08	217.744
5.1	217.744
5.12	217.744
5.14	217.744
5.16	217.744
5.18	217.744
5.2	217.744
5.22	217.744
5.24	217.744
5.26	217.744
5.28	217.744
5.3	217.744
5.32	217.744
5.34	217.744
5.36	217.744
5.38	217.744
5.4	217.744
5.42	217.744
5.44	217.744
5.46	217.744
5.48	217.744
5.5	217.744
5.52	217.744
5.54	217.744
5.56	217.744
5.58	217.744
5.6	217.744
5.62	217.744
5.64	217.744
5.66	217.744
5.68	217.744
5.7	217.744
5.72	217.744
5.74	217.744
5.76	217.744
5.78	217.744
5.8	217.744
5.82	217.744
5.84	217.744
5.86	217.744
5.88	217.744
5.9	217.744
5.92	217.744
5.94	217.744
5.96	217.744
5.98	217.744
6	217.744
6.02	217.744
6.04	217.744
6.06	217.744
6.08	217.744
6.1	217.744
6.12	217.744
6.14	217.744
6.16	217.744
6.18	217.744
6.2	217.744
6.22	217.744
6.24	217.744
6.26	217.744
6.28	217.744
6.3	217.744
6.32	217.744
6.34	217.744
6.36	217.744
6.38	217.744
6.4	217.744
6.42	217.744
6.44	217.744
6.46	217.744
6.48	217.744
6.5	217.744
6.52	217.744
6.54	217.744
6.56	217.744
6.58	217.744
6.6	217.744
6.62	217.744
6.64	217.744
6.66	217.744
6.68	217.744
6.7	217.744
6.72	217.744
6.74	217.744
6.76	217.744
6.78	217.744
6.8	217.744
6.82	217.744
6.84	217.744
6.86	217.744
6.88	217.744
6.9	217.744
6.92	217.744
6.94	217.744
6.96	217.744
6.98	217.744
7	217.744
7.02	217.744
7.04	217.744
7.06	217.744
7.08	217.744
7.1	217.744
7.12	217.744
7.14	217.744
7.16	217.744
7.18	217.744
7.2	217.744
7.22	217.744
7.24	217.744
7.26	217.744
7.28	217.744
7.3	217.744
7.32	217.744
7.34	217.744
7.36	217.744
7.38	217.744
7.4	217.744
7.42	217.744
7.44	217.744
7.46	217.744
7.48	217.744
7.5	217.744
7.52	217.744
7.54	217.744
7.56	217.744
7.58	217.744
7.6	217.744
7.62	217.744
7.64	217.744
7.66	217.744
7.68	217.744
7.7	217.744
7.72	217.744
7.74	217.744
7.76	217.744
7.78	217.744
7.8	217.744
7.82	217.744
7.84	217.744
7.86	217.744
7.88	217.744
7.9	217.744
7.92	217.744
7.94	217.744
7.96	217.744
7.98	217.744
8	217.744
8.02	217.744
8.04	217.744
8.06	217.744
8.08	217.744
8.1	217.744
8.12	217.744
8.14	217.744
8.16	217.744
8.18	217.744
8.2	217.744
8.22	417.744
8.24	417.744
8.26	617.744
8.28	1217.74
8.3	1817.74
8.32	2217.74
8.34	1817.74
8.36	1017.74
8.38	617.744
8.4	417.744
8.42	417.744
8.44	217.744
8.46	217.744
8.48	217.744
8.5	217.744
8.52	217.744
8.54	217.744
8.56	217.744
8.58	217.744
8.6	417.744
8.62	417.744
8.64	417.744
8.66	417.744
8.68	417.744
8.7	417.744
8.72	617.744
8.74	1017.74
8.76	1617.74
8.78	3417.74
8.8	5817.74
8.82	6817.74
8.84	5017.74
8.86	2817.74
8.88	1417.74
8.9	817.744
8.92	617.744
8.94	417.744
8.96	417.744
8.98	417.744
9	417.744
9.02	217.744
9.04	217.744
9.06	217.744
9.08	217.744
9.1	217.744
9.12	217.744
9.14	217.744
9.16	217.744
9.18	217.744
9.2	217.744
9.22	217.744
9.24	217.744
9.26	217.744
9.28	217.744
9.3	217.744
9.32	217.744
9.34	217.744
9.36	217.744
9.38	217.744
9.4	217.744
9.42	217.744
9.44	217.744
9.46	217.744
9.48	217.744
9.5	217.744
9.52	217.744
9.54	217.744
9.56	217.744
9.58	217.744
9.6	217.744
9.62	217.744
9.64	217.744
9.66	217.744
9.68	217.744
9.7	217.744
9.72	217.744
9.74	217.744
9.76	217.744
9.78	217.744
9.8	217.744
9.82	417.744
9.84	417.744
9.86	417.744
9.88	417.744
9.9	417.744
9.92	417.744
9.94	417.744
9.96	417.744
9.98	617.744
10	617.744
10.02	817.744
10.04	1017.74
10.06	1217.74
10.08	1817.74
10.1	3217.74
10.12	6617.74
10.14	13217.7
10.16	20017.7
10.18	19217.7
10.2	12017.7
10.22	5817.74
10.24	2817.74
10.26	1617.74
10.28	1217.74
10.3	817.744
10.32	817.744
10.34	617.744
10.36	617.744
10.38	417.744
10.4	417.744
10.42	417.744
10.44	417.744
10.46	417.744
10.48	417.744
10.5	417.744
10.52	417.744
10.54	217.744
10.56	217.744
10.58	217.744
10.6	217.744
10.62	217.744
10.64	217.744
10.66	217.744
10.68	217.744
10.7	217.744
10.72	217.744
10.74	217.744
10.76	217.744
10.78	217.744
10.8	217.744
10.82	217.744
10.84	217.744
10.86	217.744
10.88	217.744
10.9	217.744
10.92	217.744
10.94	217.744
10.96	217.744
10.98	217.744
11	217.744
11.02	217.744
11.04	217.744
11.06	217.744
11.08	217.744
11.1	217.744
11.12	217.744
11.14	217.744
11.16	217.744
11.18	217.744
11.2	217.744
11.22	217.744
11.24	217.744
11.26	217.744
11.28	217.744
11.3	217.744
11.32	217.744
11.34	217.744
11.36	217.744
11.38	217.744
11.4	217.744
11.42	217.744
11.44	217.744
11.46	217.744
11.48	217.744
11.5	217.744
11.52	217.744
11.54	217.744
11.56	217.744
11.58	217.744
11.6	217.744
11.62	217.744
11.64	217.744
11.66	217.744
11.68	217.744
11.7	217.744
11.72	217.744
11.74	217.744
11.76	217.744
11.78	217.744
11.8	217.744
11.82	217.744
11.84	217.744
11.86	217.744
11.88	217.744
11.9	217.744
11.92	217.744
11.94	217.744
11.96	417.744
11.98	417.744
12	417.744
12.02	617.744
12.04	1217.74
12.06	2217.74
12.08	3417.74
12.1	3617.74
12.12	2617.74
12.14	1417.74
12.16	817.744
12.18	417.744
12.2	417.744
12.22	417.744
12.24	217.744
12.26	217.744
12.28	217.744
12.3	217.744
12.32	217.744
12.34	217.744
12.36	217.744
12.38	217.744
12.4	217.744
12.42	217.744
12.44	217.744
12.46	217.744
12.48	217.744
12.5	217.744
12.52	217.744
12.54	217.744
12.56	217.744
12.58	217.744
12.6	217.744
12.62	217.744
12.64	217.744
12.66	217.744
12.68	217.744
12.7	217.744
12.72	217.744
12.74	217.744
12.76	217.744
12.78	217.744
12.8	217.744
12.82	217.744
12.84	217.744
12.86	217.744
12.88	217.744
12.9	217.744
12.92	217.744
12.94	217.744
12.96	217.744
12.98	217.744
13	217.744
13.02	217.744
13.04	217.744
13.06	217.744
13.08	217.744
13.1	217.744
13.12	217.744
13.14	217.744
13.16	217.744
13.18	217.744
13.2	217.744
13.22	217.744
13.24	217.744
13.26	217.744
13.28	217.744
13.3	217.744
13.32	217.744
13.34	217.744
13.36	217.744
13.38	217.744
13.4	217.744
13.42	217.744
13.44	217.744
13.46	217.744
13.48	217.744
13.5	217.744
13.52	217.744
13.54	217.744
13.56	217.744
13.58	217.744
13.6	217.744
13.62	217.744
13.64	217.744
13.66	217.744
13.68	217.744
13.7	217.744
13.72	217.744
13.74	217.744
13.76	217.744
13.78	217.744
13.8	217.744
13.82	217.744
13.84	217.744
13.86	217.744
13.88	217.744
13.9	217.744
13.92	217.744
13.94	217.744
13.96	217.744
13.98	217.744
14	217.744
14.02	217.744
14.04	217.744
14.06	217.744
14.08	217.744
14.1	217.744
14.12	217.744
14.14	217.744
14.16	217.744
14.18	217.744
14.2	217.744
14.22	217.744
14.24	217.744
14.26	217.744
14.28	417.744
14.3	417.744
14.32	817.744
14.34	1217.74
14.36	1617.74
14.38	1617.74
14.4	1417.74
14.42	1417.74
14.44	1217.74
14.46	817.744
14.48	617.744
14.5	417.744
14.52	417.744
14.54	217.744
14.56	217.744
14.58	217.744
14.6	217.744
14.62	217.744
14.64	417.744
14.66	417.744
14.68	617.744
14.7	1017.74
14.72	1217.74
14.74	1217.74
14.76	817.744
14.78	617.744
14.8	417.744
14.82	217.744
14.84	217.744
14.86	217.744
14.88	217.744
14.9	217.744
14.92	217.744
14.94	217.744
14.96	217.744
14.98	217.744
15	217.744
15.02	217.744
15.04	217.744
15.06	217.744
15.08	217.744
15.1	217.744
15.12	217.744
15.14	217.744
15.16	217.744
15.18	217.744
15.2	217.744
15.22	217.744
15.24	217.744
15.26	217.744
15.28	217.744
15.3	217.744
15.32	217.744
15.34	217.744
15.36	217.744
15.38	217.744
15.4	217.744
15.42	217.744
15.44	217.744
15.46	217.744
15.48	217.744
15.5	217.744
15.52	417.744
15.54	417.744
15.56	817.744
15.58	817.744
15.6	817.744
15.62	417.744
15.64	417.744
15.66	217.744
15.68	217.744
15.7	217.744
15.72	217.744
15.74	217.744
15.76	217.744
15.78	217.744
15.8	217.744
15.82	217.744
15.84	217.744
15.86	217.744
15.88	217.744
15.9	217.744
15.92	217.744
15.94	217.744
15.96	217.744
15.98	217.744
16	217.744
16.02	217.744
16.04	217.744
16.06	217.744
16.08	217.744
16.1	217.744
16.12	217.744
16.14	217.744
16.16	217.744
16.18	217.744
16.2	217.744
16.22	217.744
16.24	217.744
16.26	217.744
16.28	217.744
16.3	217.744
16.32	217.744
16.34	217.744
16.36	217.744
16.38	217.744
16.4	217.744
16.42	217.744
16.44	217.744
16.46	217.744
16.48	217.744
16.5	217.744
16.52	217.744
16.54	217.744
16.56	217.744
16.58	217.744
16.6	217.744
16.62	217.744
16.64	217.744
16.66	217.744
16.68	217.744
16.7	217.744
16.72	217.744
16.74	217.744
16.76	417.744
16.78	417.744
16.8	617.744
16.82	1017.74
16.84	1417.74
16.86	1417.74
16.88	1417.74
16.9	1417.74
16.92	1417.74
16.94	1217.74
16.96	1017.74
16.98	617.744
17	417.744
17.02	417.744
17.04	217.744
17.06	217.744
17.08	217.744
17.1	217.744
17.12	217.744
17.14	217.744
17.16	217.744
17.18	217.744
17.2	217.744
17.22	217.744
17.24	217.744
17.26	217.744
17.28	217.744
17.3	217.744
17.32	217.744
17.34	217.744
17.36	217.744
17.38	217.744
17.4	217.744
17.42	217.744
17.44	217.744
17.46	417.744
17.48	417.744
17.5	417.744
17.52	817.744
17.54	1417.74
17.56	2217.74
17.58	2417.74
17.6	1817.74
17.62	1017.74
17.64	617.744
17.66	617.744
17.68	617.744
17.7	617.744
17.72	417.744
17.74	417.744
17.76	217.744
17.78	217.744
17.8	217.744
17.82	217.744
17.84	217.744
17.86	217.744
17.88	217.744
17.9	217.744
17.92	217.744
17.94	217.744
17.96	217.744
17.98	217.744
18	217.744
18.02	217.744
18.04	217.744
18.06	217.744
18.08	217.744
18.1	217.744
18.12	217.744
18.14	217.744
18.16	217.744
18.18	217.744
18.2	217.744
18.22	217.744
18.24	217.744
18.26	217.744
18.28	217.744
18.3	217.744
18.32	217.744
18.34	217.744
18.36	217.744
18.38	217.744
18.4	217.744
18.42	217.744
18.44	217.744
18.46	217.744
18.48	217.744
18.5	217.744
18.52	217.744
18.54	217.744
18.56	217.744
18.58	217.744
18.6	217.744
18.62	217.744
18.64	217.744
18.66	217.744
18.68	217.744
18.7	217.744
18.72	217.744
18.74	217.744
18.76	217.744
18.78	217.744
18.8	217.744
18.82	217.744
18.84	217.744
18.86	217.744
18.88	217.744
18.9	217.744
18.92	217.744
18.94	217.744
18.96	217.744
18.98	217.744
19	217.744
19.02	217.744
19.04	217.744
19.06	217.744
19.08	217.744
19.1	217.744
19.12	217.744
19.14	217.744
19.16	217.744
19.18	217.744
19.2	217.744
19.22	217.744
19.24	217.744
19.26	217.744
19.28	217.744
19.3	217.744
19.32	217.744
19.34	217.744
19.36	217.744
19.38	217.744
19.4	217.744
19.42	217.744
19.44	217.744
19.46	417.744
19.48	417.744
19.5	217.744
19.52	217.744
19.54	217.744
19.56	217.744
19.58	217.744
19.6	217.744
19.62	217.744
19.64	217.744
19.66	217.744
19.68	217.744
19.7	217.744
19.72	217.744
19.74	217.744
19.76	217.744
19.78	217.744
19.8	217.744
19.82	217.744
19.84	217.744
19.86	217.744
19.88	217.744
19.9	217.744
19.92	217.744
19.94	217.744
19.96	217.744
19.98	217.744
20	217.744
20.02	217.744
20.04	217.744
20.06	217.744
20.08	217.744
20.1	217.744
20.12	217.744
20.14	217.744
20.16	217.744
20.18	217.744
20.2	217.744
20.22	217.744
20.24	217.744
20.26	217.744
20.28	217.744
20.3	217.744
20.32	217.744
20.34	217.744
20.36	217.744
20.38	417.744
20.4	417.744
20.42	417.744
20.44	417.744
20.46	417.744
20.48	217.744
20.5	217.744
20.52	217.744
20.54	217.744
20.56	217.744
20.58	217.744
20.6	217.744
20.62	217.744
20.64	217.744
20.66	217.744
20.68	217.744
20.7	217.744
20.72	217.744
20.74	217.744
20.76	217.744
20.78	217.744
20.8	217.744
20.82	217.744
20.84	217.744
20.86	217.744
20.88	217.744
20.9	217.744
20.92	217.744
20.94	217.744
20.96	217.744
20.98	217.744
21	217.744
21.02	217.744
21.04	217.744
21.06	217.744
21.08	217.744
21.1	217.744
21.12	217.744
21.14	217.744
21.16	217.744
21.18	217.744
21.2	217.744
21.22	217.744
21.24	217.744
21.26	217.744
21.28	217.744
21.3	217.744
21.32	217.744
21.34	217.744
21.36	217.744
21.38	217.744
21.4	217.744
21.42	217.744
21.44	217.744
21.46	217.744
21.48	217.744
21.5	217.744
21.52	217.744
21.54	217.744
21.56	217.744
21.58	217.744
21.6	217.744
21.62	217.744
21.64	217.744
21.66	217.744
21.68	217.744
21.7	217.744
21.72	217.744
21.74	217.744
21.76	217.744
21.78	217.744
21.8	217.744
21.82	217.744
21.84	217.744
21.86	217.744
21.88	217.744
21.9	217.744
21.92	217.744
21.94	217.744
21.96	217.744
21.98	217.744
22	217.744
22.02	217.744
22.04	417.744
22.06	417.744
22.08	417.744
22.1	617.744
22.12	1017.74
22.14	1417.74
22.16	2017.74
22.18	2617.74
22.2	2617.74
22.22	1817.74
22.24	1217.74
22.26	1217.74
22.28	1617.74
22.3	2417.74
22.32	3017.74
22.34	2417.74
22.36	1617.74
22.38	817.744
22.4	617.744
22.42	417.744
22.44	417.744
22.46	417.744
22.48	217.744
22.5	217.744
22.52	217.744
22.54	217.744
22.56	217.744
22.58	217.744
22.6	217.744
22.62	217.744
22.64	217.744
22.66	217.744
22.68	217.744
22.7	217.744
22.72	217.744
22.74	217.744
22.76	217.744
22.78	417.744
22.8	417.744
22.82	617.744
22.84	617.744
22.86	1017.74
22.88	1617.74
22.9	2217.74
22.92	1817.74
22.94	1217.74
22.96	617.744
22.98	417.744
23	417.744
23.02	217.744
23.04	217.744
23.06	217.744
23.08	217.744
23.1	217.744
23.12	217.744
23.14	217.744
23.16	217.744
23.18	217.744
23.2	217.744
23.22	217.744
23.24	217.744
23.26	217.744
23.28	217.744
23.3	217.744
23.32	217.744
23.34	217.744
23.36	217.744
23.38	217.744
23.4	217.744
23.42	217.744
23.44	217.744
23.46	217.744
23.48	217.744
23.5	217.744
23.52	217.744
23.54	217.744
23.56	217.744
23.58	217.744
23.6	217.744
23.62	217.744
23.64	217.744
23.66	217.744
23.68	217.744
23.7	217.744
23.72	217.744
23.74	417.744
23.76	417.744
23.78	617.744
23.8	1217.74
23.82	2017.74
23.84	2417.74
23.86	1817.74
23.88	1217.74
23.9	617.744
23.92	417.744
23.94	417.744
23.96	217.744
23.98	217.744
24	217.744
24.02	217.744
24.04	217.744
24.06	217.744
24.08	217.744
24.1	217.744
24.12	217.744
24.14	217.744
24.16	217.744
24.18	217.744
24.2	217.744
24.22	217.744
24.24	217.744
24.26	217.744
24.28	217.744
24.3	217.744
24.32	217.744
24.34	217.744
24.36	217.744
24.38	217.744
24.4	217.744
24.42	217.744
24.44	217.744
24.46	217.744
24.48	217.744
24.5	217.744
24.52	217.744
24.54	217.744
24.56	217.744
24.58	217.744
24.6	217.744
24.62	217.744
24.64	217.744
24.66	217.744
24.68	217.744
24.7	217.744
24.72	217.744
24.74	217.744
24.76	217.744
24.78	217.744
24.8	217.744
24.82	217.744
24.84	217.744
24.86	217.744
24.88	217.744
24.9	417.744
24.92	617.744
24.94	817.744
24.96	1217.74
24.98	1417.74
25	1017.74
25.02	817.744
25.04	617.744
25.06	817.744
25.08	1217.74
25.1	1417.74
25.12	1417.74
25.14	1217.74
25.16	817.744
25.18	617.744
25.2	417.744
25.22	417.744
25.24	617.744
25.26	817.744
25.28	1417.74
25.3	2017.74
25.32	2017.74
25.34	1217.74
25.36	817.744
25.38	417.744
25.4	417.744
25.42	217.744
25.44	217.744
25.46	217.744
25.48	217.744
25.5	217.744
25.52	217.744
25.54	217.744
25.56	217.744
25.58	217.744
25.6	217.744
25.62	217.744
25.64	217.744
25.66	217.744
25.68	217.744
25.7	217.744
25.72	217.744
25.74	217.744
25.76	417.744
25.78	617.744
25.8	817.744
25.82	1217.74
25.84	1017.74
25.86	617.744
25.88	417.744
25.9	417.744
25.92	217.744
25.94	217.744
25.96	217.744
25.98	217.744
26	217.744
26.02	217.744
26.04	217.744
26.06	217.744
26.08	217.744
26.1	217.744
26.12	217.744
26.14	217.744
26.16	217.744
26.18	217.744
26.2	217.744
26.22	217.744
26.24	217.744
26.26	217.744
26.28	217.744
26.3	217.744
26.32	217.744
26.34	217.744
26.36	217.744
26.38	217.744
26.4	217.744
26.42	217.744
26.44	217.744
26.46	217.744
26.48	217.744
26.5	217.744
26.52	217.744
26.54	217.744
26.56	217.744
26.58	217.744
26.6	417.744
26.62	417.744
26.64	617.744
26.66	817.744
26.68	817.744
26.7	617.744
26.72	417.744
26.74	217.744
26.76	217.744
26.78	217.744
26.8	217.744
26.82	217.744
26.84	217.744
26.86	217.744
26.88	217.744
26.9	217.744
26.92	217.744
26.94	217.744
26.96	217.744
26.98	217.744
27	217.744
27.02	217.744
27.04	217.744
27.06	217.744
27.08	217.744
27.1	217.744
27.12	217.744
27.14	217.744
27.16	217.744
27.18	217.744
27.2	217.744
27.22	217.744
27.24	217.744
27.26	217.744
27.28	217.744
27.3	217.744
27.32	217.744
27.34	217.744
27.36	217.744
27.38	217.744
27.4	217.744
27.42	217.744
27.44	217.744
27.46	217.744
27.48	217.744
27.5	217.744
27.52	217.744
27.54	217.744
27.56	217.744
27.58	217.744
27.6	217.744
27.62	417.744
27.64	617.744
27.66	817.744
27.68	1217.74
27.7	1417.74
27.72	1017.74
27.74	617.744
27.76	617.744
27.78	617.744
27.8	817.744
27.82	817.744
27.84	617.744
27.86	417.744
27.88	417.744
27.9	217.744
27.92	217.744
27.94	217.744
27.96	217.744
27.98	217.744
28	217.744
28.02	217.744
28.04	217.744
28.06	217.744
28.08	217.744
28.1	217.744
28.12	217.744
28.14	217.744
28.16	217.744
28.18	217.744
28.2	217.744
28.22	217.744
28.24	217.744
28.26	217.744
28.28	217.744
28.3	217.744
28.32	217.744
28.34	217.744
28.36	217.744
28.38	217.744
28.4	217.744
28.42	217.744
28.44	217.744
28.46	217.744
28.48	217.744
28.5	217.744
28.52	217.744
28.54	217.744
28.56	217.744
28.58	217.744
28.6	217.744
28.62	217.744
28.64	217.744
28.66	217.744
28.68	217.744
28.7	217.744
28.72	217.744
28.74	217.744
28.76	217.744
28.78	217.744
28.8	217.744
28.82	217.744
28.84	217.744
28.86	217.744
28.88	217.744
28.9	217.744
28.92	217.744
28.94	217.744
28.96	217.744
28.98	217.744
29	217.744
29.02	217.744
29.04	217.744
29.06	217.744
29.08	417.744
29.1	417.744
29.12	417.744
29.14	417.744
29.16	417.744
29.18	417.744
29.2	617.744
29.22	817.744
29.24	1217.74
29.26	1217.74
29.28	1017.74
29.3	617.744
29.32	417.744
29.34	217.744
29.36	217.744
29.38	217.744
29.4	217.744
29.42	217.744
29.44	217.744
29.46	217.744
29.48	217.744
29.5	217.744
29.52	217.744
29.54	217.744
29.56	217.744
29.58	217.744
29.6	217.744
29.62	217.744
29.64	217.744
29.66	217.744
29.68	217.744
29.7	217.744
29.72	217.744
29.74	217.744
29.76	217.744
29.78	217.744
29.8	217.744
29.82	217.744
29.84	217.744
29.86	217.744
29.88	217.744
29.9	217.744
29.92	217.744
29.94	217.744
29.96	217.744
29.98	217.744
30	217.744
30.02	217.744
30.04	217.744
30.06	217.744
30.08	217.744
30.1	217.744
30.12	217.744
30.14	217.744
30.16	217.744
30.18	217.744
30.2	217.744
30.22	217.744
30.24	417.744
30.26	617.744
30.28	817.744
30.3	1017.74
30.32	1017.74
30.34	817.744
30.36	817.744
30.38	617.744
30.4	617.744
30.42	817.744
30.44	1217.74
30.46	1617.74
30.48	1417.74
30.5	1017.74
30.52	617.744
30.54	417.744
30.56	417.744
30.58	417.744
30.6	417.744
30.62	417.744
30.64	417.744
30.66	617.744
30.68	1017.74
30.7	1217.74
30.72	1017.74
30.74	617.744
30.76	417.744
30.78	417.744
30.8	417.744
30.82	417.744
30.84	417.744
30.86	417.744
30.88	417.744
30.9	617.744
30.92	417.744
30.94	417.744
30.96	217.744
30.98	217.744
31	217.744
31.02	217.744
31.04	217.744
31.06	217.744
31.08	217.744
31.1	217.744
31.12	217.744
31.14	217.744
31.16	217.744
31.18	217.744
31.2	217.744
31.22	217.744
31.24	217.744
31.26	217.744
31.28	217.744
31.3	217.744
31.32	217.744
31.34	217.744
31.36	217.744
31.38	417.744
31.4	417.744
31.42	617.744
31.44	1017.74
31.46	1217.74
31.48	1017.74
31.5	617.744
31.52	417.744
31.54	417.744
31.56	417.744
31.58	617.744
31.6	1017.74
31.62	1217.74
31.64	1017.74
31.66	617.744
31.68	417.744
31.7	217.744
31.72	217.744
31.74	217.744
31.76	217.744
31.78	217.744
31.8	217.744
31.82	217.744
31.84	217.744
31.86	217.744
31.88	217.744
31.9	217.744
31.92	217.744
31.94	217.744
31.96	217.744
31.98	217.744
32	217.744
32.02	217.744
32.04	217.744
32.06	217.744
32.08	217.744
32.1	217.744
32.12	217.744
32.14	217.744
32.16	217.744
32.18	217.744
32.2	217.744
32.22	217.744
32.24	217.744
32.26	217.744
32.28	217.744
32.3	217.744
32.32	217.744
32.34	217.744
32.36	217.744
32.38	217.744
32.4	217.744
32.42	217.744
32.44	217.744
32.46	417.744
32.48	417.744
32.5	617.744
32.52	617.744
32.54	417.744
32.56	217.744
32.58	217.744
32.6	217.744
32.62	217.744
32.64	217.744
32.66	217.744
32.68	217.744
32.7	217.744
32.72	217.744
32.74	217.744
32.76	217.744
32.78	217.744
32.8	217.744
32.82	217.744
32.84	217.744
32.86	217.744
32.88	217.744
32.9	217.744
32.92	217.744
32.94	217.744
32.96	217.744
32.98	217.744
33	217.744
33.02	217.744
33.04	217.744
33.06	217.744
33.08	217.744
33.1	217.744
33.12	217.744
33.14	217.744
33.16	217.744
33.18	217.744
33.2	217.744
33.22	217.744
33.24	217.744
33.26	217.744
33.28	217.744
33.3	217.744
33.32	217.744
33.34	217.744
33.36	217.744
33.38	217.744
33.4	217.744
33.42	217.744
33.44	217.744
33.46	217.744
33.48	217.744
33.5	217.744
33.52	217.744
33.54	217.744
33.56	217.744
33.58	217.744
33.6	217.744
33.62	217.744
33.64	217.744
33.66	217.744
33.68	417.744
33.7	417.744
33.72	617.744
33.74	617.744
33.76	417.744
33.78	417.744
33.8	217.744
33.82	217.744
33.84	217.744
33.86	217.744
33.88	217.744
33.9	217.744
33.92	217.744
33.94	217.744
33.96	217.744
33.98	217.744
34	217.744
34.02	217.744
34.04	217.744
34.06	417.744
34.08	417.744
34.1	417.744
34.12	217.744
34.14	217.744
34.16	217.744
34.18	217.744
34.2	217.744
34.22	217.744
34.24	217.744
34.26	217.744
34.28	217.744
34.3	217.744
34.32	217.744
34.34	217.744
34.36	217.744
34.38	217.744
34.4	217.744
34.42	217.744
34.44	217.744
34.46	217.744
34.48	217.744
34.5	217.744
34.52	217.744
34.54	217.744
34.56	217.744
34.58	217.744
34.6	217.744
34.62	217.744
34.64	217.744
34.66	217.744
34.68	417.744
34.7	417.744
34.72	417.744
34.74	617.744
34.76	1017.74
34.78	1217.74
34.8	1017.74
34.82	617.744
34.84	417.744
34.86	417.744
34.88	417.744
34.9	417.744
34.92	417.744
34.94	417.744
34.96	217.744
34.98	217.744
35	217.744
35.02	217.744
35.04	217.744
35.06	217.744
35.08	217.744
35.1	217.744
35.12	217.744
35.14	217.744
35.16	217.744
35.18	217.744
35.2	417.744
35.22	417.744
35.24	817.744
35.26	817.744
35.28	617.744
35.3	417.744
35.32	417.744
35.34	217.744
35.36	217.744
35.38	217.744
35.4	217.744
35.42	217.744
35.44	217.744
35.46	217.744
35.48	217.744
35.5	217.744
35.52	217.744
35.54	417.744
35.56	417.744
35.58	417.744
35.6	417.744
35.62	417.744
35.64	217.744
35.66	217.744
35.68	217.744
35.7	217.744
35.72	417.744
35.74	417.744
35.76	417.744
35.78	417.744
35.8	617.744
35.82	617.744
35.84	617.744
35.86	417.744
35.88	417.744
35.9	417.744
35.92	417.744
35.94	217.744
35.96	217.744
35.98	217.744
36	217.744
36.02	217.744
36.04	217.744
36.06	217.744
36.08	217.744
36.1	217.744
36.12	217.744
36.14	217.744
36.16	217.744
36.18	217.744
36.2	217.744
36.22	217.744
36.24	217.744
36.26	217.744
36.28	217.744
36.3	217.744
36.32	217.744
36.34	217.744
36.36	217.744
36.38	217.744
36.4	217.744
36.42	217.744
36.44	217.744
36.46	217.744
36.48	217.744
36.5	217.744
36.52	217.744
36.54	217.744
36.56	217.744
36.58	217.744
36.6	217.744
36.62	217.744
36.64	217.744
36.66	217.744
36.68	217.744
36.7	217.744
36.72	217.744
36.74	417.744
36.76	417.744
36.78	617.744
36.8	617.744
36.82	1017.74
36.84	1217.74
36.86	1217.74
36.88	1217.74
36.9	1017.74
36.92	817.744
36.94	617.744
36.96	617.744
36.98	417.744
37	417.744
37.02	417.744
37.04	217.744
37.06	217.744
37.08	217.744
37.1	217.744
37.12	217.744
37.14	217.744
37.16	217.744
37.18	217.744
37.2	217.744
37.22	217.744
37.24	217.744
37.26	217.744
37.28	217.744
37.3	217.744
37.32	417.744
37.34	417.744
37.36	417.744
37.38	417.744
37.4	217.744
37.42	217.744
37.44	217.744
37.46	217.744
37.48	217.744
37.5	217.744
37.52	217.744
37.54	217.744
37.56	217.744
37.58	217.744
37.6	217.744
37.62	217.744
37.64	217.744
37.66	217.744
37.68	217.744
37.7	217.744
37.72	217.744
37.74	217.744
37.76	217.744
37.78	217.744
37.8	217.744
37.82	217.744
37.84	217.744
37.86	217.744
37.88	217.744
37.9	217.744
37.92	417.744
37.94	617.744
37.96	617.744
37.98	617.744
38	417.744
38.02	217.744
38.04	217.744
38.06	217.744
38.08	217.744
38.1	217.744
38.12	217.744
38.14	217.744
38.16	217.744
38.18	217.744
38.2	217.744
38.22	217.744
38.24	217.744
38.26	217.744
38.28	217.744
38.3	217.744
38.32	217.744
38.34	217.744
38.36	217.744
38.38	217.744
38.4	217.744
38.42	217.744
38.44	217.744
38.46	217.744
38.48	217.744
38.5	217.744
38.52	217.744
38.54	217.744
38.56	217.744
38.58	217.744
38.6	217.744
38.62	217.744
38.64	217.744
38.66	217.744
38.68	217.744
38.7	217.744
38.72	217.744
38.74	217.744
38.76	217.744
38.78	217.744
38.8	417.744
38.82	217.744
38.84	217.744
38.86	217.744
38.88	217.744
38.9	217.744
38.92	417.744
38.94	417.744
38.96	417.744
38.98	217.744
39	217.744
39.02	217.744
39.04	217.744
39.06	217.744
39.08	217.744
39.1	217.744
39.12	217.744
39.14	217.744
39.16	217.744
39.18	217.744
39.2	217.744
39.22	217.744
39.24	217.744
39.26	217.744
39.28	417.744
39.3	417.744
39.32	217.744
39.34	217.744
39.36	217.744
39.38	217.744
39.4	217.744
39.42	217.744
39.44	217.744
39.46	217.744
39.48	217.744
39.5	217.744
39.52	217.744
39.54	217.744
39.56	217.744
39.58	217.744
39.6	217.744
39.62	217.744
39.64	417.744
39.66	417.744
39.68	617.744
39.7	617.744
39.72	417.744
39.74	417.744
39.76	417.744
39.78	217.744
39.8	217.744
39.82	417.744
39.84	417.744
39.86	417.744
39.88	417.744
39.9	417.744
39.92	217.744
39.94	217.744
39.96	217.744
39.98	217.744
40	217.744
