# Supplementary material for: Sugar-based synthesis of an enantiomorphically pure zeolite
Source: Nat Commun. 2024 Jun 21;15:5298. doi: 10.1038/s41467-024-49659-2 (PMC11192950; doi:10.1038/s41467-024-49659-2)
Supplement: Supplementary file 3 — Source data [file 41467_2024_49659_MOESM3_ESM.zip › Fig S6.xlsx]

## Sheet: 2-STW
0.03496	4466.71
0.15631	4494.02
0.27767	4521.61
0.39903	4534.45
0.52039	4567.34
0.64174	4475.87
0.7631	4448.47
0.88446	4552.01
1.00581	4632.55
1.12717	4626.12
1.24853	4480.89
1.36989	4396.38
1.49124	4439.43
1.6126	4396.97
1.73396	4272.94
1.85532	4257.54
1.97667	4424.32
2.09803	4556.56
2.21939	4502.13
2.34074	4381.2
2.4621	4333.86
2.58346	4460.41
2.70482	4642.92
2.82617	4671.85
2.94753	4574.38
3.06889	4473.14
3.19025	4506.98
3.3116	4652.16
3.43296	4702.06
3.55432	4609.2
3.67567	4438.99
3.79703	4316.4
3.91839	4334.24
4.03975	4400.59
4.1611	4453.97
4.28246	4501.38
4.40382	4588.4
4.52518	4687.83
4.64653	4690.58
4.76789	4650.66
4.88925	4586.66
5.0106	4549.72
5.13196	4630.79
5.25332	4646.67
5.37468	4589.27
5.49603	4647.86
5.61739	4764.38
5.73875	4825.62
5.86011	4890.2
5.98146	5006.3
6.10282	5103.92
6.22418	5243.83
6.34554	5408.22
6.46689	5507.1
6.58825	5734.37
6.70961	6166.55
6.83096	6874.45
6.95232	8083.2
7.07368	9723.43
7.19504	11426.2
7.31639	12681.4
7.43775	13253.6
7.55911	13321.2
7.68047	13127.7
7.80182	12826.7
7.92318	12349.1
8.04454	11465
8.16589	10134.1
8.28725	8777.92
8.40861	7692.32
8.52997	6861.26
8.65132	6449.28
8.77268	6294.36
8.89404	6141.09
9.0154	5992.59
9.13675	5780.26
9.25811	5658.79
9.37947	5622.53
9.50082	5602.41
9.62218	5648.05
9.74354	5594.92
9.8649	5576.65
9.98625	5600.23
10.1076	5526.49
10.229	5497.41
10.3503	5412.08
10.4717	5243.84
10.593	5151.57
10.7144	5211.14
10.8358	5246.22
10.9571	5051.98
11.0785	4882.65
11.1998	4787.45
11.3212	4719.73
11.4425	4765.1
11.5639	4761.1
11.6853	4704.93
11.8066	4578.34
11.928	4447.97
12.0493	4448.13
12.1707	4441.33
12.292	4498.99
12.4134	4568.38
12.5348	4517.98
12.6561	4515.21
12.7775	4557.28
12.8988	4524.77
13.0202	4389.21
13.1415	4294.18
13.2629	4326.2
13.3843	4369.05
13.5056	4362.17
13.627	4294.04
13.7483	4287.15
13.8697	4342.56
13.991	4310.06
14.1124	4311.51
14.2338	4428.24
14.3551	4470.93
14.4765	4380.85
14.5978	4373.95
14.7192	4417.94
14.8405	4420.5
14.9619	4509.5
15.0833	4521.73
15.2046	4516.57
15.326	4649.12
15.4473	4665.43
15.5687	4610.88
15.69	4526.64
15.8114	4401.78
15.9328	4424.19
16.0541	4470.67
16.1755	4429.03
16.2968	4395.55
16.4182	4434.05
16.5395	4494.82
16.6609	4555.63
16.7823	4679.62
16.9036	4689.43
17.025	4569.21
17.1463	4525.99
17.2677	4582.95
17.389	4661.2
17.5104	4604.89
17.6318	4580.67
17.7531	4690.48
17.8745	4617.71
17.9958	4490.86
18.1172	4502.06
18.2386	4512.77
18.3599	4497.8
18.4813	4432.47
18.6026	4376.7
18.724	4365.46
18.8453	4313.24
18.9667	4306.33
19.0881	4402.26
19.2094	4499.18
19.3308	4502.62
19.4521	4525.12
19.5735	4669.1
19.6948	4687.22
19.8162	4544.18
19.9376	4498.52
20.0589	4534.62
20.1803	4519.24
20.3016	4437.86
20.423	4420.31
20.5443	4453
20.6657	4384.33
20.7871	4360.4
20.9084	4359.42
21.0298	4255.33
21.1511	4247.79
21.2725	4303.04
21.3938	4367.76
21.5152	4520.32
21.6366	4609.88
21.7579	4615.67
21.8793	4594.9
22.0006	4544.96
22.122	4503.56
22.2433	4394.09
22.3647	4284.62
22.4861	4396.24
22.6074	4611.91
22.7288	4622.8
22.8501	4484.99
22.9715	4487.16
23.0928	4630.9
23.2142	4692.77
23.3356	4634.63
23.4569	4568.09
23.5783	4532.87
23.6996	4624.37
23.821	4756.46
23.9423	4693.36
24.0637	4661.41
24.1851	4755.8
24.3064	4739.25
24.4278	4731.99
24.5491	4769.36
24.6705	4700.5
24.7918	4615.69
24.9132	4594.36
25.0346	4561.31
25.1559	4526.5
25.2773	4549.85
25.3986	4532.05
25.52	4551.21
25.6413	4672.52
25.7627	4682.93
25.8841	4626.9
26.0054	4574.82
26.1268	4529.14
26.2481	4524.98
26.3695	4450.5
26.4908	4444.08
26.6122	4533.35
26.7336	4533.06
26.8549	4527.47
26.9763	4537.72
27.0976	4540.94
27.219	4508.76
27.3403	4392.15
27.4617	4381.43
27.5831	4511.98
27.7044	4531.51
27.8258	4488.83
27.9471	4579.87
28.0685	4597.37
28.1898	4550.05
28.3112	4642.32
28.4326	4661.8
28.5539	4636.53
28.6753	4658.58
28.7966	4669.24
28.918	4740.87
29.0393	4690.79
29.1607	4629.93
29.2821	4668.97
29.4034	4513.17
29.5248	4403.45
29.6461	4526.36
29.7675	4624.62
29.8889	4657.75
30.0102	4690.26
30.1316	4660.38
30.2529	4511.8
30.3743	4447.28
30.4956	4497.66
30.617	4531.06
30.7384	4629.97
30.8597	4661.21
30.9811	4610.95
31.1024	4653.57
31.2238	4702.2
31.3451	4737.46
31.4665	4746.13
31.5879	4719.89
31.7092	4721.75
31.8306	4714.32
31.9519	4729.18
32.0733	4799.71
32.1946	4867.57
32.316	4859.24
32.4374	4823.31
32.5587	4894.84
32.6801	4967.62
32.8014	4876.6
32.9228	4758.87
33.0441	4843.28
33.1655	4957.12
33.2869	4906.37
33.4082	4925.23
33.5296	5003.98
33.6509	5083.25
33.7723	5297.26
33.8936	5487.67
34.015	5686.55
34.1364	5917.48
34.2577	6062.63
34.3791	6407.17
34.5004	6954.86
34.6218	7467.13
34.7431	7997.25
34.8645	8625.4
34.9859	9459.05
35.1072	10487.6
35.2286	11560.5
35.3499	12440.4
35.4713	12973.1
35.5926	13290.2
35.714	13218.1
35.8354	12595
35.9567	11757.8
36.0781	10915.5
36.1994	10092
36.3208	9216.21
36.4421	8291.24
36.5635	7469.6
36.6849	6681.16
36.8062	6000.52
36.9276	5605.81
37.0489	5348.49
37.1703	5100.27
37.2916	4923.5
37.413	4895.59
37.5344	4865.82
37.6557	4686.41
37.7771	4547.45
37.8984	4550.72
38.0198	4577.43
38.1411	4558.57
38.2625	4502.26
38.3839	4456.71
38.5052	4450.56
38.6266	4476.16
38.7479	4492.69
38.8693	4519.26
38.9906	4589.32
39.112	4584.66
39.2334	4457.31
39.3547	4371.71
39.4761	4383.39
39.5974	4397.57
39.7188	4369.33
39.8401	4277.65
39.9615	4305.06
40.0829	4530.98
40.2042	4601.86
40.3256	4561.95
40.4469	4605.8
40.5683	4565.3
40.6896	4546.96
40.811	4569.27
40.9324	4507.07
41.0537	4482.71
41.1751	4497.81
41.2964	4492.75
41.4178	4418.65
41.5392	4420.12
41.6605	4600.23
41.7819	4681.64
41.9032	4676.53
42.0246	4657.15
42.1459	4567.52
42.2673	4550.04
42.3887	4492.51
42.51	4313.48
42.6314	4229.98
42.7527	4280.81
42.8741	4323.36
42.9954	4376.75
43.1168	4521.43
43.2382	4590.86
43.3595	4621.81
43.4809	4727.95
43.6022	4711.62
43.7236	4669.13
43.8449	4735.61
43.9663	4788.65
44.0877	4799.35
44.209	4738.34
44.3304	4660.66
44.4517	4636.35
44.5731	4636.61
44.6944	4645.55
44.8158	4600.34
44.9372	4513.72
45.0585	4477.85
45.1799	4531.18
45.3012	4578.71
45.4226	4527.56
45.5439	4520.39
45.6653	4605.79
45.7867	4604
45.908	4512.93
46.0294	4488.47
46.1507	4520.87
46.2721	4487.64
46.3934	4367.88
46.5148	4256.8
46.6362	4260.58
46.7575	4341.07
46.8789	4461.71
47.0002	4568.15
47.1216	4519.29
47.2429	4478.87
47.3643	4542.07
47.4857	4565.58
47.607	4557.7
47.7284	4445.53
47.8497	4378.68
47.9711	4479.41
48.0924	4464.85
48.2138	4417.31
48.3352	4433.49
48.4565	4450.02
48.5779	4539.28
48.6992	4499.84
48.8206	4423.63
48.9419	4554.06
49.0633	4625.41
49.1847	4598.09
49.306	4622.17
49.4274	4595.17
49.5487	4512.81
49.6701	4437.5
49.7914	4397.61
49.9128	4388.69
50.0342	4319.53
50.1555	4318.67
50.2769	4473.74
50.3982	4525.18
50.5196	4512.13
50.6409	4506.93
50.7623	4362.11
50.8837	4320.32
51.005	4395.33
51.1264	4406.85
51.2477	4539.82
51.3691	4587.29
51.4904	4383.86
51.6118	4297.42
51.7332	4367.2
51.8545	4385.52
51.9759	4368.56
52.0972	4374.6
52.2186	4405.19
52.34	4477.16
52.4613	4522.23
52.5827	4483.16
52.704	4457.47
52.8254	4457.04
52.9467	4477.05
53.0681	4483.57
53.1895	4411.52
53.3108	4378.15
53.4322	4397.12
53.5535	4442.26
53.6749	4446.83
53.7962	4374.29
53.9176	4490.72
54.039	4625.53
54.1603	4530.87
54.2817	4446.34
54.403	4392.27
54.5244	4388.14
54.6457	4436.83
54.7671	4399.22
54.8885	4417.75
55.0098	4495.29
55.1312	4521.15
55.2525	4599.7
55.3739	4681.27
55.4952	4592.11
55.6166	4483.73
55.738	4466.49
55.8593	4417.97
55.9807	4521.34
56.102	4628.84
56.2234	4526.15
56.3447	4612.33
56.4661	4698.23
56.5875	4670.75
56.7088	4821.04
56.8302	4806.48
56.9515	4720.58
57.0729	4753.51
57.1942	4652.8
57.3156	4609.21
57.437	4620.27
57.5583	4568.15
57.6797	4591.83
57.801	4611.67
57.9224	4620.72
58.0437	4682.76
58.1651	4714.25
58.2865	4698.46
58.4078	4719.75
58.5292	4785.09
58.6505	4787.31
58.7719	4703.54
58.8932	4706.07
59.0146	4837.61
59.136	4768.82
59.2573	4596.69
59.3787	4664.2
59.5	4714.88
59.6214	4754.02
59.7427	4860.19
59.8641	4833.26
59.9855	4929.76
60.1068	5100.11
60.2282	5144.97
60.3495	5204.84
60.4709	5185.22
60.5922	5257.96
60.7136	5543.33
60.835	5831.11
60.9563	6293.01
61.0777	6935.3
61.199	7586.87
61.3204	8276.8
61.4417	8825.41
61.5631	9156.25
61.6845	9374.09
61.8058	9458.33
61.9272	9495.78
62.0485	9514.64
62.1699	9505.28
62.2912	9632.1
62.4126	9866.3
62.534	10140.5
62.6553	10437.1
62.7767	10559.2
62.898	10427.9
63.0194	9997.42
63.1407	9323.71
63.2621	8616.33
63.3835	7821.78
63.5048	7008.66
63.6262	6404.64
63.7475	5976.32
63.8689	5631.71
63.9903	5351.32
64.1116	5206.46
64.233	5158.06
64.3543	5111
64.4757	5100.46
64.597	5045.42
64.7184	4974.97
64.8398	4965.56
64.9611	4855.16
65.0825	4736.71
65.2038	4807.08
65.3252	4871.67
65.4465	4833.79
65.5679	4831
65.6893	4770.26
65.8106	4697.19
65.932	4758.92
66.0533	4787.36
66.1747	4818.19
66.296	4873.61
66.4174	4864.6
66.5388	4940.63
66.6601	4974.09
66.7815	4947.78
66.9028	4976.14
67.0242	4934.11
67.1455	5015.77
67.2669	5187.95
67.3883	5205.2
67.5096	5219.91
67.631	5286.54
67.7523	5393.23
67.8737	5491.09
67.995	5509.07
68.1164	5559.02
68.2378	5696.92
68.3591	5915.49
68.4805	6168.23
68.6018	6525.68
68.7232	7002
68.8445	7328.15
68.9659	7524.11
69.0873	7768.73
69.2086	7960.09
69.33	7988.32
69.4513	7994.67
69.5727	8050.8
69.694	8029.24
69.8154	8074.17
69.9368	8127.21
70.0581	8011.04
70.1795	8047.8
70.3008	8155.89
70.4222	8142.98
70.5435	8227.46
70.6649	8348.45
70.7863	8396.15
70.9076	8357.7
71.029	8310.77
71.1503	8249.97
71.2717	7981.91
71.393	7647.59
71.5144	7279.83
71.6358	6854.82
71.7571	6525.95
71.8785	6213.87
71.9998	6029.21
72.1212	5927.68
72.2425	5703.29
72.3639	5523.59
72.4853	5353.87
72.6066	5255.02
72.728	5299.77
72.8493	5206.28
72.9707	5044.7
73.092	4907.91
73.2134	4832.69
73.3348	4975.02
73.4561	5047.28
73.5775	4979.7
73.6988	5060.7
73.8202	5075.05
73.9415	4892.83
74.0629	4826.83
74.1843	4851.97
74.3056	4769.89
74.427	4715.4
74.5483	4782.14
74.6697	4829.49
74.791	4792.75
74.9124	4742.6
75.0338	4673.45
75.1551	4558.56
75.2765	4543.66
75.3978	4597.21
75.5192	4550.68
75.6406	4584.48
75.7619	4691.12
75.8833	4593.59
76.0046	4490.51
76.126	4552.27
76.2473	4556.16
76.3687	4455.77
76.4901	4379.2
76.6114	4462.65
76.7328	4607.77
76.8541	4538.49
76.9755	4432.23
77.0968	4449.4
77.2182	4415.84
77.3396	4424.46
77.4609	4483.38
77.5823	4467.3
77.7036	4495.28
77.825	4550.18
77.9463	4574.25
78.0677	4600.69
78.1891	4574.79
78.3104	4508.11
78.4318	4443.68
78.5531	4415.09
78.6745	4426.39
78.7958	4422.72
78.9172	4447.78
79.0386	4502.12
79.1599	4488.15
79.2813	4450.48
79.4026	4515.21
79.524	4603.15
79.6453	4588.27
79.7667	4612.35
79.8881	4682.63
80.0094	4654.42
80.1308	4629.6
80.2521	4592.35
80.3735	4534.29
80.4948	4550.61
80.6162	4522.19
80.7376	4549.17
80.8589	4642.75
80.9803	4580.83
81.1016	4545.46
81.223	4555.47
81.3443	4487.01
81.4657	4479.03
81.5871	4436.81
81.7084	4362.78
81.8298	4420.64
81.9511	4458.01
82.0725	4406.6
82.1938	4396.87
82.3152	4398.68
82.4366	4353.55
82.5579	4338.6
82.6793	4385.73
82.8006	4521.57
82.922	4667.67
83.0433	4645.07
83.1647	4609.25
83.2861	4647.51
83.4074	4660.03
83.5288	4689.56
83.6501	4643.43
83.7715	4630.21
83.8928	4775.91
84.0142	4873.66
84.1356	4925.59
84.2569	4962.67
84.3783	5016.51
84.4996	5157.77
84.621	5287.86
84.7423	5433.72
84.8637	5625.38
84.9851	5904.32
85.1064	6351.76
85.2278	6906.6
85.3491	7540.01
85.4705	8219.12
85.5918	8821.18
85.7132	9174.92
85.8346	9313.69
85.9559	9277.45
86.0773	8944.68
86.1986	8564.81
86.32	8253.08
86.4414	7960.63
86.5627	7854.16
86.6841	7730.11
86.8054	7565.77
86.9268	7579.33
87.0481	7599.52
87.1695	7552.07
87.2909	7528.04
87.4122	7552.78
87.5336	7560.42
87.6549	7549.79
87.7763	7577.86
87.8976	7570.94
88.019	7580.7
88.1404	7588.86
88.2617	7464.57
88.3831	7276.24
88.5044	7088.15
88.6258	6847.2
88.7471	6504.56
88.8685	6168.87
88.9899	5812.42
89.1112	5368.25
89.2326	5048.41
89.3539	4872.06
89.4753	4795.72
89.5966	4759.24
89.718	4612.32
89.8394	4519.3
89.9607	4573.43
90.0821	4624.81
90.2034	4576.99
90.3248	4549.77
90.4461	4584.03
90.5675	4493.68
90.6889	4420.22
90.8102	4374.16
90.9316	4277.14
91.0529	4338.57
91.1743	4386.2
91.2956	4361.21
91.417	4358.68
91.5384	4287.51
91.6597	4279.44
91.7811	4319.68
91.9024	4339.59
92.0238	4320.71
92.1451	4263.52
92.2665	4344.76
92.3879	4415.87
92.5092	4377.9
92.6306	4392.75
92.7519	4415.19
92.8733	4422.77
92.9946	4404.19
93.116	4341.55
93.2374	4333.45
93.3587	4379.56
93.4801	4395.21
93.6014	4398.9
93.7228	4430.68
93.8441	4454.28
93.9655	4437.34
94.0869	4357.86
94.2082	4346.12
94.3296	4396.28
94.4509	4342.39
94.5723	4388.25
94.6936	4450.99
94.815	4353.52
94.9364	4416.86
95.0577	4545.38
95.1791	4610.15
95.3004	4751.78
95.4218	4759.46
95.5431	4616.81
95.6645	4582.31
95.7859	4618.46
95.9072	4513.23
96.0286	4382.18
96.1499	4396.41
96.2713	4410.66
96.3926	4466.06
96.514	4506.53
96.6354	4403.12
96.7567	4409.4
96.8781	4461.25
96.9994	4425.17
97.1208	4468.39
97.2421	4518.72
97.3635	4527.29
97.4849	4599.86
97.6062	4671.64
97.7276	4590.51
97.8489	4458.75
97.9703	4473.31
98.0917	4488.97
98.213	4423.56
98.3344	4384.24
98.4557	4330.47
98.5771	4307.57
98.6984	4338.75
98.8198	4350.63
98.9412	4405.53
99.0625	4451.68
99.1839	4401.07
99.3052	4361.52
99.4266	4373.13
99.5479	4438.62
99.6693	4552.28
99.7907	4547.59
99.912	4457.72
100.033	4488.56
100.155	4513.95
100.276	4419.03
100.397	4361.19
100.519	4343.85
100.64	4355.68
100.762	4474.23
100.883	4567.78
101.004	4598.21
101.126	4609.79
101.247	4492.35
101.368	4411.88
101.49	4518.74
101.611	4562.46
101.732	4489.78
101.854	4460.16
101.975	4517.47
102.096	4598.54
102.218	4586.17
102.339	4540.25
102.461	4505.08
102.582	4435.82
102.703	4426.86
102.825	4402.39
102.946	4362.73
103.067	4447.91
103.189	4467.8
103.31	4509.35
103.431	4728.83
103.553	4772.25
103.674	4674.5
103.795	4703.93
103.917	4735.34
104.038	4681.27
104.16	4614.67
104.281	4619.86
104.402	4617.12
104.524	4574.6
104.645	4611.52
104.766	4593.79
104.888	4529.5
105.009	4558.67
105.13	4601.43
105.252	4663.7
105.373	4659.59
105.494	4623.84
105.616	4740.13
105.737	4764.71
105.859	4588.78
105.98	4424.62
106.101	4383.87
106.223	4464.59
106.344	4489.84
106.465	4499.84
106.587	4595.05
106.708	4569.69
106.829	4483.63
106.951	4419.31
107.072	4345.08
107.193	4467.1
107.315	4584.31
107.436	4487.35
107.558	4505.52
107.679	4571.09
107.8	4536.61
107.922	4608.99
108.043	4640.59
108.164	4538.07
108.286	4518.82
108.407	4539.18
108.528	4510.83
108.65	4478.28
108.771	4478.42
108.892	4532.71
109.014	4515.23
109.135	4399.91
109.257	4372.41
109.378	4403.66
109.499	4405.52
109.621	4423.75
109.742	4437.43
109.863	4460.88
109.985	4491.29
110.106	4496.02
110.227	4508.19
110.349	4497.67
110.47	4512.93
110.591	4605.89
110.713	4668.51
110.834	4619.82
110.956	4514.42
111.077	4461.52
111.198	4424.11
111.32	4461.45
111.441	4615.01
111.562	4616.43
111.684	4539.88
111.805	4552.4
111.926	4578.32
112.048	4656.75
112.169	4619.57
112.29	4487.23
112.412	4517.87
112.533	4581.24
112.655	4591.74
112.776	4533.49
112.897	4406.47
113.019	4357.55
113.14	4378.6
113.261	4464.02
113.383	4590.65
113.504	4638.51
113.625	4608.45
113.747	4576.32
113.868	4595.67
113.989	4580.01
114.111	4522.78
114.232	4589.22
114.354	4746.89
114.475	4857.59
114.596	4907.03
114.718	4942.88
114.839	4979.02
114.96	5026.37
115.082	5151.84
115.203	5339.33
115.324	5544.25
115.446	5718.64
115.567	5799.99
115.688	5954.81
115.81	6227.43
115.931	6401.66
116.053	6546.31
116.174	6725.93
116.295	6838.58
116.417	6931.74
116.538	7017.34
116.659	7131.3
116.781	7232.63
116.902	7265.58
117.023	7421.41
117.145	7539.75
117.266	7463.58
117.387	7442.01
117.509	7473.35
117.63	7521.78
117.752	7555.09
117.873	7524.89
117.994	7584.55
118.116	7644.74
118.237	7622.18
118.358	7562.09
118.48	7429.87
118.601	7266.46
118.722	7012.98
118.844	6761.27
118.965	6672.62
119.086	6622.15
119.208	6557.03
119.329	6426.06
119.451	6226.96
119.572	6058.91
119.693	5810.5
119.815	5573.32
119.936	5554.32
120.057	5526.87
120.179	5414.15
120.3	5407.7
120.421	5353.1
120.543	5254.74
120.664	5342.17
120.785	5399.73
120.907	5327.57
121.028	5335.75
121.15	5442.8
121.271	5589.97
121.392	5736.03
121.514	5949.42
121.635	6247.18
121.756	6449.2
121.878	6505.8
121.999	6499.39
122.12	6603.88
122.242	6908.96
122.363	7250.25
122.484	7528.07
122.606	7778.57
122.727	8013.75
122.849	8187.03
122.97	8394.61
123.091	8681.08
123.213	8760.96
123.334	8744.04
123.455	8854.69
123.577	8791.2
123.698	8628.29
123.819	8609.85
123.941	8507.29
124.062	8255.67
124.183	7940.88
124.305	7589.77
124.426	7313.82
124.548	7119.76
124.669	6908.49
124.79	6630.06
124.912	6368.93
125.033	6177.13
125.154	5926.58
125.276	5645.34
125.397	5462.33
125.518	5311.43
125.64	5141.46
125.761	5046.78
125.882	5080.67
126.004	5140.99
126.125	5108.78
126.247	4990.67
126.368	4887.15
126.489	4855.61
126.611	4811.66
126.732	4740.79
126.853	4694.35
126.975	4633.05
127.096	4631.12
127.217	4731.5
127.339	4781.24
127.46	4785.73
127.581	4843.47
127.703	4846.37
127.824	4744.5
127.946	4676.14
128.067	4655.58
128.188	4641.27
128.31	4630.92
128.431	4566.59
128.552	4511.4
128.674	4569.14
128.795	4634.34
128.916	4574.36
129.038	4500.63
129.159	4505.99
129.28	4497.72
129.402	4550.27
129.523	4620.02
129.645	4558.26
129.766	4550.77
129.887	4625.81
130.009	4653.76
130.13	4614.35
130.251	4507.92
130.373	4438.11
130.494	4424.65
130.615	4517.05
130.737	4663.86
130.858	4667.4
130.979	4603.15
131.101	4509.51
131.222	4435.17
131.344	4445.93
131.465	4457.85
131.586	4530.97
131.708	4584.36
131.829	4560.04
131.95	4518.85
132.072	4431.44
132.193	4436.41
132.314	4463.9
132.436	4387.73
132.557	4347.49
132.678	4383.9
132.8	4478.07
132.921	4532.17
133.043	4555.79
133.164	4622.32
133.285	4621.73
133.407	4540.15
133.528	4402.72
133.649	4355.69
133.771	4474.75
133.892	4515.9
134.013	4537.17
134.135	4619.11
134.256	4602.9
134.377	4610.98
134.499	4656.1
134.62	4601.02
134.742	4579.02
134.863	4629.17
134.984	4731.45
135.106	4842.46
135.227	4755.45
135.348	4611.68
135.47	4593.6
135.591	4578.57
135.712	4560.97
135.834	4542.19
135.955	4548.44
136.076	4512.5
136.198	4404.14
136.319	4455.87
136.441	4548.43
136.562	4666.61
136.683	4846.2
136.805	4737.33
136.926	4534.22
137.047	4456.84
137.169	4467.55
137.29	4639.32
137.411	4668.51
137.533	4562.04
137.654	4565.91
137.775	4573.35
137.897	4604.48
138.018	4613.47
138.14	4583.11
138.261	4620.51
138.382	4580.64
138.504	4467.8
138.625	4474.11
138.746	4546.19
138.868	4593.7
138.989	4641.13
139.11	4622.99
139.232	4562.01
139.353	4593.9
139.474	4659.17
139.596	4659.79
139.717	4622.34
139.839	4614.69
139.96	4624.25
140.081	4599.06
140.203	4582.01
140.324	4636.3
140.445	4774.49
140.567	4848.37
140.688	4830.68
140.809	4858.81
140.931	4850.35
141.052	4914.54
141.173	5173.71
141.295	5419.96
141.416	5568.49
141.538	5667.33
141.659	5843.97
141.78	6032.02
141.902	6182.27
142.023	6509
142.144	6775.41
142.266	6864.65
142.387	7035.49
142.508	7212.06
142.63	7268.64
142.751	7158.5
142.872	7081.53
142.994	7183.78
143.115	7203.75
143.237	7170.77
143.358	7148.01
143.479	7110.32
143.601	7171.14
143.722	7179.6
143.843	7127.39
143.965	7149.88
144.086	7223.46
144.207	7338.96
144.329	7353.61
144.45	7329.08
144.571	7359.08
144.693	7235.31
144.814	7035.84
144.936	6827.33
145.057	6538.08
145.178	6327.2
145.3	6158.74
145.421	5907.91
145.542	5624.68
145.664	5446.65
145.785	5415.52
145.906	5334.52
146.028	5240.9
146.149	5184.53
146.27	5048.74
146.392	4955.93
146.513	4878.96
146.635	4789.07
146.756	4707.14
146.877	4596.24
146.999	4706.09
147.12	4848.64
147.241	4738.11
147.363	4623.28
147.484	4532.84
147.605	4514.57
147.727	4544.82
147.848	4415.8
147.969	4345.25
148.091	4417.32
148.212	4523
148.334	4648.11
148.455	4617.12
148.576	4455.38
148.698	4391.18
148.819	4487.26
148.94	4584.21
149.062	4502.46
149.183	4386.48
149.304	4391.14
149.426	4394.26
149.547	4356.79
149.669	4364.01
149.79	4401.43
149.911	4419.02
150.033	4480.3
150.154	4577.52
150.275	4546.43
150.397	4455.22
150.518	4439.94
150.639	4388.8
150.761	4351.04
150.882	4438.82
151.003	4536.96
151.125	4546.65
151.246	4506.37
151.368	4576.32
151.489	4707.18
151.61	4672.72
151.732	4556.96
151.853	4522.69
151.974	4525.31
152.096	4443.42
152.217	4371.21
152.338	4441.76
152.46	4423.41
152.581	4313.64
152.702	4340.14
152.824	4363.37
152.945	4326.91
153.067	4353.29
153.188	4380.92
153.309	4366.77
153.431	4403.36
153.552	4415.62
153.673	4343.25
153.795	4396.73
153.916	4519.08
154.037	4552.52
154.159	4594.87
154.28	4599.31
154.401	4548.23
154.523	4506.34
154.644	4474.79
154.766	4517.76
154.887	4586.21
155.008	4579.36
155.13	4538.85
155.251	4557.83
155.372	4626.11
155.494	4632.39
155.615	4519.42
155.736	4407.17
155.858	4435.7
155.979	4467.77
156.1	4485.73
156.222	4570.6
156.343	4569.83
156.465	4572.48
156.586	4603.03
156.707	4571.84
156.829	4584.8
156.95	4542.45
157.071	4548.57
157.193	4630.65
157.314	4539.81
157.435	4505.14
157.557	4577.97
157.678	4597.77
157.799	4648.34
157.921	4626.65
158.042	4536.31
158.164	4478.37
158.285	4444.38
158.406	4473.46
158.528	4502.31
158.649	4509.25
158.77	4463.35
158.892	4340.57
159.013	4346.38
159.134	4438.68
159.256	4459.68
159.377	4491.65
159.498	4490.67
159.62	4478.18
159.741	4519.5
159.863	4492.76
159.984	4438
160.105	4375.73

## Sheet: OSDA3
0.00107	-124.077
0.00471	-131.384
0.00835	-123.832
0.01198	-113.786
0.01562	-109.081
0.01926	-107.671
0.02289	-106.49
0.02653	-104.889
0.03017	-99.6618
0.0338	-88.1052
0.03744	-76.185
0.04108	-72.5616
0.04471	-74.4516
0.04835	-69.8442
0.05199	-53.6661
0.05562	-32.7686
0.05926	-15.0145
0.06289	-1.12663
0.06653	11.5692
0.07017	23.2712
0.0738	32.6735
0.07744	40.7636
0.08108	50.5933
0.08471	64.4958
0.08835	82.3902
0.09199	100.887
0.09562	114.881
0.09926	122.738
0.1029	128.2
0.10653	135.125
0.11017	142.426
0.11381	144.767
0.11744	136.951
0.12108	118.84
0.12472	96.4602
0.12835	77.0352
0.13199	64.0884
0.13563	57.342
0.13926	54.3763
0.1429	52.9499
0.14654	53.1607
0.15017	54.7124
0.15381	53.1632
0.15745	44.332
0.16108	31.2926
0.16472	22.4809
0.16836	23.9506
0.17199	34.9573
0.17563	49.2417
0.17927	59.7107
0.1829	61.9464
0.18654	55.282
0.19017	44.9943
0.19381	40.6994
0.19745	44.9495
0.20108	47.6879
0.20472	40.3365
0.20836	28.4658
0.21199	22.7575
0.21563	26.1688
0.21927	36.3927
0.2229	51.7962
0.22654	68.7246
0.23018	79.2162
0.23381	77.0094
0.23745	63.8196
0.24109	46.5067
0.24472	29.8013
0.24836	14.6246
0.252	0.26624
0.25563	-15.0389
0.25927	-31.0229
0.26291	-41.4955
0.26654	-40.6363
0.27018	-33.0678
0.27382	-30.5385
0.27745	-39.7602
0.28109	-57.2943
0.28473	-73.5546
0.28836	-80.3562
0.292	-75.9378
0.29563	-63.3468
0.29927	-48.3196
0.30291	-39.9225
0.30654	-44.9618
0.31018	-59.4172
0.31382	-71.2224
0.31745	-69.8706
0.32109	-51.7252
0.32473	-22.7731
0.32836	4.46458
0.332	22.6975
0.33564	34.3651
0.33927	43.3284
0.34291	50.6944
0.34655	57.3839
0.35018	63.4752
0.35382	68.8758
0.35746	76.8954
0.36109	90.9642
0.36473	109.64
0.36837	129.994
0.372	150.559
0.37564	167.648
0.37928	175.106
0.38291	169.323
0.38655	151.225
0.39019	125.994
0.39382	102.619
0.39746	87.6696
0.4011	77.3316
0.40473	61.6194
0.40837	37.5493
0.412	12.6285
0.41564	-3.30218
0.41928	-3.66776
0.42291	13.4198
0.42655	40.9816
0.43019	63.3006
0.43382	68.46
0.43746	60.1716
0.4411	51.7287
0.44473	49.1406
0.44837	46.0038
0.45201	35.2704
0.45564	18.8436
0.45928	2.99684
0.46292	-8.48808
0.46655	-13.9139
0.47019	-12.8527
0.47383	-6.2655
0.47746	7.21464
0.4811	31.0172
0.48474	62.5104
0.48837	91.6632
0.49201	109.858
0.49565	113.371
0.49928	101.276
0.50292	78.7872
0.50656	57.7505
0.51019	45.7723
0.51383	40.3045
0.51746	37.8965
0.5211	41.2305
0.52474	52.6175
0.52837	67.2558
0.53201	77.2794
0.53565	79.6248
0.53928	77.2884
0.54292	73.8096
0.54656	69.5874
0.55019	64.5762
0.55383	60.1182
0.55747	54.8391
0.5611	43.2846
0.56474	23.2733
0.56838	1.6556
0.57201	-12.3179
0.57565	-19.447
0.57929	-31.5442
0.58292	-56.2499
0.58656	-85.1622
0.5902	-103.164
0.59383	-104.909
0.59747	-95.088
0.60111	-79.239
0.60474	-63.9126
0.60838	-59.8903
0.61202	-74.4972
0.61565	-103.083
0.61929	-135.07
0.62293	-164.785
0.62656	-189.919
0.6302	-204.853
0.63383	-204.269
0.63747	-189.718
0.64111	-167.002
0.64474	-142.798
0.64838	-126.062
0.65202	-123.014
0.65565	-128.706
0.65929	-131.695
0.66293	-125.587
0.66656	-109.964
0.6702	-85.8744
0.67384	-57.2138
0.67747	-31.9466
0.68111	-16.5803
0.68475	-10.5961
0.68838	-8.15478
0.69202	-4.82201
0.69566	-0.94584
0.69929	2.11018
0.70293	6.26502
0.70657	14.8384
0.7102	27.5587
0.71384	39.1281
0.71748	43.8209
0.72111	41.6948
0.72475	37.4612
0.72839	32.6032
0.73202	23.6663
0.73566	9.57204
0.73929	-4.4621
0.74293	-11.5283
0.74657	-9.02256
0.7502	0.46972
0.75384	14.4125
0.75748	34.0129
0.76111	58.1183
0.76475	77.3436
0.76839	81.1368
0.77202	66.2568
0.77566	34.9566
0.7793	-6.951
0.78293	-49.1035
0.78657	-81.5868
0.79021	-99.117
0.79384	-98.1396
0.79748	-79.02
0.80112	-52.0667
0.80475	-31.5564
0.80839	-25.0216
0.81203	-33.7024
0.81566	-56.5877
0.8193	-88.6302
0.82294	-120.248
0.82657	-142.076
0.83021	-149.968
0.83385	-146.456
0.83748	-137.468
0.84112	-127.808
0.84476	-120.134
0.84839	-114.499
0.85203	-107.245
0.85566	-94.6914
0.8593	-77.6298
0.86294	-58.0852
0.86657	-34.804
0.87021	-6.6168
0.87385	22.7225
0.87748	47.406
0.88112	67.3728
0.88476	90.21
0.88839	121.641
0.89203	156.164
0.89567	182.441
0.8993	194.841
0.90294	194.247
0.90658	183.131
0.91021	165.371
0.91385	144.861
0.91749	121.005
0.92112	91.3146
0.92476	58.4299
0.9284	28.6177
0.93203	5.19687
0.93567	-11.1444
0.93931	-18.7757
0.94294	-17.0196
0.94658	-7.92384
0.95022	7.72518
0.95385	30.8334
0.95749	57.6217
0.96112	81.0036
0.96476	101.661
0.9684	128.239
0.97203	163.213
0.97567	197.921
0.97931	223.657
0.98294	238.831
0.98658	243.814
0.99022	236.26
0.99385	214.496
0.99749	183.455
1.00113	155.088
1.00476	140.252
1.0084	139.367
1.01204	142.67
1.01567	138.536
1.01931	120.373
1.02295	89.124
1.02658	52.0968
1.03022	18.9669
1.03386	-1.21324
1.03749	-2.80855
1.04113	10.3807
1.04477	25.0866
1.0484	31.0956
1.05204	29.131
1.05567	22.6163
1.05931	11.1047
1.06295	-4.08353
1.06658	-17.5274
1.07022	-26.1364
1.07386	-30.6148
1.07749	-30.2006
1.08113	-21.759
1.08477	-3.83969
1.0884	21.2954
1.09204	48.522
1.09568	71.8278
1.09931	87.4782
1.10295	95.9688
1.10659	100.01
1.11022	101.25
1.11386	99.6252
1.1175	94.6572
1.12113	86.7756
1.12477	77.5416
1.12841	67.8012
1.13204	56.4834
1.13568	43.4166
1.13932	31.7819
1.14295	25.2657
1.14659	24.4574
1.15023	27.0945
1.15386	29.9164
1.1575	30.4383
1.16114	27.756
1.16477	20.8058
1.16841	7.34886
1.17204	-13.6843
1.17568	-40.642
1.17932	-69.663
1.18295	-94.896
1.18659	-110.721
1.19023	-115.396
1.19386	-110.759
1.1975	-100.346
1.20114	-89.9076
1.20477	-85.7778
1.20841	-90.465
1.21205	-101.497
1.21568	-113.183
1.21932	-119.258
1.22296	-117.538
1.22659	-111.625
1.23023	-106.28
1.23387	-104.885
1.2375	-111.786
1.24114	-130.553
1.24478	-158.927
1.24841	-190.488
1.25205	-220.431
1.25569	-245.206
1.25932	-258.521
1.26296	-254
1.2666	-233.276
1.27023	-207.16
1.27387	-185.595
1.2775	-168.396
1.28114	-147.86
1.28478	-117.831
1.28841	-78.441
1.29205	-35.9148
1.29569	-0.58893
1.29932	18.5753
1.30296	21.8129
1.3066	20.1508
1.31023	25.5838
1.31387	37.958
1.31751	44.5459
1.32114	35.5346
1.32478	15.7109
1.32842	-3.05026
1.33205	-14.3804
1.33569	-18.2411
1.33933	-17.1166
1.34296	-15.0344
1.3466	-14.2915
1.35024	-13.5168
1.35387	-12.5599
1.35751	-14.5152
1.36115	-21.2173
1.36478	-31.9414
1.36842	-44.848
1.37206	-56.4895
1.37569	-64.5168
1.37933	-71.0652
1.38297	-78.1734
1.3866	-82.7478
1.39024	-80.5236
1.39387	-71.4384
1.39751	-58.8691
1.40115	-46.0625
1.40478	-33.5156
1.40842	-19.0305
1.41206	-0.86111
1.41569	18.8144
1.41933	32.8892
1.42297	33.3658
1.4266	20.0007
1.43024	3.37305
1.43388	-4.44308
1.43751	-0.22346
1.44115	10.9363
1.44479	22.5383
1.44842	31.4926
1.45206	38.0387
1.4557	41.8287
1.45933	40.3485
1.46297	32.9419
1.46661	21.9375
1.47024	6.48612
1.47388	-19.2371
1.47752	-57.1691
1.48115	-99.2616
1.48479	-134.874
1.48843	-161.611
1.49206	-185.504
1.4957	-212.119
1.49934	-240.216
1.50297	-263.813
1.50661	-277.627
1.51024	-278.809
1.51388	-266.576
1.51752	-243.728
1.52115	-215.156
1.52479	-181.843
1.52843	-141.602
1.53206	-97.8258
1.5357	-60.6846
1.53934	-38.2306
1.54297	-31.6711
1.54661	-37.9664
1.55025	-51.4781
1.55388	-64.4466
1.55752	-71.7114
1.56116	-76.761
1.56479	-89.6448
1.56843	-117.47
1.57207	-160.084
1.5757	-212.243
1.57934	-263.048
1.58298	-299.202
1.58661	-317.227
1.59025	-324.302
1.59389	-323.278
1.59752	-309.09
1.60116	-279.625
1.6048	-238.25
1.60843	-189.521
1.61207	-139.985
1.6157	-97.5396
1.61934	-66.0654
1.62298	-41.7312
1.62661	-14.5956
1.63025	21.0067
1.63389	56.8371
1.63752	80.1966
1.64116	89.2692
1.6448	88.8558
1.64843	80.019
1.65207	63.711
1.65571	45.3072
1.65934	30.9631
1.66298	25.6106
1.66662	31.5449
1.67025	43.4362
1.67389	48.4264
1.67753	35.4664
1.68116	5.99066
1.6848	-24.5759
1.68844	-38.6457
1.69207	-30.2314
1.69571	-6.29172
1.69935	20.6209
1.70298	38.8472
1.70662	41.9261
1.71026	28.8503
1.71389	1.47877
1.71753	-34.3845
1.72117	-69.0366
1.7248	-96.6402
1.72844	-119.732
1.73207	-143.225
1.73571	-169.177
1.73935	-197.429
1.74298	-225.251
1.74662	-246.218
1.75026	-252.832
1.75389	-240.026
1.75753	-206.508
1.76117	-157.173
1.7648	-106.57
1.76844	-74.3166
1.77208	-70.2546
1.77571	-86.139
1.77935	-105.653
1.78299	-117.89
1.78662	-119.532
1.79026	-113.284
1.7939	-107.595
1.79753	-110.408
1.80117	-121.957
1.80481	-137.428
1.80844	-152.477
1.81208	-163.88
1.81572	-171.967
1.81935	-182.286
1.82299	-195.832
1.82663	-200.774
1.83026	-184.193
1.8339	-148.263
1.83753	-107.245
1.84117	-73.9332
1.84481	-52.9813
1.84844	-40.7406
1.85208	-29.8955
1.85572	-18.4442
1.85935	-12.0646
1.86299	-15.9103
1.86663	-28.0022
1.87026	-40.528
1.8739	-45.2916
1.87754	-39.8071
1.88117	-27.2233
1.88481	-9.06402
1.88845	14.8623
1.89208	37.2717
1.89572	44.9165
1.89936	32.6539
1.90299	7.58178
1.90663	-20.2582
1.91027	-43.5755
1.9139	-57.7502
1.91754	-62.3514
1.92118	-59.8667
1.92481	-50.8382
1.92845	-36.323
1.93209	-24.2086
1.93572	-23.2548
1.93936	-31.6637
1.943	-41.2046
1.94663	-49.8282
1.95027	-60.1692
1.9539	-69.195
1.95754	-68.6454
1.96118	-53.6738
1.96481	-26.6767
1.96845	4.34068
1.97209	29.7497
1.97572	43.2506
1.97936	42.9355
1.983	28.3249
1.98663	-0.00809
1.99027	-38.089
1.99391	-78.3342
1.99754	-111.745
2.00118	-131.986
2.00482	-140.066
2.00845	-143.78
2.01209	-151.801
2.01573	-169.424
2.01936	-195.622
2.023	-219.932
2.02664	-228.058
2.03027	-215.662
2.03391	-191.945
2.03755	-167.364
2.04118	-143.874
2.04482	-119.541
2.04846	-96.4344
2.05209	-78.1968
2.05573	-62.1138
2.05936	-40.487
2.063	-11.1089
2.06664	19.266
2.07027	43.9997
2.07391	64.692
2.07755	86.7828
2.08118	109.199
2.08482	124.402
2.08846	129.478
2.09209	128.435
2.09573	122.654
2.09937	111.771
2.103	103.22
2.10664	105.883
2.11028	117.916
2.11391	132.974
2.11755	149.602
2.12119	167.222
2.12482	184.544
2.12846	203.249
2.1321	223.044
2.13573	237.721
2.13937	242.6
2.14301	238.702
2.14664	227.836
2.15028	210.575
2.15392	189.517
2.15755	171.617
2.16119	165.816
2.16483	175.18
2.16846	192.197
2.1721	206.137
2.17573	213.336
2.17937	216.92
2.18301	218.563
2.18664	214.126
2.19028	199.412
2.19392	178.331
2.19755	159.815
2.20119	147.221
2.20483	137.148
2.20846	126.891
2.2121	116.437
2.21574	105.352
2.21937	93.7806
2.22301	85.5828
2.22665	85.2156
2.23028	89.5884
2.23392	87.2976
2.23756	70.9062
2.24119	47.4665
2.24483	31.4877
2.24847	29.2025
2.2521	34.694
2.25574	40.3568
2.25938	45.4618
2.26301	52.4765
2.26665	60.216
2.27029	65.5374
2.27392	68.3436
2.27756	70.4082
2.28119	72.5094
2.28483	75.6588
2.28847	81.447
2.2921	88.8816
2.29574	93.426
2.29938	90.5712
2.30301	79.8066
2.30665	65.2554
2.31029	52.2177
2.31392	41.8468
2.31756	30.2815
2.3212	16.408
2.32483	8.8449
2.32847	18.3462
2.33211	43.6832
2.33574	72.2508
2.33938	93.3456
2.34302	105.08
2.34665	111.53
2.35029	117.185
2.35393	122.575
2.35756	126.741
2.3612	133.127
2.36484	144.838
2.36847	155.31
2.37211	152.997
2.37575	133.163
2.37938	100.122
2.38302	63.084
2.38666	30.8937
2.39029	5.85616
2.39393	-14.969
2.39756	-31.4322
2.4012	-39.5221
2.40484	-37.2675
2.40847	-25.607
2.41211	-7.7304
2.41575	9.1509
2.41938	16.864
2.42302	11.6915
2.42666	-6.07446
2.43029	-33.0469
2.43393	-60.516
2.43757	-77.6496
2.4412	-78.879
2.44484	-64.5342
2.44848	-37.2892
2.45211	-3.3736
2.45575	25.6555
2.45939	38.2688
2.46302	31.4486
2.46666	12.7297
2.4703	-6.17064
2.47393	-15.5944
2.47757	-8.56674
2.48121	16.2409
2.48484	47.6916
2.48848	67.749
2.49212	68.9106
2.49575	57.7465
2.49939	42.2516
2.50302	27.2317
2.50666	17.8571
2.5103	15.6215
2.51393	14.3562
2.51757	6.29886
2.52121	-11.5851
2.52484	-36.5141
2.52848	-61.359
2.53212	-80.049
2.53575	-90.7458
2.53939	-91.113
2.54303	-77.7372
2.54666	-52.6004
2.5503	-20.9582
2.55394	15.7237
2.55757	55.9339
2.56121	92.3268
2.56485	116.31
2.56848	123.853
2.57212	116.812
2.57576	102.804
2.57939	89.58
2.58303	77.106
2.58667	58.7432
2.5903	27.5622
2.59394	-19.4455
2.59758	-75.3258
2.60121	-122.112
2.60485	-144.685
2.60849	-143.161
2.61212	-127.531
2.61576	-108.038
2.61939	-93.4908
2.62303	-89.6226
2.62667	-94.8774
2.6303	-101.269
2.63394	-101.941
2.63758	-98.3874
2.64121	-97.0188
2.64485	-96.441
2.64849	-85.9422
2.65212	-61.5894
2.65576	-34.0132
2.6594	-15.0095
2.66303	-5.66378
2.66667	-0.63569
2.67031	4.09297
2.67394	9.83898
2.67758	16.7629
2.68122	25.4378
2.68485	37.6633
2.68849	54.6623
2.69213	73.2444
2.69576	84.5076
2.6994	78.543
2.70304	51.4349
2.70667	8.05728
2.71031	-39.8563
2.71395	-78.5016
2.71758	-98.8296
2.72122	-100.169
2.72485	-87.3336
2.72849	-66.8106
2.73213	-44.3192
2.73576	-21.5714
2.7394	3.12515
2.74304	29.5249
2.74667	53.6287
2.75031	69.1056
2.75395	68.5446
2.75758	50.756
2.76122	28.0102
2.76486	15.5287
2.76849	13.6382
2.77213	9.80826
2.77577	-4.12036
2.7794	-24.7339
2.78304	-43.9726
2.78668	-57.4951
2.79031	-67.2996
2.79395	-79.176
2.79759	-99.048
2.80122	-129.983
2.80486	-167.896
2.8085	-200.483
2.81213	-216.205
2.81577	-214.003
2.81941	-200.188
2.82304	-179.844
2.82668	-155.769
2.83032	-130.321
2.83395	-104.369
2.83759	-79.1262
2.84122	-59.576
2.84486	-51.1321
2.8485	-53.7116
2.85213	-61.8798
2.85577	-69.2922
2.85941	-73.4634
2.86304	-77.655
2.86668	-85.677
2.87032	-96.2748
2.87395	-107.126
2.87759	-120.062
2.88123	-137.045
2.88486	-155.896
2.8885	-172.923
2.89214	-184.863
2.89577	-188.083
2.89941	-180.028
2.90305	-161.713
2.90668	-138.369
2.91032	-117.742
2.91396	-105.899
2.91759	-104.11
2.92123	-108.275
2.92487	-107.434
2.9285	-86.733
2.93214	-40.9894
2.93578	16.3147
2.93941	63.894
2.94305	89.6598
2.94669	94.4826
2.95032	85.6908
2.95396	71.2704
2.95759	56.8264
2.96123	43.2992
2.96487	26.3494
2.9685	1.21466
2.97214	-28.6889
2.97578	-50.9641
2.97941	-55.1775
2.98305	-41.8138
2.98669	-19.6666
2.99032	1.58507
2.99396	16.8299
2.9976	27.2833
3.00123	36.472
3.00487	45.2909
3.00851	53.6246
3.01214	63.2244
3.01578	75.2214
3.01942	88.7298
3.02305	103.685
3.02669	121.194
3.03033	141.328
3.03396	161.681
3.0376	175.133
3.04124	171.667
3.04487	148.37
3.04851	113.852
3.05215	78.6882
3.05578	47.4263
3.05942	21.1016
3.06305	-0.38303
3.06669	-18.7661
3.07033	-34.4612
3.07396	-44.0849
3.0776	-43.4311
3.08124	-30.787
3.08487	-7.71312
3.08851	20.4053
3.09215	45.8807
3.09578	64.11
3.09942	76.9056
3.10306	87.7926
3.10669	94.509
3.11033	90.3618
3.11397	74.8002
3.1176	58.5468
3.12124	54.2762
3.12488	63.7164
3.12851	76.71
3.13215	81.5268
3.13579	73.2648
3.13942	53.9164
3.14306	28.6295
3.1467	2.00294
3.15033	-24.4792
3.15397	-50.6908
3.15761	-73.3968
3.16124	-86.5818
3.16488	-86.1108
3.16852	-71.8968
3.17215	-47.7103
3.17579	-20.6451
3.17942	1.5044
3.18306	12.4896
3.1867	7.05456
3.19033	-16.9007
3.19397	-52.6328
3.19761	-85.2984
3.20124	-102.635
3.20488	-104.16
3.20852	-97.7172
3.21215	-89.2536
3.21579	-81.2742
3.21943	-79.284
3.22306	-90.6474
3.2267	-116.214
3.23034	-149.728
3.23397	-184.749
3.23761	-218.091
3.24125	-248.946
3.24488	-276.427
3.24852	-297.056
3.25216	-307.501
3.25579	-309.278
3.25943	-304.708
3.26307	-290.956
3.2667	-266.599
3.27034	-240.063
3.27398	-221.663
3.27761	-211.033
3.28125	-202
3.28488	-195.541
3.28852	-197.25
3.29216	-205.764
3.29579	-214.35
3.29943	-219.373
3.30307	-217.124
3.3067	-198.961
3.31034	-160.538
3.31398	-110.545
3.31761	-62.352
3.32125	-21.8916
3.32489	11.33
3.32852	36.6631
3.33216	51.6569
3.3358	57.329
3.33943	58.9602
3.34307	60.2844
3.34671	60.2586
3.35034	56.7137
3.35398	50.2142
3.35762	44.0329
3.36125	42.3898
3.36489	47.8344
3.36853	59.6935
3.37216	76.2546
3.3758	96.5196
3.37944	117.854
3.38307	135.194
3.38671	145.084
3.39035	148.643
3.39398	150.199
3.39762	154.401
3.40125	162.865
3.40489	170.808
3.40853	168.119
3.41216	147.075
3.4158	109.786
3.41944	66.8346
3.42307	29.6348
3.42671	5.22368
3.43035	-5.45305
3.43398	-7.71348
3.43762	-8.17344
3.44126	-7.32942
3.44489	-0.51815
3.44853	14.8211
3.45217	37.7099
3.4558	66.4224
3.45944	97.281
3.46308	123.122
3.46671	136.61
3.47035	135.353
3.47399	124.883
3.47762	114.919
3.48126	108.821
3.4849	100.78
3.48853	87.3774
3.49217	73.4742
3.49581	62.5764
3.49944	52.5547
3.50308	44.1925
3.50671	42.3304
3.51035	46.8983
3.51399	52.9118
3.51762	59.0964
3.52126	68.0778
3.5249	78.2124
3.52853	81.783
3.53217	73.383
3.53581	56.2078
3.53944	36.6876
3.54308	16.5768
3.54672	-5.05078
3.55035	-26.8142
3.55399	-47.0958
3.55763	-66.2064
3.56126	-84.6672
3.5649	-104.396
3.56854	-128.386
3.57217	-153.863
3.57581	-171.877
3.57945	-176.892
3.58308	-170.949
3.58672	-160.139
3.59036	-151.282
3.59399	-146.42
3.59763	-139.476
3.60127	-124.416
3.6049	-103.306
3.60854	-81.741
3.61218	-62.541
3.61581	-46.5923
3.61945	-35.7536
3.62308	-34.0849
3.62672	-44.3781
3.63036	-62.4576
3.63399	-80.9274
3.63763	-97.866
3.64127	-114.677
3.6449	-130.127
3.64854	-141.478
3.65218	-144.09
3.65581	-131.149
3.65945	-102.538
3.66309	-68.007
3.66672	-35.7285
3.67036	-5.64362
3.674	24.6824
3.67763	53.6371
3.68127	73.8906
3.68491	78.7578
3.68854	72.6894
3.69218	66.2436
3.69582	59.2035
3.69945	42.1505
3.70309	13.5095
3.70673	-18.003
3.71036	-43.7444
3.714	-58.9198
3.71764	-62.283
3.72127	-57.3553
3.72491	-49.3703
3.72854	-40.4458
3.73218	-30.1799
3.73582	-17.405
3.73945	0.43439
3.74309	24.241
3.74673	48.1103
3.75036	63.0678
3.754	67.05
3.75764	65.787
3.76127	63.9006
3.76491	60.3594
3.76855	52.822
3.77218	43.0375
3.77582	36.6452
3.77946	37.4413
3.78309	42.9249
3.78673	46.1896
3.79037	39.7355
3.794	18.7836
3.79764	-13.2504
3.80128	-44.0167
3.80491	-62.1192
3.80855	-65.8608
3.81219	-61.74
3.81582	-58.8711
3.81946	-62.9904
3.8231	-71.4222
3.82673	-75.6888
3.83037	-70.4946
3.83401	-59.0851
3.83764	-50.4064
3.84128	-50.4935
3.84491	-56.8299
3.84855	-63.1908
3.85219	-66.1314
3.85582	-63.6468
3.85946	-54.8809
3.8631	-44.1218
3.86673	-37.6105
3.87037	-35.7474
3.87401	-33.0637
3.87764	-23.3689
3.88128	-3.26276
3.88492	25.7537
3.88855	58.2968
3.89219	89.2476
3.89583	114.988
3.89946	130.532
3.9031	129.02
3.90674	108.086
3.91037	75.9858
3.91401	44.5667
3.91765	15.5004
3.92128	-18.2111
3.92492	-57.8902
3.92856	-94.7436
3.93219	-118.042
3.93583	-123.703
3.93947	-117.305
3.9431	-107.447
3.94674	-95.8224
3.95037	-79.8084
3.95401	-61.1754
3.95765	-44.2624
3.96128	-31.7822
3.96492	-26.1332
3.96856	-25.7411
3.97219	-20.9675
3.97583	-2.07882
3.97947	31.6028
3.9831	72.2628
3.98674	107.777
3.99038	127.973
3.99401	131.002
3.99765	121.218
4.00129	104.507
4.00492	89.1612
4.00856	82.1964
4.0122	81.414
4.01583	79.4088
4.01947	74.1972
4.02311	69.084
4.02674	65.781
4.03038	61.4796
4.03402	50.2316
4.03765	28.1392
4.04129	-2.15368
4.04493	-35.0693
4.04856	-67.4526
4.0522	-96.5994
4.05584	-118.01
4.05947	-129.413
4.06311	-133.403
4.06674	-133.208
4.07038	-127.665
4.07402	-113.071
4.07765	-90.6936
4.08129	-69.576
4.08493	-59.0909
4.08856	-60.4596
4.0922	-67.8888
4.09584	-76.6536
4.09947	-87.573
4.10311	-103.15
4.10675	-122.681
4.11038	-143.52
4.11402	-161.937
4.11766	-170.083
4.12129	-160.005
4.12493	-132.543
4.12857	-94.8978
4.1322	-52.6193
4.13584	-10.3289
4.13948	27.5598
4.14311	61.2006
4.14675	93.216
4.15039	124.145
4.15402	154.627
4.15766	184.535
4.1613	208.622
4.16493	221.933
4.16857	226.354
4.17221	223.93
4.17584	209.589
4.17948	177.471
4.18311	131.456
4.18675	85.6362
4.19039	53.8541
4.19402	39.3065
4.19766	34.4153
4.2013	28.725
4.20493	17.362
4.20857	5.45684
4.21221	2.97593
4.21584	13.0048
4.21948	29.7458
4.22312	49.2132
4.22675	74.0496
4.23039	103.891
4.23403	127.029
4.23766	128.972
4.2413	108.98
4.24494	81.8364
4.24857	62.4294
4.25221	53.4005
4.25585	46.1368
4.25948	29.2562
4.26312	-2.12827
4.26676	-44.2592
4.27039	-90.399
4.27403	-132.914
4.27767	-163.444
4.2813	-180.625
4.28494	-192.778
4.28857	-206.983
4.29221	-223.179
4.29585	-239.164
4.29948	-252.235
4.30312	-258.235
4.30676	-254.42
4.31039	-241.903
4.31403	-225.982
4.31767	-212.425
4.3213	-200.215
4.32494	-184.587
4.32858	-168.152
4.33221	-157.934
4.33585	-154.751
4.33949	-156.062
4.34312	-161.168
4.34676	-166.561
4.3504	-165.458
4.35403	-154.879
4.35767	-138.074
4.36131	-120.939
4.36494	-106.506
4.36858	-91.9836
4.37222	-73.4952
4.37585	-51.2798
4.37949	-27.5233
4.38313	-5.03795
4.38676	10.1359
4.3904	10.8641
4.39404	-5.0348
4.39767	-31.6504
4.40131	-56.8846
4.40494	-70.0152
4.40858	-68.7912
4.41222	-58.5387
4.41585	-48.292
4.41949	-47.4432
4.42313	-58.8441
4.42676	-76.0818
4.4304	-92.5674
4.43404	-108.972
4.43767	-128.187
4.44131	-147.716
4.44495	-160.066
4.44858	-160.183
4.45222	-151.831
4.45586	-144.363
4.45949	-143.014
4.46313	-144.865
4.46677	-143.069
4.4704	-132.493
4.47404	-112.181
4.47768	-83.8284
4.48131	-49.6132
4.48495	-13.3398
4.48859	18.656
4.49222	40.9244
4.49586	52.7117
4.4995	58.3727
4.50313	64.536
4.50677	74.3946
4.5104	83.733
4.51404	84.2586
4.51768	70.1322
4.52131	40.7648
4.52495	0.75241
4.52859	-41.2295
4.53222	-75.9372
4.53586	-97.5
4.5395	-105.24
4.54313	-104.951
4.54677	-107.477
4.55041	-119.632
4.55404	-135.214
4.55768	-139.679
4.56132	-122.879
4.56495	-83.6898
4.56859	-27.458
4.57223	34.9464
4.57586	89.9874
4.5795	128.609
4.58314	149.163
4.58677	153.834
4.59041	145.688
4.59405	128.927
4.59768	109.205
4.60132	91.6308
4.60496	78.0528
4.60859	67.3722
4.61223	57.3513
4.61587	44.4293
4.6195	26.046
4.62314	6.21894
4.62677	-6.0882
4.63041	-5.88677
4.63405	4.40811
4.63768	18.8521
4.64132	32.4357
4.64496	44.3425
4.64859	56.9641
4.65223	70.137
4.65587	79.4754
4.6595	80.6622
4.66314	71.826
4.66678	54.0678
4.67041	33.5402
4.67405	21.209
4.67769	27.8002
4.68132	55.825
4.68496	94.4862
4.6886	127.289
4.69223	146.66
4.69587	154.495
4.69951	151.207
4.70314	135.265
4.70678	109.67
4.71042	79.8468
4.71405	50.1089
4.71769	25.0558
4.72133	7.05144
4.72496	-7.06596
4.7286	-21.9988
4.73223	-40.5226
4.73587	-63.7242
4.73951	-88.9656
4.74314	-111.559
4.74678	-132.295
4.75042	-156.503
4.75405	-184.916
4.75769	-212.905
4.76133	-237.823
4.76496	-261.803
4.7686	-287.077
4.77224	-309.456
4.77587	-319.611
4.77951	-314.12
4.78315	-299.322
4.78678	-280.91
4.79042	-259.264
4.79406	-236.524
4.79769	-216.913
4.80133	-200.777
4.80497	-186.641
4.8086	-173.935
4.81224	-158.002
4.81588	-130.412
4.81951	-89.2194
4.82315	-43.6348
4.82679	-6.24816
4.83042	16.6684
4.83406	27.1957
4.8377	31.3217
4.84133	33.9319
4.84497	35.8752
4.8486	33.9628
4.85224	25.8389
4.85588	15.5695
4.85951	11.0606
4.86315	15.4748
4.86679	24.2468
4.87042	30.2783
4.87406	29.6896
4.8777	23.1394
4.88133	13.6759
4.88497	3.63922
4.88861	-7.55238
4.89224	-22.8744
4.89588	-43.6862
4.89952	-66.6642
4.90315	-86.7924
4.90679	-101.992
4.91043	-111.634
4.91406	-112.078
4.9177	-97.6458
4.92134	-67.071
4.92497	-28.4726
4.92861	2.4016
4.93225	10.5903
4.93588	-8.8131
4.93952	-48.1357
4.94316	-93.093
4.94679	-130.534
4.95043	-151.52
4.95406	-152.334
4.9577	-137.007
4.96134	-116.188
4.96497	-99.4782
4.96861	-89.9304
4.97225	-86.1378
4.97588	-86.0322
4.97952	-88.2696
4.98316	-93.3558
4.98679	-104.029
4.99043	-121.637
4.99407	-141.431
4.9977	-155.768
5.00134	-164.323
5.00498	-176.149
5.00861	-199.019
5.01225	-231.452
5.01589	-265.203
5.01952	-291.168
5.02316	-305.05
5.0268	-308.61
5.03043	-302.438
5.03407	-282.803
5.03771	-249.651
5.04134	-208.613
5.04498	-163.934
5.04862	-119.452
5.05225	-82.2852
5.05589	-56.7668
5.05953	-42.4713
5.06316	-40.7631
5.0668	-51.3598
5.07043	-63.5376
5.07407	-63.3378
5.07771	-48.5007
5.08134	-28.5145
5.08498	-12.1358
5.08862	-0.76929
5.09225	6.92316
5.09589	11.3166
5.09953	15.7898
5.10316	26.4338
5.1068	43.2553
5.11044	60.2172
5.11407	76.221
5.11771	95.2026
5.12135	114.77
5.12498	125.853
5.12862	124.125
5.13226	115.318
5.13589	110.596
5.13953	118.079
5.14317	135.497
5.1468	152.661
5.15044	162.945
5.15408	166.59
5.15771	162.182
5.16135	144.094
5.16499	110.42
5.16862	67.4664
5.17226	26.4364
5.17589	-2.26691
5.17953	-14.2813
5.18317	-11.5871
5.1868	2.08771
5.19044	21.6981
5.19408	38.8287
5.19771	47.2695
5.20135	49.1456
5.20499	49.7296
5.20862	49.2023
5.21226	43.645
5.2159	32.4721
5.21953	22.4789
5.22317	22.0823
5.22681	30.7717
5.23044	38.1355
5.23408	34.6821
5.23772	20.9896
5.24135	7.07652
5.24499	3.43628
5.24863	9.79158
5.25226	13.868
5.2559	3.91
5.25954	-20.1221
5.26317	-48.3782
5.26681	-70.4826
5.27045	-82.2264
5.27408	-83.9634
5.27772	-74.4756
5.28136	-51.1791
5.28499	-17.0023
5.28863	17.7511
5.29226	42.1433
5.2959	52.2019
5.29954	52.283
5.30317	50.5173
5.30681	55.6229
5.31045	76.0344
5.31408	113.437
5.31772	157.073
5.32136	192.127
5.32499	210.295
5.32863	208.294
5.33227	187.205
5.3359	156.512
5.33954	126.296
5.34318	95.9322
5.34681	60.4236
5.35045	22.3657
5.35409	-9.6519
5.35772	-28.132
5.36136	-29.459
5.365	-15.5057
5.36863	6.95772
5.37227	30.6324
5.37591	50.4105
5.37954	63.1488
5.38318	68.16
5.38682	68.217
5.39045	68.6598
5.39409	73.5672
5.39772	81.3024
5.40136	85.9128
5.405	84.3996
5.40863	78.8778
5.41227	70.5954
5.41591	57.7714
5.41954	40.9201
5.42318	24.1702
5.42682	9.71412
5.43045	-4.49727
5.43409	-21.238
5.43773	-40.6111
5.44136	-58.755
5.445	-69.555
5.44864	-70.179
5.45227	-64.6116
5.45591	-60.7212
5.45955	-64.362
5.46318	-73.9518
5.46682	-80.8206
5.47046	-80.226
5.47409	-79.4274
5.47773	-87.1902
5.48137	-101.2
5.485	-113.937
5.48864	-123.136
5.49228	-130.961
5.49591	-140.272
5.49955	-151.435
5.50319	-157.199
5.50682	-147.5
5.51046	-123.401
5.51409	-96.8778
5.51773	-76.5174
5.52137	-64.5894
5.525	-65.9478
5.52864	-86.7408
5.53228	-122.582
5.53591	-156.877
5.53955	-175.865
5.54319	-181.767
5.54682	-186.179
5.55046	-193.689
5.5541	-198.562
5.55773	-194.725
5.56137	-182.644
5.56501	-168.415
5.56864	-159.082
5.57228	-156.331
5.57592	-154.665
5.57955	-147.218
5.58319	-131.276
5.58683	-108.821
5.59046	-84.8076
5.5941	-63.4092
5.59774	-45.9808
5.60137	-34.9849
5.60501	-34.1264
5.60865	-40.2716
5.61228	-43.8781
5.61592	-40.9676
5.61956	-35.1543
5.62319	-27.5168
5.62683	-14.6042
5.63046	4.70053
5.6341	28.4393
5.63774	55.4523
5.64137	83.8596
5.64501	107.408
5.64865	118.973
5.65228	119.311
5.65592	118.85
5.65956	128.593
5.66319	152.146
5.66683	186.375
5.67047	223.313
5.6741	251.546
5.67774	263.671
5.68138	263.179
5.68501	258.883
5.68865	253.675
5.69229	242.43
5.69592	219.822
5.69956	187.703
5.7032	153.134
5.70683	120.054
5.71047	88.9464
5.71411	66.4968
5.71774	66.2706
5.72138	94.2852
5.72502	140.234
5.72865	185.545
5.73229	215.238
5.73592	223.772
5.73956	215.821
5.7432	201.255
5.74683	187.425
5.75047	177.086
5.75411	171.815
5.75774	174.322
5.76138	187.229
5.76502	208.357
5.76865	226.935
5.77229	229.492
5.77593	211.741
5.77956	181.382
5.7832	150.097
5.78684	126.718
5.79047	115.822
5.79411	117.5
5.79775	126.206
5.80138	130.686
5.80502	119.752
5.80866	92.9286
5.81229	62.9268
5.81593	43.4724
5.81957	37.6041
5.8232	40.3186
5.82684	46.7566
5.83048	53.1257
5.83411	54.4758
5.83775	47.0589
5.84139	30.9929
5.84502	9.20598
5.84866	-12.5062
5.85229	-25.6952
5.85593	-26.3036
5.85957	-20.3483
5.8632	-17.5543
5.86684	-22.3417
5.87048	-32.4876
5.87411	-41.4063
5.87775	-44.3681
5.88139	-47.5501
5.88502	-63.0168
5.88866	-89.8086
5.8923	-109.914
5.89593	-106.632
5.89957	-79.8018
5.90321	-43.7942
5.90684	-16.1806
5.91048	-6.7752
5.91412	-14.2061
5.91775	-30.1923
5.92139	-43.6057
5.92503	-43.7918
5.92866	-27.5872
5.9323	-2.9141
5.93594	18.458
5.93957	30.7011
5.94321	35.8428
5.94685	39.4336
5.95048	46.0321
5.95412	56.3677
5.95775	66.726
5.96139	72.1164
5.96503	70.3728
5.96866	61.3482
5.9723	44.1128
5.97594	19.2518
5.97957	-8.45076
5.98321	-33.8614
5.98685	-55.5791
5.99048	-74.601
5.99412	-92.5188
5.99776	-111.607
6.00139	-134.328
6.00503	-161.996
6.00867	-192.576
6.0123	-220.214
6.01594	-240.229
6.01958	-253.142
6.02321	-260.206
6.02685	-258.014
6.03049	-241.829
6.03412	-213.547
6.03776	-183.97
6.0414	-164.242
6.04503	-154.673
6.04867	-146.341
6.05231	-132.484
6.05594	-111.746
6.05958	-83.2662
6.06322	-46.1139
6.06685	-1.90759
6.07049	44.4734
6.07412	85.2378
6.07776	113.366
6.0814	126.871
6.08503	125.605
6.08867	107.702
6.09231	74.748
6.09594	35.0194
6.09958	-1.2638
6.10322	-24.0922
6.10685	-24.5662
6.11049	-3.35116
6.11413	25.4747
6.11776	47.8679
6.1214	63.642
6.12504	80.3652
6.12867	98.2014
6.13231	108.905
6.13595	107.927
6.13958	99.1452
6.14322	85.7592
6.14686	62.8572
6.15049	23.6509
6.15413	-29.5988
6.15777	-85.236
6.1614	-130.838
6.16504	-157.202
6.16868	-157.376
6.17231	-131.456
6.17595	-91.62
6.17958	-52.9504
6.18322	-19.097
6.18686	15.9313
6.19049	53.5779
6.19413	86.4012
6.19777	108.088
6.2014	120.024
6.20504	124.085
6.20868	114.46
6.21231	82.5018
6.21595	27.6512
6.21959	-39.2044
6.22322	-100.755
6.22686	-141.119
6.2305	-152.69
6.23413	-139.086
6.23777	-114.151
6.24141	-96.441
6.24504	-97.5084
6.24868	-112.679
6.25232	-126.152
6.25595	-125.101
6.25959	-108.845
6.26323	-87.5094
6.26686	-71.949
6.2705	-65.163
6.27414	-65.3646
6.27777	-71.3346
6.28141	-78.7992
6.28505	-78.7542
6.28868	-64.719
6.29232	-37.1812
6.29595	-2.7801
6.29959	26.4217
6.30323	38.9974
6.30686	32.7401
6.3105	11.822
6.31414	-22.1278
6.31777	-68.9022
6.32141	-122.682
6.32505	-172.906
6.32868	-212.597
6.33232	-243.218
6.33596	-270.295
6.33959	-296.015
6.34323	-317.411
6.34687	-329.008
6.3505	-325.934
6.35414	-307.67
6.35778	-279.574
6.36141	-248.671
6.36505	-218.017
6.36869	-185.414
6.37232	-148.282
6.37596	-111.763
6.3796	-88.5366
6.38323	-85.4094
6.38687	-94.7412
6.39051	-104.134
6.39414	-106.798
6.39778	-96.7212
6.40141	-64.0164
6.40505	-5.23102
6.40869	67.5036
6.41232	136.132
6.41596	191.192
6.4196	230.948
6.42323	253.621
6.42687	258.313
6.43051	247.526
6.43414	223.188
6.43778	185.506
6.44142	137.647
6.44505	86.8446
6.44869	40.7162
6.45233	3.77305
6.45596	-24.5374
6.4596	-47.8739
6.46324	-68.1864
6.46687	-84.8274
6.47051	-96.2646
6.47415	-99.2406
6.47778	-90.1608
6.48142	-70.029
6.48506	-43.3084
6.48869	-11.2637
6.49233	27.8258
6.49597	71.199
6.4996	109.34
6.50324	133.19
6.50688	141.547
6.51051	140.102
6.51415	135.08
6.51778	129.056
6.52142	120.789
6.52506	108.126
6.52869	93.1122
6.53233	83.79
6.53597	88.3404
6.5396	106.726
6.54324	127.275
6.54688	131.507
6.55051	107.06
6.55415	58.6532
6.55779	3.49372
6.56142	-43.0606
6.56506	-73.5912
6.5687	-85.566
6.57233	-80.133
6.57597	-63.1536
6.57961	-43.6177
6.58324	-30.1035
6.58688	-27.0996
6.59052	-33.6159
6.59415	-46.505
6.59779	-63.8748
6.60143	-83.6064
6.60506	-101.363
6.6087	-112.115
6.61234	-112.232
6.61597	-101.493
6.61961	-85.758
6.62324	-75.1272
6.62688	-75.4932
6.63052	-82.9176
6.63415	-88.5444
6.63779	-87.3096
6.64143	-80.1888
6.64506	-71.4192
6.6487	-66.381
6.65234	-68.3694
6.65597	-75.0726
6.65961	-82.3758
6.66325	-91.8882
6.66688	-109.891
6.67052	-140.008
6.67416	-179.461
6.67779	-218.821
6.68143	-245.295
6.68507	-251.357
6.6887	-239.74
6.69234	-218.889
6.69598	-196.978
6.69961	-178.832
6.70325	-164.33
6.70689	-151.34
6.71052	-139.616
6.71416	-127.69
6.7178	-109.421
6.72143	-78.9282
6.72507	-36.7376
6.72871	10.5305
6.73234	54.3221
6.73598	88.3452
6.73961	110.662
6.74325	123.081
6.74689	128.468
6.75052	126.055
6.75416	111.118
6.7578	84.6978
6.76143	59.071
6.76507	45.1576
6.76871	39.1982
6.77234	28.8036
6.77598	7.9446
6.77962	-17.7506
6.78325	-37.1717
6.78689	-41.8006
6.79053	-27.4914
6.79416	5.60968
6.7978	47.9329
6.80144	81.5868
6.80507	95.5548
6.80871	94.2036
6.81235	87.3204
6.81598	81.3864
6.81962	81.3504
6.82326	90.5064
6.82689	107.784
6.83053	129.566
6.83417	151.688
6.8378	169.288
6.84144	179.605
6.84507	184.573
6.84871	185.944
6.85235	178.359
6.85598	153.106
6.85962	111.058
6.86326	66.5256
6.86689	34.3246
6.87053	16.936
6.87417	6.89844
6.8778	-2.82676
6.88144	-13.8152
6.88508	-24.8789
6.88871	-36.6899
6.89235	-51.5713
6.89599	-68.4276
6.89962	-80.184
6.90326	-77.3292
6.9069	-53.9113
6.91053	-12.2577
6.91417	36.7448
6.91781	79.809
6.92144	108.511
6.92508	119.802
6.92872	112.389
6.93235	88.3902
6.93599	57.9759
6.93963	34.4668
6.94326	22.8499
6.9469	19.4609
6.95054	20.933
6.95417	24.3044
6.95781	22.6841
6.96144	11.1683
6.96508	-7.51614
6.96872	-29.0764
6.97235	-51.7699
6.97599	-71.7504
6.97963	-82.3734
6.98326	-79.5768
6.9869	-64.2036
6.99054	-40.3021
6.99417	-11.7062
6.99781	21.1659
7.00145	58.8079
7.00508	96.3978
7.00872	124.164
7.01236	134.578
7.01599	126.081
7.01963	99.7398
7.02327	56.1721
7.0269	-1.16534
7.03054	-62.4504
7.03418	-115.85
7.03781	-153.088
7.04145	-168.563
7.04509	-160.968
7.04872	-140.354
7.05236	-125.519
7.056	-129.537
7.05963	-150.341
7.06327	-173.562
7.06691	-183.502
7.07054	-175.821
7.07418	-158.297
7.07781	-137.579
7.08145	-112.84
7.08509	-82.9344
7.08872	-49.8949
7.09236	-17.9596
7.096	2.94707
7.09963	1.45822
7.10327	-20.4191
7.10691	-46.8805
7.11054	-66.2058
7.11418	-80.0286
7.11782	-95.9268
7.12145	-118.409
7.12509	-145.372
7.12873	-170.66
7.13236	-191.275
7.136	-209.114
7.13964	-225.455
7.14327	-239.867
7.14691	-252.693
7.15055	-262.27
7.15418	-264.445
7.15782	-259.358
7.16146	-252.327
7.16509	-247.382
7.16873	-246.339
7.17237	-249.85
7.176	-253.538
7.17964	-250.846
7.18327	-243.367
7.18691	-238.933
7.19055	-238.234
7.19418	-232.43
7.19782	-214.626
7.20146	-187.847
7.20509	-161.378
7.20873	-142.357
7.21237	-131.846
7.216	-126.139
7.21964	-118.468
7.22328	-104.062
7.22691	-89.391
7.23055	-89.2794
7.23419	-107.917
7.23782	-130.94
7.24146	-141.163
7.2451	-133.768
7.24873	-114.381
7.25237	-90.8142
7.25601	-69.9648
7.25964	-59.8054
7.26328	-69.1704
7.26692	-99.8172
7.27055	-140.311
[truncated: 41,999 more rows]
