# Supplementary material for: Sugar-based synthesis of an enantiomorphically pure zeolite
Source: Nat Commun. 2024 Jun 21;15:5298. doi: 10.1038/s41467-024-49659-2 (PMC11192950; doi:10.1038/s41467-024-49659-2)
Supplement: Supplementary file 3 — Source data [file 41467_2024_49659_MOESM3_ESM.zip › Fig S7.xlsx]

## Sheet: 25ºC
3.507	883
3.52	855
3.533	868
3.546	828
3.559	796
3.572	824
3.585	802
3.598	757
3.611	772
3.624	753
3.637	747
3.65	742
3.663	789
3.676	734
3.689	764
3.702	750
3.715	735
3.728	729
3.741	757
3.754	734
3.767	683
3.78	720
3.793	736
3.806	719
3.819	693
3.832	697
3.845	688
3.858	732
3.871	725
3.884	712
3.897	734
3.91	700
3.923	704
3.936	731
3.949	715
3.962	717
3.975	701
3.988	714
4.001	698
4.014	680
4.027	683
4.04	705
4.053	731
4.066	704
4.079	691
4.092	695
4.105	706
4.118	724
4.131	711
4.144	694
4.157	685
4.17	704
4.183	695
4.196	693
4.209	709
4.222	677
4.235	691
4.248	711
4.261	706
4.274	693
4.287	713
4.3	744
4.313	708
4.326	710
4.339	732
4.352	710
4.365	668
4.378	681
4.391	682
4.404	668
4.417	687
4.43	695
4.443	706
4.456	703
4.469	698
4.482	659
4.495	712
4.508	702
4.521	695
4.534	653
4.547	649
4.56	698
4.573	702
4.586	662
4.599	681
4.612	691
4.625	662
4.638	703
4.651	675
4.664	672
4.677	674
4.69	686
4.703	640
4.716	717
4.729	659
4.742	659
4.755	702
4.768	629
4.781	637
4.794	662
4.807	736
4.82	613
4.833	654
4.846	675
4.859	706
4.872	665
4.885	636
4.898	697
4.911	668
4.924	632
4.937	664
4.95	691
4.963	693
4.976	648
4.989	664
5.002	671
5.015	652
5.028	679
5.041	619
5.054	643
5.067	646
5.08	651
5.093	646
5.106	659
5.119	681
5.132	669
5.145	650
5.158	685
5.171	657
5.184	651
5.197	662
5.21	665
5.223	675
5.236	673
5.249	687
5.262	688
5.275	699
5.288	676
5.301	662
5.314	686
5.327	650
5.34	618
5.353	642
5.366	646
5.379	643
5.392	665
5.405	647
5.418	643
5.431	659
5.444	641
5.457	642
5.47	649
5.483	649
5.496	672
5.509	685
5.522	685
5.535	666
5.548	651
5.561	658
5.574	661
5.587	656
5.6	629
5.613	630
5.626	645
5.639	674
5.652	695
5.665	678
5.678	647
5.691	657
5.704	658
5.717	643
5.73	608
5.743	614
5.756	664
5.769	686
5.782	654
5.795	691
5.808	681
5.821	646
5.834	648
5.847	671
5.86	646
5.873	662
5.886	643
5.899	644
5.912	669
5.925	689
5.938	692
5.951	659
5.964	679
5.977	671
5.99	692
6.003	693
6.016	622
6.029	688
6.042	653
6.055	680
6.068	691
6.081	652
6.094	679
6.107	701
6.12	714
6.133	677
6.146	670
6.159	674
6.172	746
6.185	664
6.198	669
6.211	687
6.224	687
6.237	703
6.25	633
6.263	692
6.276	667
6.289	701
6.302	703
6.315	711
6.328	725
6.341	719
6.354	708
6.367	744
6.38	727
6.393	715
6.406	739
6.419	744
6.432	735
6.445	702
6.458	708
6.471	757
6.484	725
6.497	740
6.51	701
6.523	687
6.536	716
6.549	750
6.562	752
6.575	734
6.588	751
6.601	766
6.614	745
6.627	728
6.64	732
6.653	746
6.666	781
6.679	768
6.692	750
6.705	756
6.718	776
6.731	790
6.744	775
6.757	750
6.77	740
6.783	756
6.796	752
6.809	743
6.822	738
6.835	718
6.848	745
6.861	786
6.874	806
6.887	781
6.9	752
6.913	789
6.926	790
6.939	754
6.952	740
6.965	742
6.978	718
6.991	717
7.004	741
7.017	705
7.03	701
7.043	747
7.056	735
7.069	737
7.082	718
7.095	672
7.108	668
7.121	692
7.134	713
7.147	730
7.16	687
7.173	687
7.186	670
7.199	645
7.212	685
7.225	643
7.238	693
7.251	674
7.264	702
7.277	670
7.29	635
7.303	661
7.316	706
7.329	627
7.342	617
7.355	611
7.368	652
7.381	650
7.394	634
7.407	648
7.42	665
7.433	666
7.446	600
7.459	648
7.472	600
7.485	593
7.498	639
7.511	635
7.524	655
7.537	603
7.55	604
7.563	621
7.576	626
7.589	601
7.602	643
7.615	645
7.628	662
7.641	643
7.654	649
7.667	664
7.68	656
7.693	631
7.706	651
7.719	637
7.732	637
7.745	690
7.758	670
7.771	693
7.784	713
7.797	758
7.81	778
7.823	801
7.836	812
7.849	849
7.862	887
7.875	840
7.888	730
7.901	736
7.914	711
7.927	668
7.94	661
7.953	644
7.966	647
7.979	609
7.992	589
8.005	623
8.018	633
8.031	613
8.044	625
8.057	627
8.07	619
8.083	654
8.096	682
8.109	647
8.122	619
8.135	650
8.148	694
8.161	696
8.174	667
8.187	670
8.2	697
8.213	738
8.226	754
8.239	796
8.252	844
8.265	878
8.278	952
8.291	1035
8.304	1162
8.317	1246
8.33	1192
8.343	1125
8.356	1053
8.369	1000
8.382	899
8.395	823
8.408	736
8.421	693
8.434	686
8.447	675
8.46	623
8.473	657
8.486	639
8.499	633
8.512	645
8.525	682
8.538	673
8.551	654
8.564	623
8.577	650
8.59	680
8.603	667
8.616	705
8.629	654
8.642	677
8.655	687
8.668	724
8.681	738
8.694	723
8.707	786
8.72	852
8.733	894
8.746	980
8.759	1120
8.772	1240
8.785	1414
8.798	1658
8.811	1888
8.824	1987
8.837	2116
8.85	1984
8.863	1737
8.876	1358
8.889	1137
8.902	998
8.915	890
8.928	810
8.941	709
8.954	679
8.967	641
8.98	633
8.993	636
9.006	617
9.019	655
9.032	647
9.045	645
9.058	612
9.071	590
9.084	629
9.097	658
9.11	649
9.123	637
9.136	622
9.149	629
9.162	633
9.175	625
9.188	604
9.201	614
9.214	643
9.227	607
9.24	612
9.253	621
9.266	623
9.279	615
9.292	618
9.305	625
9.318	632
9.331	629
9.344	602
9.357	613
9.37	628
9.383	618
9.396	608
9.409	578
9.422	573
9.435	595
9.448	580
9.461	568
9.474	584
9.487	584
9.5	575
9.513	562
9.526	569
9.539	590
9.552	597
9.565	595
9.578	592
9.591	575
9.604	587
9.617	570
9.63	586
9.643	572
9.656	562
9.669	598
9.682	563
9.695	580
9.708	546
9.721	539
9.734	547
9.747	587
9.76	579
9.773	611
9.786	571
9.799	566
9.812	619
9.825	657
9.838	615
9.851	607
9.864	653
9.877	660
9.89	667
9.903	682
9.916	675
9.929	719
9.942	687
9.955	713
9.968	762
9.981	756
9.994	822
10.007	877
10.02	893
10.033	1011
10.046	1196
10.059	1354
10.072	1589
10.085	1883
10.098	2316
10.111	2719
10.124	3510
10.137	4369
10.15	5225
10.163	6331
10.176	7284
10.189	7626
10.202	6921
10.215	5843
10.228	4620
10.241	3522
10.254	2823
10.267	2275
10.28	1705
10.293	1273
10.306	999
10.319	861
10.332	791
10.345	739
10.358	690
10.371	713
10.384	694
10.397	719
10.41	735
10.423	741
10.436	801
10.449	766
10.462	712
10.475	709
10.488	672
10.501	620
10.514	597
10.527	587
10.54	573
10.553	569
10.566	559
10.579	580
10.592	584
10.605	577
10.618	589
10.631	583
10.644	579
10.657	543
10.67	529
10.683	526
10.696	522
10.709	528
10.722	538
10.735	545
10.748	528
10.761	518
10.774	538
10.787	567
10.8	555
10.813	539
10.826	534
10.839	510
10.852	494
10.865	518
10.878	511
10.891	493
10.904	522
10.917	534
10.93	534
10.943	537
10.956	539
10.969	522
10.982	515
10.995	487
11.008	481
11.021	494
11.034	516
11.047	536
11.06	517
11.073	485
11.086	490
11.099	489
11.112	502
11.125	517
11.138	527
11.151	512
11.164	479
11.177	439
11.19	470
11.203	456
11.216	458
11.229	459
11.242	487
11.255	520
11.268	527
11.281	510
11.294	490
11.307	473
11.32	465
11.333	426
11.346	476
11.359	445
11.372	500
11.385	462
11.398	455
11.411	511
11.424	462
11.437	496
11.45	416
11.463	465
11.476	434
11.489	484
11.502	497
11.515	502
11.528	493
11.541	502
11.554	492
11.567	484
11.58	498
11.593	462
11.606	479
11.619	483
11.632	487
11.645	479
11.658	482
11.671	472
11.684	471
11.697	455
11.71	466
11.723	489
11.736	478
11.749	442
11.762	456
11.775	474
11.788	478
11.801	472
11.814	481
11.827	491
11.84	483
11.853	478
11.866	470
11.879	491
11.892	493
11.905	503
11.918	514
11.931	516
11.944	536
11.957	570
11.97	582
11.983	599
11.996	661
12.009	741
12.022	827
12.035	924
12.048	1091
12.061	1341
12.074	1618
12.087	1894
12.1	2049
12.113	2068
12.126	2006
12.139	1808
12.152	1559
12.165	1344
12.178	1165
12.191	1008
12.204	881
12.217	734
12.23	674
12.243	589
12.256	554
12.269	513
12.282	491
12.295	507
12.308	494
12.321	483
12.334	471
12.347	507
12.36	436
12.373	422
12.386	406
12.399	423
12.412	445
12.425	419
12.438	444
12.451	425
12.464	459
12.477	485
12.49	434
12.503	420
12.516	464
12.529	428
12.542	443
12.555	421
12.568	410
12.581	438
12.594	421
12.607	425
12.62	446
12.633	419
12.646	430
12.659	438
12.672	454
12.685	452
12.698	439
12.711	421
12.724	432
12.737	455
12.75	459
12.763	407
12.776	427
12.789	464
12.802	434
12.815	427
12.828	399
12.841	385
12.854	426
12.867	438
12.88	408
12.893	420
12.906	411
12.919	438
12.932	426
12.945	422
12.958	402
12.971	411
12.984	410
12.997	403
13.01	438
13.023	443
13.036	428
13.049	432
13.062	431
13.075	426
13.088	396
13.101	396
13.114	398
13.127	422
13.14	396
13.153	424
13.166	409
13.179	405
13.192	424
13.205	420
13.218	407
13.231	386
13.244	393
13.257	409
13.27	396
13.283	392
13.296	392
13.309	390
13.322	406
13.335	412
13.348	393
13.361	396
13.374	432
13.387	433
13.4	413
13.413	407
13.426	393
13.439	390
13.452	409
13.465	426
13.478	413
13.491	425
13.504	431
13.517	384
13.53	365
13.543	397
13.556	444
13.569	400
13.582	375
13.595	384
13.608	395
13.621	393
13.634	413
13.647	409
13.66	377
13.673	389
13.686	407
13.699	395
13.712	401
13.725	375
13.738	374
13.751	398
13.764	384
13.777	397
13.79	414
13.803	426
13.816	369
13.829	378
13.842	391
13.855	408
13.868	393
13.881	391
13.894	401
13.907	390
13.92	407
13.933	373
13.946	385
13.959	401
13.972	405
13.985	379
13.998	403
14.011	399
14.024	386
14.037	385
14.05	383
14.063	379
14.076	394
14.089	376
14.102	415
14.115	392
14.128	405
14.141	385
14.154	379
14.167	399
14.18	374
14.193	389
14.206	385
14.219	398
14.232	439
14.245	444
14.258	468
14.271	444
14.284	464
14.297	511
14.31	560
14.323	655
14.336	680
14.349	781
14.362	918
14.375	1032
14.388	1064
14.401	1059
14.414	1037
14.427	1035
14.44	994
14.453	902
14.466	836
14.479	774
14.492	683
14.505	621
14.518	552
14.531	497
14.544	475
14.557	467
14.57	454
14.583	434
14.596	417
14.609	407
14.622	406
14.635	433
14.648	458
14.661	456
14.674	466
14.687	486
14.7	512
14.713	548
14.726	573
14.739	605
14.752	650
14.765	645
14.778	610
14.791	588
14.804	549
14.817	503
14.83	460
14.843	460
14.856	445
14.869	402
14.882	406
14.895	400
14.908	404
14.921	388
14.934	428
14.947	396
14.96	365
14.973	364
14.986	401
14.999	375
15.012	368
15.025	376
15.038	376
15.051	359
15.064	378
15.077	365
15.09	399
15.103	374
15.116	340
15.129	349
15.142	339
15.155	341
15.168	370
15.181	352
15.194	373
15.207	373
15.22	369
15.233	411
15.246	347
15.259	364
15.272	383
15.285	374
15.298	395
15.311	354
15.324	347
15.337	376
15.35	348
15.363	382
15.376	392
15.389	402
15.402	376
15.415	379
15.428	375
15.441	362
15.454	361
15.467	385
15.48	398
15.493	406
15.506	435
15.519	442
15.532	491
15.545	536
15.558	555
15.571	584
15.584	668
15.597	718
15.61	798
15.623	825
15.636	803
15.649	765
15.662	805
15.675	799
15.688	787
15.701	851
15.714	982
15.727	1051
15.74	1145
15.753	1265
15.766	1348
15.779	1401
15.792	1342
15.805	1279
15.818	1220
15.831	1107
15.844	929
15.857	751
15.87	647
15.883	585
15.896	494
15.909	434
15.922	423
15.935	424
15.948	442
15.961	417
15.974	370
15.987	371
16	381
16.013	373
16.026	352
16.039	345
16.052	346
16.065	349
16.078	361
16.091	368
16.104	364
16.117	368
16.13	367
16.143	353
16.156	344
16.169	341
16.182	340
16.195	367
16.208	358
16.221	358
16.234	355
16.247	368
16.26	352
16.273	335
16.286	336
16.299	377
16.312	347
16.325	329
16.338	337
16.351	349
16.364	353
16.377	351
16.39	379
16.403	376
16.416	385
16.429	331
16.442	330
16.455	350
16.468	365
16.481	364
16.494	352
16.507	405
16.52	358
16.533	344
16.546	351
16.559	352
16.572	367
16.585	361
16.598	356
16.611	368
16.624	325
16.637	347
16.65	353
16.663	343
16.676	367
16.689	375
16.702	329
16.715	335
16.728	376
16.741	360
16.754	411
16.767	430
16.78	401
16.793	435
16.806	432
16.819	487
16.832	505
16.845	564
16.858	589
16.871	671
16.884	738
16.897	732
16.91	794
16.923	874
16.936	913
16.949	963
16.962	974
16.975	940
16.988	868
17.001	789
17.014	721
17.027	677
17.04	643
17.053	605
17.066	562
17.079	530
17.092	489
17.105	454
17.118	420
17.131	396
17.144	391
17.157	398
17.17	397
17.183	375
17.196	346
17.209	344
17.222	346
17.235	355
17.248	364
17.261	363
17.274	367
17.287	356
17.3	346
17.313	350
17.326	347
17.339	347
17.352	350
17.365	347
17.378	358
17.391	368
17.404	365
17.417	356
17.43	350
17.443	364
17.456	369
17.469	408
17.482	417
17.495	420
17.508	464
17.521	496
17.534	563
17.547	613
17.56	713
17.573	827
17.586	880
17.599	928
17.612	1053
17.625	952
17.638	976
17.651	936
17.664	949
17.677	833
17.69	770
17.703	708
17.716	687
17.729	632
17.742	585
17.755	522
17.768	469
17.781	439
17.794	406
17.807	377
17.82	362
17.833	390
17.846	354
17.859	385
17.872	355
17.885	365
17.898	358
17.911	368
17.924	350
17.937	315
17.95	349
17.963	354
17.976	321
17.989	365
18.002	370
18.015	327
18.028	357
18.041	344
18.054	342
18.067	348
18.08	360
18.093	339
18.106	326
18.119	343
18.132	342
18.145	352
18.158	346
18.171	323
18.184	316
18.197	319
18.21	332
18.223	349
18.236	348
18.249	351
18.262	320
18.275	344
18.288	336
18.301	344
18.314	345
18.327	324
18.34	339
18.353	339
18.366	332
18.379	351
18.392	365
18.405	358
18.418	370
18.431	350
18.444	343
18.457	363
18.47	366
18.483	375
18.496	365
18.509	385
18.522	412
18.535	413
18.548	421
18.561	403
18.574	396
18.587	418
18.6	423
18.613	421
18.626	428
18.639	453
18.652	463
18.665	444
18.678	435
18.691	432
18.704	421
18.717	412
18.73	414
18.743	405
18.756	405
18.769	380
18.782	358
18.795	376
18.808	372
18.821	354
18.834	381
18.847	386
18.86	373
18.873	360
18.886	348
18.899	376
18.912	389
18.925	395
18.938	365
18.951	385
18.964	380
18.977	390
18.99	398
19.003	347
19.016	373
19.029	383
19.042	376
19.055	383
19.068	344
19.081	348
19.094	350
19.107	323
19.12	343
19.133	357
19.146	346
19.159	339
19.172	333
19.185	336
19.198	329
19.211	364
19.224	332
19.237	372
19.25	325
19.263	310
19.276	322
19.289	358
19.302	334
19.315	327
19.328	371
19.341	346
19.354	354
19.367	356
19.38	371
19.393	344
19.406	388
19.419	362
19.432	350
19.445	392
19.458	412
19.471	381
19.484	443
19.497	454
19.51	458
19.523	400
19.536	424
19.549	407
19.562	417
19.575	427
19.588	411
19.601	366
19.614	368
19.627	362
19.64	378
19.653	385
19.666	365
19.679	342
19.692	347
19.705	362
19.718	356
19.731	363
19.744	358
19.757	347
19.77	334
19.783	317
19.796	331
19.809	366
19.822	332
19.835	328
19.848	345
19.861	344
19.874	347
19.887	336
19.9	366
19.913	379
19.926	359
19.939	354
19.952	349
19.965	353
19.978	358
19.991	364
20.004	366
20.017	376
20.03	370
20.043	360
20.056	352
20.069	355
20.082	338
20.095	337
20.108	340
20.121	367
20.134	362
20.147	347
20.16	377
20.173	395
20.186	366
20.199	362
20.212	362
20.225	363
20.238	369
20.251	355
20.264	349
20.277	348
20.29	360
20.303	380
20.316	370
20.329	393
20.342	346
20.355	347
20.368	392
20.381	403
20.394	390
20.407	387
20.42	414
20.433	455
20.446	459
20.459	419
20.472	441
20.485	417
20.498	398
20.511	421
20.524	426
20.537	416
20.55	387
20.563	395
20.576	385
20.589	393
20.602	401
20.615	407
20.628	344
20.641	370
20.654	385
20.667	370
20.68	391
20.693	399
20.706	376
20.719	372
20.732	398
20.745	380
20.758	355
20.771	379
20.784	361
20.797	362
20.81	384
20.823	370
20.836	370
20.849	380
20.862	388
20.875	383
20.888	395
20.901	389
20.914	381
20.927	402
20.94	437
20.953	455
20.966	472
20.979	503
20.992	508
21.005	504
21.018	482
21.031	501
21.044	515
21.057	490
21.07	474
21.083	480
21.096	462
21.109	425
21.122	404
21.135	395
21.148	407
21.161	411
21.174	382
21.187	357
21.2	378
21.213	420
21.226	425
21.239	392
21.252	382
21.265	395
21.278	376
21.291	365
21.304	378
21.317	397
21.33	394
21.343	378
21.356	399
21.369	423
21.382	428
21.395	390
21.408	379
21.421	390
21.434	386
21.447	389
21.46	373
21.473	401
21.486	370
21.499	371
21.512	393
21.525	374
21.538	377
21.551	391
21.564	377
21.577	367
21.59	409
21.603	366
21.616	402
21.629	374
21.642	389
21.655	385
21.668	367
21.681	348
21.694	366
21.707	346
21.72	393
21.733	407
21.746	385
21.759	359
21.772	369
21.785	389
21.798	398
21.811	376
21.824	324
21.837	402
21.85	401
21.863	384
21.876	392
21.889	371
21.902	368
21.915	363
21.928	411
21.941	393
21.954	394
21.967	390
21.98	400
21.993	382
22.006	403
22.019	394
22.032	402
22.045	431
22.058	465
22.071	471
22.084	487
22.097	502
22.11	531
22.123	582
22.136	648
22.149	743
22.162	807
22.175	872
22.188	947
22.201	1003
22.214	1087
22.227	1178
22.24	1269
22.253	1253
22.266	1277
22.279	1329
22.292	1432
22.305	1487
22.318	1482
22.331	1574
22.344	1673
22.357	1662
22.37	1632
22.383	1583
22.396	1528
22.409	1456
22.422	1341
22.435	1242
22.448	1100
22.461	989
22.474	919
22.487	833
22.5	784
22.513	751
22.526	690
22.539	646
22.552	616
22.565	579
22.578	544
22.591	491
22.604	462
22.617	459
22.63	456
22.643	427
22.656	426
22.669	421
22.682	407
22.695	399
22.708	397
22.721	394
22.734	398
22.747	396
22.76	410
22.773	442
22.786	439
22.799	452
22.812	482
22.825	497
22.838	520
22.851	551
22.864	563
22.877	648
22.89	734
22.903	840
22.916	944
22.929	1070
22.942	1129
22.955	1088
22.968	1101
22.981	1126
22.994	1013
23.007	1058
23.02	1025
23.033	966
23.046	880
23.059	805
23.072	747
23.085	781
23.098	721
23.111	675
23.124	681
23.137	646
23.15	630
23.163	555
23.176	547
23.189	551
23.202	515
23.215	480
23.228	475
23.241	453
23.254	419
23.267	433
23.28	418
23.293	407
23.306	401
23.319	392
23.332	380
23.345	383
23.358	358
23.371	368
23.384	368
23.397	378
23.41	340
23.423	364
23.436	376
23.449	353
23.462	328
23.475	331
23.488	336
23.501	341
23.514	363
23.527	381
23.54	384
23.553	385
23.566	354
23.579	377
23.592	402
23.605	407
23.618	428
23.631	426
23.644	420
23.657	425
23.67	415
23.683	451
23.696	463
23.709	460
23.722	485
23.735	484
23.748	500
23.761	527
23.774	562
23.787	608
23.8	618
23.813	661
23.826	720
23.839	759
23.852	878
23.865	971
23.878	1011
23.891	1084
23.904	1117
23.917	1087
23.93	998
23.943	924
23.956	868
23.969	845
23.982	808
23.995	744
24.008	690
24.021	656
24.034	596
24.047	581
24.06	558
24.073	541
24.086	557
24.099	521
24.112	495
24.125	509
24.138	508
24.151	489
24.164	458
24.177	429
24.19	416
24.203	465
24.216	439
24.229	412
24.242	397
24.255	402
24.268	387
24.281	398
24.294	338
24.307	341
24.32	366
24.333	357
24.346	376
24.359	353
24.372	347
24.385	334
24.398	320
24.411	383
24.424	336
24.437	339
24.45	367
24.463	355
24.476	345
24.489	325
24.502	338
24.515	326
24.528	362
24.541	327
24.554	327
24.567	347
24.58	309
24.593	333
24.606	335
24.619	327
24.632	320
24.645	319
24.658	299
24.671	329
24.684	322
24.697	322
24.71	324
24.723	340
24.736	337
24.749	348
24.762	321
24.775	309
24.788	321
24.801	331
24.814	334
24.827	333
24.84	354
24.853	365
24.866	350
24.879	349
24.892	365
24.905	357
24.918	347
24.931	371
24.944	376
24.957	439
24.97	482
24.983	470
24.996	505
25.009	577
25.022	588
25.035	584
25.048	591
25.061	608
25.074	658
25.087	698
25.1	719
25.113	783
25.126	876
25.139	931
25.152	971
25.165	979
25.178	946
25.191	921
25.204	921
25.217	915
25.23	880
25.243	888
25.256	920
25.269	943
25.282	911
25.295	922
25.308	972
25.321	1062
25.334	1183
25.347	1227
25.36	1256
25.373	1215
25.386	1144
25.399	1120
25.412	1052
25.425	996
25.438	956
25.451	874
25.464	846
25.477	769
25.49	690
25.503	662
25.516	633
25.529	604
25.542	599
25.555	561
25.568	545
25.581	524
25.594	453
25.607	471
25.62	448
25.633	405
25.646	379
25.659	382
25.672	373
25.685	413
25.698	419
25.711	370
25.724	374
25.737	388
25.75	434
25.763	412
25.776	427
25.789	437
25.802	497
25.815	554
25.828	602
25.841	623
25.854	720
25.867	735
25.88	823
25.893	872
25.906	827
25.919	868
25.932	819
25.945	854
25.958	820
25.971	810
25.984	788
25.997	745
26.01	734
26.023	697
26.036	705
26.049	649
26.062	629
26.075	642
26.088	615
26.101	570
26.114	509
26.127	458
26.14	438
26.153	421
26.166	388
26.179	409
26.192	383
26.205	374
26.218	350
26.231	357
26.244	337
26.257	342
26.27	347
26.283	327
26.296	322
26.309	349
26.322	346
26.335	332
26.348	346
26.361	339
26.374	326
26.387	320
26.4	311
26.413	307
26.426	303
26.439	319
26.452	316
26.465	299
26.478	313
26.491	319
26.504	316
26.517	322
26.53	332
26.543	331
26.556	324
26.569	313
26.582	315
26.595	330
26.608	353
26.621	374
26.634	381
26.647	388
26.66	426
26.673	456
26.686	479
26.699	484
26.712	502
26.725	484
26.738	518
26.751	500
26.764	474
26.777	489
26.79	472
26.803	467
26.816	437
26.829	423
26.842	395
26.855	405
26.868	405
26.881	417
26.894	422
26.907	404
26.92	417
26.933	419
26.946	440
26.959	418
26.972	428
26.985	427
26.998	442
27.011	417
27.024	440
27.037	463
27.05	456
27.063	486
27.076	434
27.089	431
27.102	415
27.115	385
27.128	374
27.141	370
27.154	333
27.167	364
27.18	318
27.193	290
27.206	301
27.219	293
27.232	295
27.245	316
27.258	327
27.271	288
27.284	311
27.297	313
27.31	324
27.323	305
27.336	270
27.349	281
27.362	275
27.375	291
27.388	295
27.401	281
27.414	270
27.427	281
27.44	303
27.453	287
27.466	287
27.479	289
27.492	295
27.505	280
27.518	291
27.531	273
27.544	252
27.557	278
27.57	277
27.583	303
27.596	307
27.609	279
27.622	302
27.635	316
27.648	312
27.661	308
27.674	324
27.687	377
27.7	422
27.713	442
27.726	491
27.739	510
27.752	501
27.765	506
27.778	503
27.791	495
27.804	486
27.817	485
27.83	461
27.843	437
27.856	443
27.869	448
27.882	423
27.895	405
27.908	390
27.921	413
27.934	406
27.947	381
27.96	369
27.973	355
27.986	352
27.999	313
28.012	310
28.025	316
28.038	322
28.051	332
28.064	297
28.077	292
28.09	264
28.103	247
28.116	263
28.129	264
28.142	240
28.155	237
28.168	268
28.181	259
28.194	254
28.207	241
28.22	273
28.233	266
28.246	250
28.259	297
28.272	220
28.285	232
28.298	274
28.311	235
28.324	282
28.337	257
28.35	226
28.363	226
28.376	263
28.389	246
28.402	297
28.415	268
28.428	293
28.441	259
28.454	245
28.467	265
28.48	276
28.493	282
28.506	261
28.519	248
28.532	272
28.545	245
28.558	260
28.571	240
28.584	241
28.597	273
28.61	275
28.623	261
28.636	265
28.649	241
28.662	256
28.675	259
28.688	257
28.701	249
28.714	239
28.727	241
28.74	255
28.753	237
28.766	250
28.779	246
28.792	234
28.805	223
28.818	224
28.831	230
28.844	231
28.857	243
28.87	256
28.883	259
28.896	252
28.909	241
28.922	238
28.935	225
28.948	240
28.961	252
28.974	228
28.987	227
29	238
29.013	259
29.026	263
29.039	245
29.052	251
29.065	255
29.078	262
29.091	273
29.104	274
29.117	287
29.13	313
29.143	331
29.156	342
29.169	341
29.182	345
29.195	374
29.208	383
29.221	394
29.234	422
29.247	453
29.26	508
29.273	517
29.286	503
29.299	502
29.312	512
29.325	502
29.338	529
29.351	521
29.364	466
29.377	473
29.39	448
29.403	396
29.416	433
29.429	411
29.442	398
29.455	383
29.468	369
29.481	350
29.494	342
[truncated: 3,500 more rows]

## Sheet: 100ºC
3.507	839
3.52	839
3.533	810
3.546	767
3.559	765
3.572	772
3.585	732
3.598	753
3.611	834
3.624	756
3.637	751
3.65	779
3.663	740
3.676	807
3.689	767
3.702	729
3.715	731
3.728	718
3.741	792
3.754	751
3.767	774
3.78	735
3.793	739
3.806	724
3.819	728
3.832	693
3.845	709
3.858	720
3.871	716
3.884	699
3.897	703
3.91	691
3.923	716
3.936	709
3.949	740
3.962	718
3.975	721
3.988	721
4.001	702
4.014	661
4.027	668
4.04	682
4.053	673
4.066	671
4.079	690
4.092	739
4.105	749
4.118	721
4.131	728
4.144	718
4.157	696
4.17	695
4.183	704
4.196	720
4.209	716
4.222	711
4.235	679
4.248	645
4.261	663
4.274	665
4.287	677
4.3	681
4.313	672
4.326	681
4.339	660
4.352	671
4.365	692
4.378	681
4.391	707
4.404	662
4.417	683
4.43	714
4.443	709
4.456	665
4.469	685
4.482	647
4.495	645
4.508	657
4.521	646
4.534	681
4.547	682
4.56	671
4.573	678
4.586	666
4.599	672
4.612	665
4.625	663
4.638	666
4.651	658
4.664	664
4.677	677
4.69	667
4.703	677
4.716	684
4.729	672
4.742	657
4.755	692
4.768	643
4.781	671
4.794	650
4.807	680
4.82	643
4.833	678
4.846	670
4.859	692
4.872	696
4.885	660
4.898	681
4.911	654
4.924	639
4.937	695
4.95	651
4.963	661
4.976	682
4.989	675
5.002	668
5.015	651
5.028	667
5.041	663
5.054	634
5.067	640
5.08	622
5.093	678
5.106	692
5.119	647
5.132	648
5.145	649
5.158	641
5.171	690
5.184	680
5.197	658
5.21	648
5.223	642
5.236	651
5.249	672
5.262	660
5.275	637
5.288	631
5.301	639
5.314	645
5.327	630
5.34	652
5.353	632
5.366	613
5.379	637
5.392	665
5.405	628
5.418	606
5.431	642
5.444	679
5.457	670
5.47	643
5.483	642
5.496	639
5.509	639
5.522	634
5.535	645
5.548	667
5.561	670
5.574	653
5.587	626
5.6	621
5.613	612
5.626	641
5.639	626
5.652	608
5.665	634
5.678	647
5.691	633
5.704	668
5.717	682
5.73	664
5.743	659
5.756	639
5.769	669
5.782	683
5.795	660
5.808	607
5.821	592
5.834	624
5.847	631
5.86	672
5.873	656
5.886	669
5.899	659
5.912	644
5.925	643
5.938	661
5.951	656
5.964	646
5.977	655
5.99	642
6.003	622
6.016	643
6.029	650
6.042	623
6.055	619
6.068	612
6.081	682
6.094	669
6.107	610
6.12	619
6.133	635
6.146	685
6.159	694
6.172	648
6.185	681
6.198	674
6.211	652
6.224	654
6.237	670
6.25	683
6.263	662
6.276	631
6.289	659
6.302	652
6.315	670
6.328	677
6.341	736
6.354	656
6.367	686
6.38	681
6.393	701
6.406	725
6.419	706
6.432	689
6.445	703
6.458	688
6.471	709
6.484	723
6.497	703
6.51	705
6.523	694
6.536	679
6.549	698
6.562	704
6.575	741
6.588	743
6.601	704
6.614	708
6.627	733
6.64	761
6.653	763
6.666	743
6.679	712
6.692	698
6.705	703
6.718	723
6.731	772
6.744	768
6.757	704
6.77	715
6.783	731
6.796	710
6.809	726
6.822	743
6.835	729
6.848	730
6.861	740
6.874	718
6.887	717
6.9	708
6.913	712
6.926	741
6.939	728
6.952	733
6.965	747
6.978	708
6.991	738
7.004	712
7.017	678
7.03	696
7.043	725
7.056	688
7.069	665
7.082	706
7.095	709
7.108	693
7.121	682
7.134	671
7.147	674
7.16	707
7.173	682
7.186	681
7.199	672
7.212	675
7.225	638
7.238	654
7.251	666
7.264	623
7.277	634
7.29	667
7.303	679
7.316	687
7.329	673
7.342	642
7.355	648
7.368	611
7.381	619
7.394	626
7.407	627
7.42	627
7.433	594
7.446	608
7.459	650
7.472	656
7.485	672
7.498	684
7.511	614
7.524	654
7.537	653
7.55	657
7.563	608
7.576	636
7.589	653
7.602	615
7.615	619
7.628	605
7.641	618
7.654	590
7.667	636
7.68	627
7.693	628
7.706	642
7.719	673
7.732	646
7.745	631
7.758	697
7.771	678
7.784	745
7.797	738
7.81	762
7.823	805
7.836	839
7.849	847
7.862	865
7.875	851
7.888	809
7.901	741
7.914	674
7.927	638
7.94	639
7.953	610
7.966	633
7.979	637
7.992	636
8.005	611
8.018	584
8.031	600
8.044	620
8.057	627
8.07	627
8.083	621
8.096	607
8.109	609
8.122	622
8.135	615
8.148	618
8.161	653
8.174	674
8.187	673
8.2	670
8.213	709
8.226	770
8.239	775
8.252	815
8.265	897
8.278	1006
8.291	1066
8.304	1171
8.317	1188
8.33	1156
8.343	1091
8.356	1020
8.369	919
8.382	831
8.395	756
8.408	679
8.421	663
8.434	638
8.447	596
8.46	637
8.473	636
8.486	637
8.499	615
8.512	625
8.525	624
8.538	657
8.551	670
8.564	607
8.577	668
8.59	610
8.603	652
8.616	696
8.629	652
8.642	672
8.655	645
8.668	703
8.681	752
8.694	764
8.707	747
8.72	842
8.733	886
8.746	982
8.759	1161
8.772	1266
8.785	1475
8.798	1749
8.811	1959
8.824	2081
8.837	2051
8.85	1823
8.863	1498
8.876	1271
8.889	1064
8.902	903
8.915	823
8.928	744
8.941	642
8.954	659
8.967	665
8.98	626
8.993	623
9.006	594
9.019	589
9.032	630
9.045	633
9.058	633
9.071	615
9.084	651
9.097	641
9.11	596
9.123	576
9.136	605
9.149	601
9.162	616
9.175	602
9.188	601
9.201	604
9.214	622
9.227	625
9.24	610
9.253	581
9.266	590
9.279	588
9.292	579
9.305	565
9.318	562
9.331	576
9.344	585
9.357	590
9.37	591
9.383	578
9.396	569
9.409	558
9.422	574
9.435	594
9.448	560
9.461	547
9.474	578
9.487	573
9.5	537
9.513	552
9.526	571
9.539	570
9.552	561
9.565	591
9.578	601
9.591	563
9.604	547
9.617	548
9.63	542
9.643	546
9.656	554
9.669	547
9.682	582
9.695	587
9.708	556
9.721	547
9.734	590
9.747	607
9.76	589
9.773	592
9.786	562
9.799	607
9.812	607
9.825	573
9.838	625
9.851	612
9.864	615
9.877	638
9.89	599
9.903	678
9.916	698
9.929	653
9.942	668
9.955	662
9.968	731
9.981	690
9.994	799
10.007	895
10.02	946
10.033	1023
10.046	1222
10.059	1393
10.072	1656
10.085	2064
10.098	2551
10.111	3192
10.124	3810
10.137	4894
10.15	5798
10.163	6962
10.176	7720
10.189	7525
10.202	6511
10.215	5425
10.228	4152
10.241	3277
10.254	2567
10.267	2018
10.28	1520
10.293	1212
10.306	984
10.319	831
10.332	761
10.345	687
10.358	669
10.371	674
10.384	678
10.397	709
10.41	691
10.423	709
10.436	734
10.449	739
10.462	753
10.475	695
10.488	646
10.501	618
10.514	601
10.527	597
10.54	591
10.553	552
10.566	551
10.579	544
10.592	545
10.605	579
10.618	576
10.631	535
10.644	540
10.657	538
10.67	539
10.683	543
10.696	507
10.709	508
10.722	516
10.735	507
10.748	516
10.761	534
10.774	551
10.787	541
10.8	519
10.813	513
10.826	522
10.839	498
10.852	495
10.865	540
10.878	549
10.891	554
10.904	553
10.917	531
10.93	547
10.943	532
10.956	501
10.969	521
10.982	523
10.995	481
11.008	504
11.021	491
11.034	507
11.047	483
11.06	453
11.073	496
11.086	514
11.099	503
11.112	508
11.125	475
11.138	497
11.151	494
11.164	472
11.177	474
11.19	494
11.203	534
11.216	434
11.229	463
11.242	479
11.255	440
11.268	469
11.281	475
11.294	477
11.307	480
11.32	437
11.333	474
11.346	495
11.359	473
11.372	443
11.385	437
11.398	472
11.411	436
11.424	442
11.437	462
11.45	464
11.463	476
11.476	520
11.489	462
11.502	455
11.515	514
11.528	480
11.541	441
11.554	444
11.567	524
11.58	496
11.593	449
11.606	425
11.619	470
11.632	476
11.645	494
11.658	498
11.671	476
11.684	454
11.697	449
11.71	449
11.723	479
11.736	477
11.749	463
11.762	474
11.775	469
11.788	461
11.801	465
11.814	479
11.827	469
11.84	454
11.853	457
11.866	476
11.879	481
11.892	487
11.905	524
11.918	520
11.931	515
11.944	526
11.957	556
11.97	577
11.983	611
11.996	672
12.009	764
12.022	870
12.035	978
12.048	1143
12.061	1380
12.074	1687
12.087	1935
12.1	2094
12.113	2156
12.126	1985
12.139	1714
12.152	1433
12.165	1209
12.178	1068
12.191	908
12.204	786
12.217	675
12.23	616
12.243	539
12.256	542
12.269	496
12.282	495
12.295	473
12.308	468
12.321	465
12.334	440
12.347	435
12.36	467
12.373	453
12.386	452
12.399	468
12.412	430
12.425	420
12.438	418
12.451	436
12.464	416
12.477	448
12.49	419
12.503	455
12.516	424
12.529	412
12.542	421
12.555	410
12.568	412
12.581	379
12.594	436
12.607	407
12.62	422
12.633	420
12.646	399
12.659	430
12.672	409
12.685	392
12.698	402
12.711	463
12.724	405
12.737	397
12.75	430
12.763	375
12.776	416
12.789	411
12.802	394
12.815	386
12.828	378
12.841	418
12.854	434
12.867	408
12.88	385
12.893	400
12.906	422
12.919	437
12.932	428
12.945	386
12.958	392
12.971	451
12.984	402
12.997	395
13.01	395
13.023	403
13.036	426
13.049	438
13.062	436
13.075	425
13.088	398
13.101	403
13.114	395
13.127	400
13.14	400
13.153	383
13.166	384
13.179	394
13.192	392
13.205	388
13.218	396
13.231	379
13.244	354
13.257	383
13.27	393
13.283	397
13.296	406
13.309	394
13.322	377
13.335	395
13.348	411
13.361	387
13.374	387
13.387	397
13.4	394
13.413	388
13.426	374
13.439	375
13.452	404
13.465	418
13.478	392
13.491	386
13.504	382
13.517	379
13.53	381
13.543	378
13.556	371
13.569	373
13.582	372
13.595	371
13.608	383
13.621	374
13.634	390
13.647	375
13.66	387
13.673	394
13.686	390
13.699	374
13.712	389
13.725	389
13.738	375
13.751	382
13.764	380
13.777	361
13.79	368
13.803	375
13.816	417
13.829	380
13.842	418
13.855	377
13.868	380
13.881	364
13.894	373
13.907	385
13.92	393
13.933	396
13.946	372
13.959	380
13.972	399
13.985	416
13.998	380
14.011	396
14.024	377
14.037	376
14.05	332
14.063	385
14.076	396
14.089	376
14.102	388
14.115	357
14.128	409
14.141	429
14.154	407
14.167	407
14.18	386
14.193	422
14.206	402
14.219	388
14.232	410
14.245	437
14.258	460
14.271	473
14.284	462
14.297	527
14.31	583
14.323	652
14.336	710
14.349	807
14.362	903
14.375	1034
14.388	1068
14.401	1031
14.414	1047
14.427	975
14.44	888
14.453	808
14.466	767
14.479	740
14.492	675
14.505	599
14.518	539
14.531	491
14.544	487
14.557	476
14.57	444
14.583	441
14.596	411
14.609	382
14.622	383
14.635	406
14.648	436
14.661	438
14.674	451
14.687	464
14.7	523
14.713	588
14.726	569
14.739	592
14.752	606
14.765	587
14.778	587
14.791	560
14.804	531
14.817	501
14.83	463
14.843	466
14.856	424
14.869	390
14.882	405
14.895	406
14.908	398
14.921	395
14.934	373
14.947	367
14.96	389
14.973	362
14.986	330
14.999	369
15.012	396
15.025	375
15.038	373
15.051	371
15.064	356
15.077	359
15.09	352
15.103	343
15.116	370
15.129	339
15.142	364
15.155	352
15.168	363
15.181	357
15.194	353
15.207	373
15.22	357
15.233	347
15.246	338
15.259	334
15.272	384
15.285	376
15.298	353
15.311	365
15.324	388
15.337	382
15.35	376
15.363	344
15.376	346
15.389	388
15.402	378
15.415	352
15.428	338
15.441	388
15.454	402
15.467	382
15.48	403
15.493	432
15.506	449
15.519	469
15.532	507
15.545	536
15.558	605
15.571	653
15.584	693
15.597	757
15.61	823
15.623	817
15.636	784
15.649	785
15.662	782
15.675	763
15.688	820
15.701	906
15.714	945
15.727	1049
15.74	1168
15.753	1218
15.766	1285
15.779	1320
15.792	1318
15.805	1274
15.818	1165
15.831	1072
15.844	961
15.857	798
15.87	665
15.883	561
15.896	491
15.909	430
15.922	361
15.935	352
15.948	370
15.961	359
15.974	352
15.987	366
16	368
16.013	350
16.026	338
16.039	342
16.052	338
16.065	340
16.078	348
16.091	343
16.104	351
16.117	360
16.13	377
16.143	345
16.156	344
16.169	344
16.182	354
16.195	348
16.208	314
16.221	299
16.234	330
16.247	354
16.26	343
16.273	350
16.286	329
16.299	337
16.312	348
16.325	318
16.338	299
16.351	309
16.364	338
16.377	341
16.39	353
16.403	362
16.416	370
16.429	343
16.442	342
16.455	319
16.468	319
16.481	308
16.494	374
16.507	347
16.52	339
16.533	362
16.546	324
16.559	314
16.572	324
16.585	350
16.598	357
16.611	340
16.624	357
16.637	356
16.65	361
16.663	343
16.676	373
16.689	360
16.702	353
16.715	348
16.728	383
16.741	356
16.754	338
16.767	376
16.78	372
16.793	378
16.806	440
16.819	479
16.832	508
16.845	574
16.858	645
16.871	703
16.884	771
16.897	781
16.91	864
16.923	907
16.936	973
16.949	937
16.962	879
16.975	839
16.988	791
17.001	747
17.014	685
17.027	595
17.04	564
17.053	551
17.066	516
17.079	494
17.092	444
17.105	440
17.118	416
17.131	394
17.144	383
17.157	371
17.17	374
17.183	354
17.196	342
17.209	333
17.222	308
17.235	303
17.248	335
17.261	348
17.274	328
17.287	334
17.3	353
17.313	346
17.326	338
17.339	353
17.352	345
17.365	335
17.378	357
17.391	330
17.404	325
17.417	362
17.43	371
17.443	371
17.456	387
17.469	412
17.482	436
17.495	423
17.508	468
17.521	485
17.534	546
17.547	617
17.56	731
17.573	824
17.586	910
17.599	1026
17.612	1059
17.625	1027
17.638	1005
17.651	931
17.664	912
17.677	803
17.69	731
17.703	719
17.716	665
17.729	604
17.742	532
17.755	498
17.768	431
17.781	415
17.794	386
17.807	395
17.82	376
17.833	345
17.846	383
17.859	349
17.872	363
17.885	327
17.898	358
17.911	341
17.924	348
17.937	303
17.95	315
17.963	349
17.976	334
17.989	341
18.002	325
18.015	342
18.028	372
18.041	375
18.054	336
18.067	309
18.08	338
18.093	321
18.106	342
18.119	349
18.132	327
18.145	321
18.158	325
18.171	305
18.184	315
18.197	327
18.21	319
18.223	314
18.236	311
18.249	356
18.262	337
18.275	318
18.288	333
18.301	334
18.314	342
18.327	338
18.34	333
18.353	329
18.366	335
18.379	343
18.392	351
18.405	346
18.418	342
18.431	340
18.444	356
18.457	375
18.47	367
18.483	356
18.496	357
18.509	376
18.522	391
18.535	380
18.548	379
18.561	379
18.574	388
18.587	387
18.6	394
18.613	433
18.626	440
18.639	424
18.652	436
18.665	441
18.678	401
18.691	415
18.704	427
18.717	379
18.73	387
18.743	386
18.756	370
18.769	386
18.782	381
18.795	357
18.808	363
18.821	362
18.834	360
18.847	373
18.86	388
18.873	390
18.886	349
18.899	364
18.912	400
18.925	389
18.938	376
18.951	370
18.964	376
18.977	355
18.99	368
19.003	366
19.016	358
19.029	341
19.042	347
19.055	352
19.068	340
19.081	334
19.094	339
19.107	350
19.12	329
19.133	356
19.146	368
19.159	345
19.172	325
19.185	300
19.198	325
19.211	342
19.224	316
19.237	332
19.25	351
19.263	341
19.276	320
19.289	338
19.302	329
19.315	338
19.328	367
19.341	351
19.354	363
19.367	319
19.38	321
19.393	301
19.406	361
19.419	373
19.432	387
19.445	371
19.458	370
19.471	414
19.484	429
19.497	436
19.51	407
19.523	413
19.536	442
19.549	411
19.562	375
19.575	397
19.588	380
19.601	380
19.614	374
19.627	375
19.64	361
19.653	347
19.666	344
19.679	347
19.692	366
19.705	372
19.718	362
19.731	354
19.744	343
19.757	355
19.77	346
19.783	339
19.796	355
19.809	356
19.822	348
19.835	347
19.848	345
19.861	340
19.874	353
19.887	363
19.9	358
19.913	341
19.926	346
19.939	359
19.952	343
19.965	347
19.978	362
19.991	356
20.004	346
20.017	379
20.03	374
20.043	337
20.056	340
20.069	342
20.082	341
20.095	337
20.108	321
20.121	346
20.134	372
20.147	346
20.16	341
20.173	369
20.186	341
20.199	365
20.212	352
20.225	331
20.238	339
20.251	371
20.264	365
20.277	349
20.29	337
20.303	319
20.316	318
20.329	351
20.342	357
20.355	367
20.368	378
20.381	393
20.394	397
20.407	392
20.42	380
20.433	422
20.446	422
20.459	430
20.472	461
20.485	446
20.498	440
20.511	403
20.524	368
20.537	411
20.55	410
20.563	391
20.576	399
20.589	334
20.602	350
20.615	394
20.628	361
20.641	384
20.654	372
20.667	379
20.68	369
20.693	372
20.706	363
20.719	360
20.732	357
20.745	362
20.758	400
20.771	387
20.784	379
20.797	339
20.81	371
20.823	360
20.836	347
20.849	334
20.862	356
20.875	404
20.888	408
20.901	385
20.914	394
20.927	455
20.94	434
20.953	439
20.966	465
20.979	489
20.992	496
21.005	486
21.018	508
21.031	488
21.044	470
21.057	469
21.07	482
21.083	455
21.096	444
21.109	414
21.122	396
21.135	403
21.148	401
21.161	391
21.174	394
21.187	402
21.2	392
21.213	375
21.226	373
21.239	380
21.252	388
21.265	409
21.278	410
21.291	407
21.304	415
21.317	404
21.33	383
21.343	371
21.356	381
21.369	381
21.382	368
21.395	376
21.408	371
21.421	347
21.434	372
21.447	350
21.46	349
21.473	366
21.486	367
21.499	362
21.512	349
21.525	351
21.538	370
21.551	379
21.564	358
21.577	356
21.59	375
21.603	347
21.616	349
21.629	384
21.642	368
21.655	389
21.668	386
21.681	376
21.694	357
21.707	368
21.72	388
21.733	408
21.746	374
21.759	405
21.772	342
21.785	385
21.798	380
21.811	382
21.824	361
21.837	367
21.85	390
21.863	385
21.876	374
21.889	377
21.902	364
21.915	354
21.928	349
21.941	374
21.954	411
21.967	375
21.98	351
21.993	367
22.006	411
22.019	412
22.032	433
22.045	435
22.058	475
22.071	510
22.084	509
22.097	537
22.11	570
22.123	654
22.136	683
22.149	765
22.162	788
22.175	826
22.188	970
22.201	1030
22.214	1106
22.227	1205
22.24	1287
22.253	1298
22.266	1303
22.279	1362
22.292	1408
22.305	1506
22.318	1599
22.331	1702
22.344	1689
22.357	1655
22.37	1613
22.383	1579
22.396	1489
22.409	1359
22.422	1198
22.435	1085
22.448	993
22.461	905
22.474	845
22.487	775
22.5	727
22.513	691
22.526	649
22.539	599
22.552	548
22.565	533
22.578	518
22.591	481
22.604	450
22.617	430
22.63	417
22.643	397
22.656	395
22.669	388
22.682	372
22.695	371
22.708	397
22.721	404
22.734	367
22.747	372
22.76	400
22.773	431
22.786	463
22.799	471
22.812	488
22.825	497
22.838	556
22.851	582
22.864	639
22.877	757
22.89	854
22.903	956
22.916	996
22.929	1097
22.942	1140
22.955	1173
22.968	1098
22.981	1089
22.994	1059
23.007	1035
23.02	926
23.033	859
23.046	815
23.059	778
23.072	736
23.085	707
23.098	722
23.111	666
23.124	638
23.137	569
23.15	592
23.163	599
23.176	562
23.189	498
23.202	519
23.215	501
23.228	492
23.241	398
23.254	402
23.267	411
23.28	401
23.293	409
23.306	405
23.319	393
23.332	372
23.345	381
23.358	330
23.371	361
23.384	366
23.397	357
23.41	336
23.423	334
23.436	349
23.449	360
23.462	360
23.475	361
23.488	371
23.501	340
23.514	333
23.527	361
23.54	378
23.553	375
23.566	364
23.579	379
23.592	375
23.605	381
23.618	404
23.631	417
23.644	412
23.657	426
23.67	438
23.683	428
23.696	453
23.709	453
23.722	470
23.735	500
23.748	549
23.761	608
23.774	636
23.787	652
23.8	686
23.813	730
23.826	789
23.839	861
23.852	897
23.865	958
23.878	1053
23.891	1075
23.904	1000
23.917	936
23.93	969
23.943	939
23.956	848
23.969	790
23.982	746
23.995	721
24.008	710
24.021	650
24.034	605
24.047	591
24.06	593
24.073	582
24.086	543
24.099	488
24.112	485
24.125	483
24.138	462
24.151	428
24.164	435
24.177	451
24.19	442
24.203	442
24.216	431
24.229	410
24.242	394
24.255	370
24.268	388
24.281	359
24.294	345
24.307	347
24.32	355
24.333	336
24.346	345
24.359	314
24.372	329
24.385	324
24.398	347
24.411	321
24.424	367
24.437	344
24.45	346
24.463	344
24.476	353
24.489	317
24.502	339
24.515	341
24.528	308
24.541	342
24.554	318
24.567	334
24.58	355
24.593	342
24.606	344
24.619	317
24.632	309
24.645	331
24.658	340
24.671	354
24.684	368
24.697	325
24.71	304
24.723	301
24.736	315
24.749	311
24.762	330
24.775	296
24.788	324
24.801	327
24.814	349
24.827	327
24.84	316
24.853	318
24.866	343
24.879	361
24.892	359
24.905	353
24.918	372
24.931	387
24.944	412
24.957	422
24.97	440
24.983	499
24.996	534
25.009	567
25.022	614
25.035	611
25.048	627
25.061	699
25.074	700
25.087	723
25.1	832
25.113	889
25.126	941
25.139	975
25.152	961
25.165	946
25.178	946
25.191	959
25.204	916
25.217	901
25.23	914
25.243	873
25.256	851
25.269	872
25.282	904
25.295	948
25.308	1042
25.321	1169
25.334	1246
25.347	1249
25.36	1234
25.373	1171
25.386	1098
25.399	1079
25.412	1051
25.425	994
25.438	920
25.451	810
25.464	783
25.477	677
25.49	670
25.503	632
25.516	557
25.529	552
25.542	561
25.555	515
25.568	506
25.581	466
25.594	475
25.607	420
25.62	382
25.633	407
25.646	410
25.659	415
25.672	374
25.685	380
25.698	365
25.711	396
25.724	369
25.737	410
25.75	438
25.763	428
25.776	486
25.789	516
25.802	614
25.815	620
25.828	659
25.841	710
25.854	767
25.867	822
25.88	887
25.893	869
25.906	836
25.919	813
25.932	785
25.945	813
25.958	774
25.971	770
25.984	752
25.997	704
26.01	696
26.023	696
26.036	640
26.049	629
26.062	599
26.075	559
26.088	497
26.101	512
26.114	496
26.127	472
26.14	447
26.153	402
26.166	371
26.179	348
26.192	359
26.205	376
26.218	358
26.231	316
26.244	315
26.257	329
26.27	351
26.283	321
26.296	307
26.309	304
26.322	322
26.335	330
26.348	330
26.361	329
26.374	317
26.387	338
26.4	311
26.413	299
26.426	308
26.439	293
26.452	315
26.465	318
26.478	308
26.491	306
26.504	304
26.517	310
26.53	314
26.543	311
26.556	307
26.569	335
26.582	354
26.595	349
26.608	348
26.621	378
26.634	375
26.647	400
26.66	412
26.673	444
26.686	466
26.699	490
26.712	537
26.725	532
26.738	488
26.751	477
26.764	473
26.777	483
26.79	448
26.803	433
26.816	428
26.829	407
26.842	381
26.855	411
26.868	398
26.881	392
26.894	392
26.907	377
26.92	409
26.933	388
26.946	432
26.959	434
26.972	437
26.985	485
26.998	453
27.011	460
27.024	467
27.037	450
27.05	447
27.063	411
27.076	361
27.089	434
27.102	392
27.115	374
27.128	368
27.141	356
27.154	315
27.167	329
27.18	305
27.193	325
27.206	312
27.219	325
27.232	315
27.245	288
27.258	266
27.271	264
27.284	290
27.297	291
27.31	293
27.323	265
27.336	263
27.349	266
27.362	281
27.375	258
27.388	265
27.401	300
27.414	274
27.427	275
27.44	249
27.453	273
27.466	274
27.479	279
27.492	297
27.505	287
27.518	265
27.531	260
27.544	273
27.557	278
27.57	271
27.583	287
27.596	326
27.609	303
27.622	304
27.635	314
27.648	346
27.661	376
27.674	362
27.687	378
27.7	424
27.713	465
27.726	490
27.739	488
27.752	495
27.765	485
27.778	502
27.791	530
27.804	499
27.817	468
27.83	469
27.843	481
27.856	446
27.869	434
27.882	431
27.895	425
27.908	420
27.921	421
27.934	384
27.947	393
27.96	373
27.973	353
27.986	316
27.999	323
28.012	332
28.025	308
28.038	281
28.051	256
28.064	286
28.077	296
28.09	276
28.103	286
28.116	305
28.129	273
28.142	264
28.155	252
28.168	269
28.181	258
28.194	244
28.207	257
28.22	248
28.233	268
28.246	247
28.259	242
28.272	241
28.285	232
28.298	223
28.311	239
28.324	225
28.337	216
28.35	227
28.363	257
28.376	248
28.389	268
28.402	247
28.415	260
28.428	264
28.441	263
28.454	247
28.467	238
28.48	259
28.493	244
28.506	221
28.519	235
28.532	277
28.545	260
28.558	246
28.571	237
28.584	260
28.597	244
28.61	235
28.623	269
28.636	237
28.649	243
28.662	240
28.675	226
28.688	235
28.701	233
28.714	255
28.727	258
28.74	224
28.753	224
28.766	231
28.779	218
28.792	223
28.805	231
28.818	225
28.831	253
28.844	264
28.857	224
28.87	222
28.883	234
28.896	251
28.909	250
28.922	252
28.935	241
28.948	247
28.961	247
28.974	250
28.987	247
29	242
29.013	232
29.026	248
29.039	280
29.052	286
29.065	277
29.078	293
29.091	311
29.104	302
29.117	315
29.13	322
29.143	321
29.156	327
29.169	345
29.182	382
29.195	384
29.208	395
29.221	414
29.234	436
29.247	494
29.26	528
29.273	542
29.286	540
29.299	554
29.312	534
29.325	511
29.338	523
29.351	531
29.364	490
29.377	487
29.39	425
29.403	391
29.416	420
29.429	419
29.442	352
29.455	330
29.468	337
29.481	319
29.494	306
[truncated: 3,500 more rows]

## Sheet: 200ºC
3.507	817
3.52	785
3.533	808
3.546	841
3.559	819
3.572	763
3.585	801
3.598	815
3.611	706
3.624	796
3.637	724
3.65	760
3.663	752
3.676	728
3.689	752
3.702	732
3.715	743
3.728	724
3.741	741
3.754	728
3.767	742
3.78	698
3.793	754
3.806	734
3.819	681
3.832	690
3.845	684
3.858	720
3.871	726
3.884	744
3.897	700
3.91	713
3.923	725
3.936	708
3.949	724
3.962	720
3.975	700
3.988	690
4.001	677
4.014	690
4.027	718
4.04	707
4.053	691
4.066	694
4.079	704
4.092	701
4.105	675
4.118	681
4.131	707
4.144	701
4.157	676
4.17	661
4.183	651
4.196	670
4.209	695
4.222	671
4.235	659
4.248	669
4.261	673
4.274	693
4.287	693
4.3	654
4.313	649
4.326	679
4.339	680
4.352	660
4.365	667
4.378	690
4.391	682
4.404	648
4.417	680
4.43	687
4.443	664
4.456	666
4.469	673
4.482	677
4.495	662
4.508	647
4.521	662
4.534	658
4.547	654
4.56	631
4.573	639
4.586	658
4.599	672
4.612	659
4.625	679
4.638	697
4.651	695
4.664	653
4.677	631
4.69	675
4.703	660
4.716	677
4.729	593
4.742	614
4.755	640
4.768	642
4.781	644
4.794	664
4.807	594
4.82	650
4.833	732
4.846	667
4.859	645
4.872	678
4.885	634
4.898	631
4.911	637
4.924	690
4.937	668
4.95	650
4.963	606
4.976	638
4.989	687
5.002	627
5.015	653
5.028	615
5.041	619
5.054	632
5.067	626
5.08	630
5.093	651
5.106	681
5.119	655
5.132	607
5.145	649
5.158	666
5.171	655
5.184	676
5.197	625
5.21	645
5.223	655
5.236	662
5.249	646
5.262	648
5.275	651
5.288	624
5.301	612
5.314	612
5.327	637
5.34	667
5.353	626
5.366	604
5.379	620
5.392	637
5.405	651
5.418	652
5.431	640
5.444	640
5.457	630
5.47	631
5.483	643
5.496	633
5.509	620
5.522	629
5.535	650
5.548	640
5.561	615
5.574	623
5.587	657
5.6	660
5.613	659
5.626	629
5.639	620
5.652	624
5.665	621
5.678	642
5.691	612
5.704	612
5.717	665
5.73	652
5.743	624
5.756	630
5.769	640
5.782	640
5.795	639
5.808	680
5.821	635
5.834	625
5.847	677
5.86	644
5.873	651
5.886	646
5.899	647
5.912	616
5.925	570
5.938	590
5.951	633
5.964	662
5.977	643
5.99	607
6.003	591
6.016	615
6.029	605
6.042	620
6.055	635
6.068	637
6.081	688
6.094	646
6.107	625
6.12	645
6.133	673
6.146	644
6.159	630
6.172	604
6.185	634
6.198	644
6.211	639
6.224	690
6.237	673
6.25	661
6.263	645
6.276	609
6.289	648
6.302	623
6.315	650
6.328	651
6.341	689
6.354	689
6.367	662
6.38	677
6.393	668
6.406	717
6.419	673
6.432	636
6.445	670
6.458	735
6.471	708
6.484	713
6.497	726
6.51	712
6.523	715
6.536	723
6.549	701
6.562	699
6.575	755
6.588	730
6.601	707
6.614	718
6.627	722
6.64	733
6.653	751
6.666	717
6.679	687
6.692	696
6.705	716
6.718	739
6.731	732
6.744	730
6.757	722
6.77	721
6.783	727
6.796	723
6.809	727
6.822	716
6.835	718
6.848	736
6.861	741
6.874	716
6.887	700
6.9	714
6.913	709
6.926	709
6.939	719
6.952	734
6.965	733
6.978	719
6.991	702
7.004	685
7.017	701
7.03	690
7.043	687
7.056	681
7.069	653
7.082	664
7.095	680
7.108	641
7.121	638
7.134	671
7.147	661
7.16	629
7.173	648
7.186	636
7.199	621
7.212	653
7.225	649
7.238	664
7.251	617
7.264	615
7.277	638
7.29	660
7.303	668
7.316	566
7.329	616
7.342	677
7.355	662
7.368	580
7.381	608
7.394	622
7.407	561
7.42	580
7.433	615
7.446	635
7.459	623
7.472	633
7.485	616
7.498	615
7.511	576
7.524	594
7.537	608
7.55	612
7.563	622
7.576	621
7.589	572
7.602	585
7.615	625
7.628	627
7.641	637
7.654	637
7.667	618
7.68	612
7.693	606
7.706	622
7.719	596
7.732	621
7.745	639
7.758	638
7.771	659
7.784	706
7.797	728
7.81	755
7.823	797
7.836	850
7.849	845
7.862	825
7.875	804
7.888	747
7.901	669
7.914	671
7.927	654
7.94	619
7.953	608
7.966	630
7.979	619
7.992	591
8.005	595
8.018	619
8.031	611
8.044	609
8.057	611
8.07	627
8.083	632
8.096	629
8.109	614
8.122	616
8.135	622
8.148	617
8.161	638
8.174	633
8.187	653
8.2	672
8.213	705
8.226	761
8.239	798
8.252	823
8.265	917
8.278	1033
8.291	1127
8.304	1160
8.317	1190
8.33	1133
8.343	1011
8.356	911
8.369	856
8.382	776
8.395	689
8.408	663
8.421	632
8.434	601
8.447	592
8.46	616
8.473	644
8.486	635
8.499	597
8.512	597
8.525	598
8.538	587
8.551	581
8.564	601
8.577	633
8.59	645
8.603	632
8.616	678
8.629	633
8.642	647
8.655	675
8.668	687
8.681	692
8.694	756
8.707	788
8.72	873
8.733	877
8.746	1057
8.759	1179
8.772	1360
8.785	1564
8.798	1831
8.811	1965
8.824	2087
8.837	1963
8.85	1609
8.863	1286
8.876	1097
8.889	1021
8.902	875
8.915	775
8.928	704
8.941	623
8.954	630
8.967	615
8.98	579
8.993	609
9.006	599
9.019	605
9.032	596
9.045	571
9.058	569
9.071	553
9.084	578
9.097	601
9.11	558
9.123	559
9.136	584
9.149	581
9.162	604
9.175	575
9.188	588
9.201	583
9.214	578
9.227	581
9.24	586
9.253	564
9.266	552
9.279	582
9.292	589
9.305	605
9.318	596
9.331	545
9.344	564
9.357	582
9.37	591
9.383	593
9.396	565
9.409	546
9.422	546
9.435	557
9.448	571
9.461	566
9.474	545
9.487	569
9.5	579
9.513	553
9.526	544
9.539	553
9.552	543
9.565	533
9.578	561
9.591	554
9.604	548
9.617	531
9.63	516
9.643	537
9.656	563
9.669	563
9.682	540
9.695	536
9.708	533
9.721	536
9.734	596
9.747	562
9.76	555
9.773	581
9.786	598
9.799	599
9.812	576
9.825	560
9.838	569
9.851	596
9.864	637
9.877	580
9.89	630
9.903	607
9.916	620
9.929	649
9.942	666
9.955	707
9.968	775
9.981	781
9.994	837
10.007	858
10.02	1053
10.033	1127
10.046	1274
10.059	1609
10.072	1952
10.085	2386
10.098	2870
10.111	3457
10.124	4342
10.137	5408
10.15	6437
10.163	7477
10.176	7789
10.189	7091
10.202	6001
10.215	4754
10.228	3709
10.241	2869
10.254	2254
10.267	1813
10.28	1338
10.293	1052
10.306	890
10.319	778
10.332	713
10.345	709
10.358	684
10.371	721
10.384	733
10.397	743
10.41	764
10.423	741
10.436	746
10.449	710
10.462	660
10.475	604
10.488	595
10.501	590
10.514	587
10.527	567
10.54	584
10.553	568
10.566	550
10.579	564
10.592	553
10.605	548
10.618	529
10.631	532
10.644	540
10.657	528
10.67	525
10.683	534
10.696	500
10.709	478
10.722	506
10.735	512
10.748	515
10.761	514
10.774	505
10.787	506
10.8	512
10.813	518
10.826	499
10.839	506
10.852	504
10.865	478
10.878	495
10.891	496
10.904	517
10.917	513
10.93	481
10.943	500
10.956	510
10.969	467
10.982	486
10.995	490
11.008	475
11.021	452
11.034	473
11.047	489
11.06	483
11.073	484
11.086	474
11.099	485
11.112	479
11.125	452
11.138	433
11.151	443
11.164	496
11.177	483
11.19	438
11.203	461
11.216	473
11.229	481
11.242	462
11.255	480
11.268	488
11.281	447
11.294	487
11.307	460
11.32	433
11.333	482
11.346	444
11.359	436
11.372	475
11.385	470
11.398	436
11.411	442
11.424	488
11.437	515
11.45	470
11.463	464
11.476	430
11.489	461
11.502	471
11.515	485
11.528	463
11.541	470
11.554	481
11.567	469
11.58	418
11.593	438
11.606	457
11.619	445
11.632	441
11.645	438
11.658	433
11.671	460
11.684	480
11.697	472
11.71	456
11.723	459
11.736	469
11.749	484
11.762	448
11.775	442
11.788	457
11.801	448
11.814	444
11.827	425
11.84	457
11.853	471
11.866	467
11.879	459
11.892	474
11.905	497
11.918	515
11.931	488
11.944	497
11.957	548
11.97	565
11.983	604
11.996	683
12.009	788
12.022	941
12.035	1110
12.048	1280
12.061	1526
12.074	1775
12.087	1961
12.1	2048
12.113	1928
12.126	1739
12.139	1519
12.152	1284
12.165	1099
12.178	947
12.191	830
12.204	688
12.217	621
12.23	559
12.243	516
12.256	468
12.269	455
12.282	450
12.295	445
12.308	430
12.321	447
12.334	411
12.347	406
12.36	414
12.373	421
12.386	424
12.399	413
12.412	420
12.425	389
12.438	379
12.451	412
12.464	422
12.477	409
12.49	407
12.503	409
12.516	408
12.529	430
12.542	424
12.555	405
12.568	404
12.581	405
12.594	411
12.607	414
12.62	424
12.633	388
12.646	424
12.659	430
12.672	441
12.685	416
12.698	403
12.711	414
12.724	425
12.737	405
12.75	387
12.763	414
12.776	414
12.789	376
12.802	405
12.815	410
12.828	410
12.841	412
12.854	407
12.867	385
12.88	388
12.893	408
12.906	430
12.919	407
12.932	380
12.945	389
12.958	407
12.971	400
12.984	415
12.997	424
13.01	402
13.023	401
13.036	420
13.049	414
13.062	414
13.075	396
13.088	391
13.101	407
13.114	407
13.127	408
13.14	384
13.153	380
13.166	400
13.179	392
13.192	396
13.205	396
13.218	385
13.231	371
13.244	389
13.257	401
13.27	377
13.283	379
13.296	379
13.309	369
13.322	363
13.335	359
13.348	377
13.361	382
13.374	382
13.387	398
13.4	398
13.413	364
13.426	350
13.439	363
13.452	368
13.465	374
13.478	362
13.491	356
13.504	363
13.517	388
13.53	376
13.543	382
13.556	363
13.569	349
13.582	369
13.595	359
13.608	346
13.621	389
13.634	376
13.647	354
13.66	390
13.673	389
13.686	401
13.699	389
13.712	368
13.725	366
13.738	370
13.751	337
13.764	359
13.777	373
13.79	349
13.803	376
13.816	367
13.829	345
13.842	354
13.855	384
13.868	335
13.881	358
13.894	393
13.907	409
13.92	374
13.933	367
13.946	366
13.959	339
13.972	363
13.985	349
13.998	404
14.011	381
14.024	313
14.037	384
14.05	363
14.063	334
14.076	375
14.089	365
14.102	373
14.115	349
14.128	379
14.141	383
14.154	379
14.167	379
14.18	383
14.193	390
14.206	387
14.219	384
14.232	412
14.245	401
14.258	425
14.271	440
14.284	499
14.297	552
14.31	633
14.323	695
14.336	803
14.349	933
14.362	960
14.375	1044
14.388	1113
14.401	1020
14.414	1011
14.427	944
14.44	866
14.453	790
14.466	722
14.479	663
14.492	575
14.505	532
14.518	512
14.531	460
14.544	422
14.557	412
14.57	409
14.583	401
14.596	405
14.609	408
14.622	428
14.635	433
14.648	427
14.661	460
14.674	492
14.687	518
14.7	560
14.713	588
14.726	592
14.739	588
14.752	576
14.765	571
14.778	553
14.791	535
14.804	503
14.817	470
14.83	426
14.843	454
14.856	432
14.869	419
14.882	378
14.895	367
14.908	358
14.921	357
14.934	361
14.947	357
14.96	347
14.973	350
14.986	324
14.999	320
15.012	335
15.025	336
15.038	383
15.051	350
15.064	323
15.077	366
15.09	361
15.103	361
15.116	337
15.129	322
15.142	370
15.155	353
15.168	354
15.181	363
15.194	358
15.207	369
15.22	347
15.233	372
15.246	354
15.259	347
15.272	362
15.285	348
15.298	307
15.311	350
15.324	349
15.337	336
15.35	337
15.363	366
15.376	389
15.389	359
15.402	362
15.415	398
15.428	397
15.441	359
15.454	377
15.467	375
15.48	397
15.493	404
15.506	437
15.519	505
15.532	504
15.545	534
15.558	652
15.571	687
15.584	755
15.597	791
15.61	809
15.623	803
15.636	776
15.649	830
15.662	852
15.675	940
15.688	1000
15.701	1073
15.714	1182
15.727	1248
15.74	1320
15.753	1375
15.766	1312
15.779	1254
15.792	1228
15.805	1123
15.818	986
15.831	820
15.844	674
15.857	568
15.87	491
15.883	422
15.896	376
15.909	367
15.922	370
15.935	364
15.948	349
15.961	358
15.974	364
15.987	341
16	329
16.013	339
16.026	327
16.039	317
16.052	333
16.065	316
16.078	319
16.091	340
16.104	334
16.117	341
16.13	338
16.143	330
16.156	337
16.169	356
16.182	326
16.195	308
16.208	338
16.221	333
16.234	330
16.247	344
16.26	335
16.273	358
16.286	329
16.299	344
16.312	337
16.325	299
16.338	317
16.351	335
16.364	333
16.377	325
16.39	343
16.403	349
16.416	336
16.429	319
16.442	337
16.455	328
16.468	326
16.481	321
16.494	332
16.507	314
16.52	321
16.533	306
16.546	332
16.559	326
16.572	333
16.585	357
16.598	333
16.611	362
16.624	320
16.637	350
16.65	352
16.663	340
16.676	318
16.689	369
16.702	350
16.715	349
16.728	371
16.741	379
16.754	369
16.767	386
16.78	370
16.793	404
16.806	470
16.819	518
16.832	598
16.845	629
16.858	673
16.871	737
16.884	786
16.897	882
16.91	943
16.923	937
16.936	941
16.949	917
16.962	866
16.975	842
16.988	785
17.001	717
17.014	663
17.027	608
17.04	549
17.053	538
17.066	486
17.079	423
17.092	428
17.105	437
17.118	418
17.131	378
17.144	357
17.157	357
17.17	360
17.183	365
17.196	354
17.209	333
17.222	339
17.235	343
17.248	349
17.261	343
17.274	319
17.287	328
17.3	316
17.313	317
17.326	341
17.339	326
17.352	323
17.365	326
17.378	338
17.391	344
17.404	340
17.417	348
17.43	361
17.443	384
17.456	367
17.469	392
17.482	409
17.495	450
17.508	489
17.521	524
17.534	607
17.547	700
17.56	777
17.573	861
17.586	971
17.599	1020
17.612	987
17.625	940
17.638	954
17.651	904
17.664	832
17.677	742
17.69	678
17.703	653
17.716	605
17.729	524
17.742	486
17.755	455
17.768	402
17.781	390
17.794	356
17.807	333
17.82	341
17.833	362
17.846	345
17.859	337
17.872	303
17.885	303
17.898	319
17.911	320
17.924	318
17.937	349
17.95	306
17.963	288
17.976	324
17.989	311
18.002	317
18.015	313
18.028	306
18.041	297
18.054	319
18.067	315
18.08	333
18.093	333
18.106	323
18.119	315
18.132	326
18.145	327
18.158	361
18.171	313
18.184	310
18.197	299
18.21	314
18.223	333
18.236	332
18.249	346
18.262	332
18.275	328
18.288	330
18.301	336
18.314	324
18.327	334
18.34	338
18.353	336
18.366	325
18.379	341
18.392	326
18.405	346
18.418	363
18.431	387
18.444	359
18.457	347
18.47	349
18.483	341
18.496	348
18.509	374
18.522	376
18.535	367
18.548	390
18.561	412
18.574	395
18.587	401
18.6	431
18.613	439
18.626	452
18.639	449
18.652	434
18.665	432
18.678	422
18.691	406
18.704	411
18.717	388
18.73	381
18.743	389
18.756	386
18.769	384
18.782	354
18.795	335
18.808	356
18.821	376
18.834	375
18.847	339
18.86	347
18.873	367
18.886	367
18.899	356
18.912	335
18.925	365
18.938	369
18.951	332
18.964	350
18.977	351
18.99	341
19.003	342
19.016	331
19.029	348
19.042	357
19.055	350
19.068	346
19.081	303
19.094	330
19.107	348
19.12	336
19.133	339
19.146	309
19.159	314
19.172	322
19.185	316
19.198	289
19.211	342
19.224	307
19.237	353
19.25	333
19.263	323
19.276	342
19.289	379
19.302	354
19.315	324
19.328	345
19.341	355
19.354	329
19.367	321
19.38	352
19.393	353
19.406	353
19.419	354
19.432	389
19.445	399
19.458	402
19.471	395
19.484	425
19.497	409
19.51	439
19.523	425
19.536	390
19.549	386
19.562	407
19.575	410
19.588	381
19.601	362
19.614	368
19.627	358
19.64	353
19.653	374
19.666	349
19.679	351
19.692	344
19.705	368
19.718	350
19.731	337
19.744	345
19.757	343
19.77	350
19.783	342
19.796	346
19.809	354
19.822	349
19.835	343
19.848	340
19.861	350
19.874	353
19.887	345
19.9	328
19.913	330
19.926	335
19.939	322
19.952	350
19.965	368
19.978	350
19.991	352
20.004	338
20.017	324
20.03	337
20.043	334
20.056	356
20.069	365
20.082	327
20.095	336
20.108	339
20.121	346
20.134	337
20.147	312
20.16	345
20.173	343
20.186	346
20.199	337
20.212	368
20.225	345
20.238	340
20.251	342
20.264	377
20.277	337
20.29	357
20.303	365
20.316	357
20.329	359
20.342	352
20.355	384
20.368	401
20.381	409
20.394	386
20.407	400
20.42	403
20.433	419
20.446	430
20.459	427
20.472	436
20.485	452
20.498	384
20.511	408
20.524	377
20.537	354
20.55	358
20.563	390
20.576	368
20.589	373
20.602	379
20.615	366
20.628	355
20.641	392
20.654	338
20.667	341
20.68	369
20.693	380
20.706	370
20.719	340
20.732	358
20.745	338
20.758	342
20.771	346
20.784	359
20.797	367
20.81	377
20.823	370
20.836	386
20.849	387
20.862	404
20.875	414
20.888	378
20.901	412
20.914	415
20.927	421
20.94	459
20.953	491
20.966	540
20.979	515
20.992	530
21.005	496
21.018	459
21.031	449
21.044	446
21.057	407
21.07	410
21.083	410
21.096	374
21.109	382
21.122	388
21.135	393
21.148	399
21.161	389
21.174	396
21.187	408
21.2	386
21.213	370
21.226	381
21.239	378
21.252	382
21.265	394
21.278	394
21.291	392
21.304	383
21.317	383
21.33	381
21.343	391
21.356	390
21.369	385
21.382	379
21.395	374
21.408	396
21.421	380
21.434	358
21.447	351
21.46	335
21.473	358
21.486	338
21.499	367
21.512	382
21.525	375
21.538	371
21.551	332
21.564	368
21.577	391
21.59	365
21.603	373
21.616	396
21.629	382
21.642	378
21.655	360
21.668	366
21.681	381
21.694	358
21.707	369
21.72	354
21.733	358
21.746	359
21.759	362
21.772	378
21.785	367
21.798	340
21.811	406
21.824	374
21.837	342
21.85	393
21.863	381
21.876	402
21.889	378
21.902	393
21.915	401
21.928	349
21.941	366
21.954	381
21.967	402
21.98	395
21.993	384
22.006	393
22.019	373
22.032	412
22.045	431
22.058	443
22.071	472
22.084	542
22.097	583
22.11	673
22.123	718
22.136	756
22.149	844
22.162	886
22.175	948
22.188	1080
22.201	1155
22.214	1218
22.227	1284
22.24	1339
22.253	1424
22.266	1478
22.279	1505
22.292	1570
22.305	1694
22.318	1741
22.331	1731
22.344	1673
22.357	1622
22.37	1535
22.383	1450
22.396	1343
22.409	1226
22.422	1071
22.435	928
22.448	869
22.461	817
22.474	730
22.487	679
22.5	669
22.513	640
22.526	596
22.539	564
22.552	539
22.565	501
22.578	477
22.591	469
22.604	424
22.617	383
22.63	409
22.643	416
22.656	405
22.669	398
22.682	386
22.695	395
22.708	399
22.721	409
22.734	417
22.747	413
22.76	428
22.773	440
22.786	468
22.799	489
22.812	542
22.825	578
22.838	656
22.851	689
22.864	817
22.877	899
22.89	1005
22.903	1088
22.916	1173
22.929	1194
22.942	1095
22.955	1033
22.968	1069
22.981	985
22.994	979
23.007	915
23.02	869
23.033	794
23.046	830
23.059	745
23.072	699
23.085	715
23.098	634
23.111	663
23.124	598
23.137	607
23.15	551
23.163	552
23.176	517
23.189	491
23.202	466
23.215	443
23.228	402
23.241	393
23.254	406
23.267	382
23.28	342
23.293	361
23.306	383
23.319	367
23.332	349
23.345	356
23.358	353
23.371	368
23.384	359
23.397	349
23.41	351
23.423	372
23.436	355
23.449	339
23.462	331
23.475	332
23.488	345
23.501	355
23.514	368
23.527	368
23.54	374
23.553	353
23.566	372
23.579	377
23.592	384
23.605	414
23.618	423
23.631	420
23.644	426
23.657	452
23.67	493
23.683	492
23.696	490
23.709	528
23.722	516
23.735	515
23.748	565
23.761	599
23.774	608
23.787	651
23.8	739
23.813	803
23.826	868
23.839	940
23.852	1011
23.865	1081
23.878	1063
23.891	1007
23.904	985
23.917	947
23.93	911
23.943	864
23.956	766
23.969	718
23.982	691
23.995	630
24.008	610
24.021	600
24.034	590
24.047	591
24.06	588
24.073	555
24.086	519
24.099	525
24.112	486
24.125	504
24.138	480
24.151	446
24.164	448
24.177	450
24.19	425
24.203	401
24.216	390
24.229	373
24.242	368
24.255	333
24.268	358
24.281	343
24.294	319
24.307	345
24.32	349
24.333	357
24.346	331
24.359	336
24.372	338
24.385	307
24.398	357
24.411	327
24.424	344
24.437	330
24.45	310
24.463	337
24.476	330
24.489	326
24.502	306
24.515	325
24.528	335
24.541	344
24.554	321
24.567	330
24.58	349
24.593	328
24.606	347
24.619	313
24.632	291
24.645	313
24.658	288
24.671	319
24.684	335
24.697	343
24.71	333
24.723	300
24.736	306
24.749	331
24.762	312
24.775	339
24.788	323
24.801	331
24.814	328
24.827	320
24.84	319
24.853	346
24.866	347
24.879	359
24.892	382
24.905	374
24.918	407
24.931	405
24.944	438
24.957	465
24.97	474
24.983	511
24.996	535
25.009	546
25.022	594
25.035	659
25.048	716
25.061	750
25.074	787
25.087	868
25.1	932
25.113	951
25.126	974
25.139	981
25.152	962
25.165	954
25.178	978
25.191	968
25.204	896
25.217	881
25.23	890
25.243	874
25.256	893
25.269	966
25.282	1063
25.295	1098
25.308	1188
25.321	1264
25.334	1263
25.347	1187
25.36	1136
25.373	1093
25.386	1069
25.399	997
25.412	873
25.425	821
25.438	763
25.451	720
25.464	631
25.477	613
25.49	592
25.503	579
25.516	492
25.529	521
25.542	531
25.555	501
25.568	484
25.581	448
25.594	407
25.607	424
25.62	394
25.633	393
25.646	358
25.659	388
25.672	379
25.685	381
25.698	416
25.711	407
25.724	407
25.737	415
25.75	468
25.763	515
25.776	602
25.789	656
25.802	637
25.815	741
25.828	741
25.841	859
25.854	846
25.867	858
25.88	792
25.893	834
25.906	829
25.919	832
25.932	844
25.945	794
25.958	727
25.971	744
25.984	735
25.997	714
26.01	662
26.023	618
26.036	623
26.049	563
26.062	545
26.075	515
26.088	462
26.101	431
26.114	395
26.127	356
26.14	370
26.153	388
26.166	358
26.179	353
26.192	345
26.205	327
26.218	330
26.231	344
26.244	341
26.257	329
26.27	320
26.283	348
26.296	331
26.309	304
26.322	307
26.335	309
26.348	333
26.361	346
26.374	333
26.387	308
26.4	304
26.413	317
26.426	300
26.439	295
26.452	316
26.465	323
26.478	310
26.491	303
26.504	312
26.517	315
26.53	321
26.543	329
26.556	329
26.569	314
26.582	335
26.595	360
26.608	365
26.621	384
26.634	405
26.647	413
26.66	444
26.673	432
26.686	476
26.699	495
26.712	482
26.725	454
26.738	437
26.751	469
26.764	469
26.777	397
26.79	416
26.803	418
26.816	427
26.829	362
26.842	421
26.855	389
26.868	388
26.881	432
26.894	418
26.907	455
26.92	453
26.933	456
26.946	459
26.959	455
26.972	406
26.985	423
26.998	442
27.011	419
27.024	431
27.037	396
27.05	384
27.063	358
27.076	356
27.089	334
27.102	366
27.115	331
27.128	312
27.141	287
27.154	298
27.167	312
27.18	302
27.193	290
27.206	271
27.219	237
27.232	287
27.245	269
27.258	272
27.271	276
27.284	268
27.297	272
27.31	267
27.323	283
27.336	294
27.349	269
27.362	280
27.375	265
27.388	266
27.401	276
27.414	252
27.427	276
27.44	241
27.453	247
27.466	287
27.479	277
27.492	261
27.505	282
27.518	271
27.531	281
27.544	279
27.557	296
27.57	301
27.583	301
27.596	299
27.609	317
27.622	343
27.635	348
27.648	352
27.661	389
27.674	415
27.687	449
27.7	479
27.713	511
27.726	518
27.739	524
27.752	527
27.765	500
27.778	507
27.791	500
27.804	492
27.817	491
27.83	473
27.843	449
27.856	403
27.869	405
27.882	407
27.895	413
27.908	398
27.921	374
27.934	380
27.947	355
27.96	338
27.973	354
27.986	336
27.999	330
28.012	317
28.025	281
28.038	267
28.051	286
28.064	294
28.077	280
28.09	290
28.103	253
28.116	265
28.129	231
28.142	248
28.155	271
28.168	269
28.181	242
28.194	211
28.207	245
28.22	240
28.233	258
28.246	269
28.259	227
28.272	226
28.285	248
28.298	247
28.311	260
28.324	232
28.337	246
28.35	228
28.363	233
28.376	223
28.389	222
28.402	264
28.415	267
28.428	272
28.441	296
28.454	270
28.467	278
28.48	275
28.493	262
28.506	240
28.519	230
28.532	246
28.545	266
28.558	242
28.571	242
28.584	241
28.597	237
28.61	260
28.623	245
28.636	255
28.649	235
28.662	233
28.675	234
28.688	243
28.701	240
28.714	243
28.727	240
28.74	232
28.753	252
28.766	250
28.779	224
28.792	225
28.805	223
28.818	220
28.831	239
28.844	241
28.857	232
28.87	239
28.883	246
28.896	248
28.909	237
28.922	225
28.935	223
28.948	226
28.961	236
28.974	238
28.987	243
29	254
29.013	275
29.026	275
29.039	266
29.052	284
29.065	299
29.078	300
29.091	306
29.104	326
29.117	338
29.13	342
29.143	347
29.156	356
29.169	384
29.182	397
29.195	427
29.208	473
29.221	493
29.234	514
29.247	517
29.26	527
29.273	522
29.286	512
29.299	514
29.312	499
29.325	493
29.338	479
29.351	460
29.364	425
29.377	359
29.39	379
29.403	377
29.416	386
29.429	375
29.442	335
29.455	302
29.468	314
29.481	303
29.494	276
[truncated: 3,500 more rows]

## Sheet: 300ºC
3.507	902
3.52	832
3.533	834
3.546	814
3.559	866
3.572	778
3.585	816
3.598	778
3.611	745
3.624	793
3.637	800
3.65	754
3.663	739
3.676	758
3.689	733
3.702	728
3.715	757
3.728	755
3.741	738
3.754	751
3.767	720
3.78	720
3.793	733
3.806	724
3.819	782
3.832	742
3.845	708
3.858	706
3.871	701
3.884	672
3.897	723
3.91	708
3.923	719
3.936	690
3.949	662
3.962	660
3.975	718
3.988	705
4.001	703
4.014	705
4.027	706
4.04	724
4.053	698
4.066	717
4.079	712
4.092	713
4.105	692
4.118	667
4.131	684
4.144	688
4.157	670
4.17	694
4.183	738
4.196	726
4.209	704
4.222	686
4.235	670
4.248	687
4.261	698
4.274	654
4.287	651
4.3	686
4.313	684
4.326	687
4.339	667
4.352	664
4.365	663
4.378	648
4.391	646
4.404	675
4.417	687
4.43	680
4.443	661
4.456	706
4.469	659
4.482	639
4.495	703
4.508	686
4.521	677
4.534	694
4.547	690
4.56	664
4.573	643
4.586	637
4.599	651
4.612	654
4.625	641
4.638	682
4.651	671
4.664	679
4.677	668
4.69	673
4.703	645
4.716	620
4.729	638
4.742	637
4.755	627
4.768	684
4.781	643
4.794	615
4.807	637
4.82	634
4.833	622
4.846	653
4.859	653
4.872	665
4.885	660
4.898	664
4.911	665
4.924	654
4.937	656
4.95	649
4.963	635
4.976	683
4.989	677
5.002	633
5.015	640
5.028	669
5.041	627
5.054	636
5.067	625
5.08	582
5.093	622
5.106	611
5.119	636
5.132	666
5.145	660
5.158	626
5.171	598
5.184	624
5.197	650
5.21	647
5.223	645
5.236	641
5.249	642
5.262	653
5.275	619
5.288	604
5.301	639
5.314	655
5.327	617
5.34	599
5.353	643
5.366	641
5.379	670
5.392	663
5.405	641
5.418	673
5.431	652
5.444	644
5.457	665
5.47	636
5.483	614
5.496	616
5.509	626
5.522	614
5.535	604
5.548	628
5.561	630
5.574	635
5.587	640
5.6	635
5.613	631
5.626	625
5.639	619
5.652	635
5.665	636
5.678	634
5.691	623
5.704	641
5.717	657
5.73	660
5.743	684
5.756	646
5.769	627
5.782	597
5.795	625
5.808	677
5.821	659
5.834	668
5.847	663
5.86	626
5.873	660
5.886	659
5.899	670
5.912	649
5.925	628
5.938	644
5.951	663
5.964	652
5.977	615
5.99	602
6.003	638
6.016	643
6.029	637
6.042	574
6.055	614
6.068	599
6.081	660
6.094	629
6.107	620
6.12	666
6.133	601
6.146	573
6.159	592
6.172	656
6.185	682
6.198	650
6.211	670
6.224	637
6.237	672
6.25	693
6.263	639
6.276	668
6.289	670
6.302	635
6.315	691
6.328	669
6.341	665
6.354	689
6.367	687
6.38	716
6.393	666
6.406	686
6.419	683
6.432	686
6.445	658
6.458	687
6.471	697
6.484	717
6.497	708
6.51	710
6.523	692
6.536	701
6.549	681
6.562	697
6.575	711
6.588	686
6.601	675
6.614	718
6.627	748
6.64	755
6.653	738
6.666	697
6.679	711
6.692	750
6.705	736
6.718	723
6.731	706
6.744	708
6.757	736
6.77	735
6.783	741
6.796	748
6.809	732
6.822	718
6.835	716
6.848	721
6.861	708
6.874	696
6.887	724
6.9	741
6.913	716
6.926	733
6.939	745
6.952	701
6.965	686
6.978	663
6.991	678
7.004	686
7.017	687
7.03	677
7.043	704
7.056	681
7.069	659
7.082	680
7.095	675
7.108	662
7.121	682
7.134	652
7.147	646
7.16	672
7.173	694
7.186	693
7.199	656
7.212	668
7.225	630
7.238	614
7.251	643
7.264	661
7.277	612
7.29	642
7.303	673
7.316	631
7.329	566
7.342	591
7.355	645
7.368	658
7.381	665
7.394	606
7.407	588
7.42	643
7.433	607
7.446	631
7.459	599
7.472	651
7.485	612
7.498	594
7.511	608
7.524	612
7.537	606
7.55	614
7.563	653
7.576	610
7.589	616
7.602	596
7.615	619
7.628	594
7.641	635
7.654	641
7.667	576
7.68	591
7.693	635
7.706	614
7.719	645
7.732	662
7.745	719
7.758	707
7.771	726
7.784	729
7.797	742
7.81	763
7.823	829
7.836	833
7.849	781
7.862	759
7.875	709
7.888	660
7.901	626
7.914	619
7.927	608
7.94	618
7.953	621
7.966	596
7.979	580
7.992	587
8.005	612
8.018	606
8.031	595
8.044	614
8.057	607
8.07	599
8.083	605
8.096	619
8.109	619
8.122	635
8.135	634
8.148	586
8.161	619
8.174	659
8.187	664
8.2	695
8.213	712
8.226	734
8.239	801
8.252	887
8.265	955
8.278	1080
8.291	1168
8.304	1184
8.317	1184
8.33	1095
8.343	1004
8.356	896
8.369	823
8.382	767
8.395	707
8.408	663
8.421	649
8.434	646
8.447	646
8.46	610
8.473	604
8.486	656
8.499	613
8.512	615
8.525	620
8.538	624
8.551	601
8.564	627
8.577	591
8.59	628
8.603	648
8.616	652
8.629	662
8.642	645
8.655	665
8.668	726
8.681	769
8.694	815
8.707	888
8.72	963
8.733	1006
8.746	1180
8.759	1353
8.772	1508
8.785	1792
8.798	1924
8.811	2070
8.824	1925
8.837	1576
8.85	1376
8.863	1113
8.876	970
8.889	858
8.902	773
8.915	715
8.928	645
8.941	608
8.954	591
8.967	602
8.98	639
8.993	593
9.006	590
9.019	616
9.032	581
9.045	579
9.058	577
9.071	609
9.084	596
9.097	618
9.11	614
9.123	593
9.136	580
9.149	601
9.162	585
9.175	591
9.188	601
9.201	590
9.214	569
9.227	577
9.24	561
9.253	543
9.266	587
9.279	599
9.292	565
9.305	557
9.318	559
9.331	551
9.344	535
9.357	531
9.37	565
9.383	566
9.396	542
9.409	554
9.422	542
9.435	541
9.448	567
9.461	557
9.474	555
9.487	566
9.5	553
9.513	530
9.526	532
9.539	542
9.552	561
9.565	551
9.578	540
9.591	541
9.604	537
9.617	514
9.63	508
9.643	530
9.656	528
9.669	544
9.682	561
9.695	555
9.708	558
9.721	519
9.734	533
9.747	534
9.76	563
9.773	560
9.786	571
9.799	557
9.812	574
9.825	582
9.838	645
9.851	614
9.864	629
9.877	650
9.89	624
9.903	622
9.916	643
9.929	686
9.942	640
9.955	749
9.968	763
9.981	846
9.994	879
10.007	1064
10.02	1157
10.033	1295
10.046	1503
10.059	1820
10.072	2267
10.085	2786
10.098	3477
10.111	4266
10.124	5279
10.137	6239
10.15	7419
10.163	7845
10.176	7115
10.189	6285
10.202	5088
10.215	3868
10.228	3079
10.241	2447
10.254	1922
10.267	1466
10.28	1117
10.293	930
10.306	872
10.319	760
10.332	712
10.345	694
10.358	698
10.371	710
10.384	715
10.397	736
10.41	712
10.423	682
10.436	670
10.449	659
10.462	610
10.475	577
10.488	582
10.501	570
10.514	553
10.527	575
10.54	564
10.553	553
10.566	546
10.579	553
10.592	566
10.605	554
10.618	553
10.631	568
10.644	552
10.657	525
10.67	539
10.683	533
10.696	523
10.709	514
10.722	492
10.735	505
10.748	519
10.761	503
10.774	485
10.787	489
10.8	497
10.813	489
10.826	496
10.839	500
10.852	480
10.865	493
10.878	495
10.891	483
10.904	474
10.917	462
10.93	456
10.943	500
10.956	511
10.969	520
10.982	507
10.995	459
11.008	494
11.021	494
11.034	482
11.047	466
11.06	469
11.073	489
11.086	447
11.099	466
11.112	483
11.125	502
11.138	457
11.151	446
11.164	454
11.177	461
11.19	466
11.203	443
11.216	442
11.229	465
11.242	457
11.255	433
11.268	451
11.281	451
11.294	437
11.307	448
11.32	437
11.333	416
11.346	453
11.359	414
11.372	443
11.385	441
11.398	462
11.411	460
11.424	453
11.437	413
11.45	422
11.463	431
11.476	424
11.489	458
11.502	434
11.515	479
11.528	412
11.541	462
11.554	467
11.567	452
11.58	451
11.593	418
11.606	413
11.619	436
11.632	452
11.645	452
11.658	446
11.671	463
11.684	449
11.697	453
11.71	449
11.723	463
11.736	443
11.749	459
11.762	438
11.775	446
11.788	449
11.801	449
11.814	438
11.827	451
11.84	455
11.853	462
11.866	454
11.879	483
11.892	486
11.905	461
11.918	491
11.931	537
11.944	545
11.957	560
11.97	611
11.983	676
11.996	764
12.009	867
12.022	1024
12.035	1256
12.048	1518
12.061	1769
12.074	1986
12.087	2089
12.1	2011
12.113	1823
12.126	1572
12.139	1337
12.152	1148
12.165	991
12.178	891
12.191	794
12.204	670
12.217	560
12.23	511
12.243	474
12.256	449
12.269	444
12.282	430
12.295	417
12.308	438
12.321	433
12.334	423
12.347	429
12.36	429
12.373	433
12.386	416
12.399	378
12.412	408
12.425	422
12.438	389
12.451	410
12.464	404
12.477	369
12.49	391
12.503	409
12.516	414
12.529	390
12.542	400
12.555	386
12.568	385
12.581	406
12.594	414
12.607	372
12.62	433
12.633	367
12.646	434
12.659	403
12.672	416
12.685	421
12.698	392
12.711	380
12.724	400
12.737	373
12.75	370
12.763	406
12.776	387
12.789	388
12.802	400
12.815	405
12.828	379
12.841	391
12.854	371
12.867	392
12.88	371
12.893	394
12.906	402
12.919	410
12.932	412
12.945	381
12.958	382
12.971	366
12.984	398
12.997	388
13.01	377
13.023	402
13.036	389
13.049	377
13.062	389
13.075	395
13.088	368
13.101	382
13.114	379
13.127	363
13.14	352
13.153	368
13.166	363
13.179	370
13.192	376
13.205	376
13.218	373
13.231	369
13.244	379
13.257	392
13.27	385
13.283	386
13.296	397
13.309	373
13.322	360
13.335	368
13.348	371
13.361	384
13.374	381
13.387	377
13.4	377
13.413	373
13.426	387
13.439	396
13.452	376
13.465	360
13.478	355
13.491	360
13.504	391
13.517	377
13.53	380
13.543	354
13.556	338
13.569	364
13.582	362
13.595	371
13.608	396
13.621	365
13.634	349
13.647	350
13.66	384
13.673	375
13.686	368
13.699	364
13.712	365
13.725	338
13.738	370
13.751	345
13.764	339
13.777	363
13.79	368
13.803	392
13.816	375
13.829	348
13.842	364
13.855	343
13.868	355
13.881	346
13.894	331
13.907	354
13.92	367
13.933	371
13.946	382
13.959	331
13.972	358
13.985	362
13.998	349
14.011	383
14.024	383
14.037	378
14.05	352
14.063	382
14.076	389
14.089	354
14.102	366
14.115	365
14.128	360
14.141	391
14.154	373
14.167	378
14.18	359
14.193	400
14.206	408
14.219	376
14.232	407
14.245	421
14.258	432
14.271	478
14.284	567
14.297	612
14.31	731
14.323	800
14.336	977
14.349	1053
14.362	1083
14.375	1100
14.388	1050
14.401	1015
14.414	911
14.427	834
14.44	777
14.453	703
14.466	632
14.479	588
14.492	531
14.505	493
14.518	458
14.531	431
14.544	401
14.557	402
14.57	415
14.583	387
14.596	403
14.609	412
14.622	389
14.635	419
14.648	482
14.661	510
14.674	538
14.687	589
14.7	597
14.713	596
14.726	616
14.739	607
14.752	572
14.765	561
14.778	553
14.791	536
14.804	480
14.817	429
14.83	424
14.843	430
14.856	403
14.869	411
14.882	387
14.895	374
14.908	340
14.921	337
14.934	345
14.947	354
14.96	369
14.973	334
14.986	324
14.999	353
15.012	354
15.025	320
15.038	375
15.051	378
15.064	331
15.077	343
15.09	304
15.103	330
15.116	330
15.129	339
15.142	342
15.155	351
15.168	360
15.181	332
15.194	333
15.207	354
15.22	319
15.233	343
15.246	359
15.259	352
15.272	320
15.285	353
15.298	305
15.311	355
15.324	372
15.337	360
15.35	356
15.363	361
15.376	311
15.389	351
15.402	349
15.415	363
15.428	381
15.441	379
15.454	387
15.467	408
15.48	432
15.493	474
15.506	451
15.519	506
15.532	540
15.545	607
15.558	715
15.571	768
15.584	799
15.597	819
15.61	884
15.623	870
15.636	866
15.649	910
15.662	1045
15.675	1119
15.688	1224
15.701	1356
15.714	1439
15.727	1456
15.74	1359
15.753	1325
15.766	1232
15.779	1089
15.792	911
15.805	763
15.818	593
15.831	502
15.844	447
15.857	411
15.87	404
15.883	387
15.896	365
15.909	357
15.922	360
15.935	362
15.948	340
15.961	323
15.974	325
15.987	316
16	318
16.013	311
16.026	300
16.039	315
16.052	319
16.065	324
16.078	356
16.091	353
16.104	319
16.117	309
16.13	326
16.143	321
16.156	312
16.169	332
16.182	331
16.195	315
16.208	345
16.221	337
16.234	323
16.247	337
16.26	340
16.273	301
16.286	315
16.299	303
16.312	312
16.325	324
16.338	364
16.351	339
16.364	316
16.377	343
16.39	313
16.403	316
16.416	335
16.429	314
16.442	326
16.455	319
16.468	324
16.481	334
16.494	333
16.507	308
16.52	323
16.533	318
16.546	303
16.559	319
16.572	348
16.585	347
16.598	306
16.611	301
16.624	319
16.637	330
16.65	353
16.663	339
16.676	335
16.689	330
16.702	370
16.715	368
16.728	365
16.741	387
16.754	369
16.767	416
16.78	434
16.793	462
16.806	533
16.819	570
16.832	649
16.845	703
16.858	768
16.871	829
16.884	863
16.897	914
16.91	919
16.923	989
16.936	925
16.949	846
16.962	772
16.975	726
16.988	700
17.001	606
17.014	551
17.027	536
17.04	498
17.053	496
17.066	495
17.079	455
17.092	424
17.105	371
17.118	346
17.131	355
17.144	355
17.157	346
17.17	355
17.183	347
17.196	323
17.209	316
17.222	324
17.235	317
17.248	322
17.261	341
17.274	336
17.287	340
17.3	338
17.313	323
17.326	331
17.339	338
17.352	341
17.365	331
17.378	328
17.391	350
17.404	350
17.417	361
17.43	356
17.443	345
17.456	402
17.469	429
17.482	438
17.495	469
17.508	549
17.521	637
17.534	731
17.547	830
17.56	850
17.573	949
17.586	1038
17.599	1021
17.612	1038
17.625	1049
17.638	952
17.651	865
17.664	776
17.677	737
17.69	665
17.703	651
17.716	562
17.729	485
17.742	466
17.755	440
17.768	389
17.781	349
17.794	384
17.807	342
17.82	318
17.833	378
17.846	347
17.859	351
17.872	329
17.885	302
17.898	297
17.911	284
17.924	318
17.937	282
17.95	293
17.963	314
17.976	301
17.989	320
18.002	297
18.015	275
18.028	310
18.041	326
18.054	343
18.067	314
18.08	288
18.093	302
18.106	298
18.119	309
18.132	314
18.145	332
18.158	320
18.171	334
18.184	336
18.197	316
18.21	319
18.223	299
18.236	329
18.249	334
18.262	333
18.275	348
18.288	316
18.301	310
18.314	300
18.327	317
18.34	327
18.353	330
18.366	319
18.379	335
18.392	345
18.405	358
18.418	372
18.431	341
18.444	333
18.457	350
18.47	345
18.483	341
18.496	355
18.509	370
18.522	387
18.535	386
18.548	373
18.561	372
18.574	384
18.587	414
18.6	418
18.613	425
18.626	445
18.639	446
18.652	453
18.665	411
18.678	372
18.691	397
18.704	410
18.717	382
18.73	354
18.743	344
18.756	366
18.769	363
18.782	345
18.795	362
18.808	364
18.821	354
18.834	338
18.847	362
18.86	378
18.873	370
18.886	366
18.899	370
18.912	354
18.925	358
18.938	356
18.951	296
18.964	331
18.977	324
18.99	352
19.003	320
19.016	352
19.029	345
19.042	318
19.055	312
19.068	352
19.081	319
19.094	310
19.107	274
19.12	309
19.133	305
19.146	333
19.159	320
19.172	294
19.185	317
19.198	323
19.211	312
19.224	317
19.237	331
19.25	303
19.263	285
19.276	305
19.289	308
19.302	346
19.315	333
19.328	333
19.341	339
19.354	336
19.367	328
19.38	332
19.393	379
19.406	377
19.419	366
19.432	367
19.445	377
19.458	367
19.471	403
19.484	386
19.497	411
19.51	410
19.523	396
19.536	379
19.549	395
19.562	384
19.575	371
19.588	344
19.601	343
19.614	358
19.627	352
19.64	349
19.653	328
19.666	357
19.679	354
19.692	346
19.705	347
19.718	367
19.731	348
19.744	322
19.757	333
19.77	328
19.783	325
19.796	342
19.809	324
19.822	322
19.835	327
19.848	324
19.861	315
19.874	307
19.887	308
19.9	316
19.913	321
19.926	336
19.939	339
19.952	303
19.965	326
19.978	355
19.991	334
20.004	334
20.017	328
20.03	321
20.043	341
20.056	349
20.069	339
20.082	350
20.095	351
20.108	351
20.121	340
20.134	314
20.147	324
20.16	349
20.173	328
20.186	320
20.199	321
20.212	324
20.225	324
20.238	318
20.251	306
20.264	354
20.277	361
20.29	318
20.303	313
20.316	318
20.329	355
20.342	369
20.355	389
20.368	400
20.381	397
20.394	366
20.407	390
20.42	408
20.433	436
20.446	395
20.459	437
20.472	427
20.485	399
20.498	415
20.511	412
20.524	389
20.537	392
20.55	406
20.563	372
20.576	342
20.589	333
20.602	355
20.615	331
20.628	345
20.641	328
20.654	349
20.667	368
20.68	351
20.693	383
20.706	375
20.719	382
20.732	386
20.745	366
20.758	358
20.771	378
20.784	356
20.797	348
20.81	372
20.823	356
20.836	417
20.849	432
20.862	425
20.875	432
20.888	490
20.901	455
20.914	483
20.927	549
20.94	504
20.953	505
20.966	506
20.979	475
20.992	455
21.005	429
21.018	421
21.031	399
21.044	380
21.057	381
21.07	389
21.083	371
21.096	345
21.109	363
21.122	384
21.135	382
21.148	380
21.161	378
21.174	371
21.187	372
21.2	388
21.213	385
21.226	381
21.239	379
21.252	367
21.265	407
21.278	409
21.291	358
21.304	369
21.317	380
21.33	371
21.343	375
21.356	373
21.369	356
21.382	342
21.395	345
21.408	347
21.421	338
21.434	361
21.447	384
21.46	346
21.473	324
21.486	353
21.499	370
21.512	332
21.525	338
21.538	334
21.551	338
21.564	343
21.577	369
21.59	361
21.603	354
21.616	335
21.629	336
21.642	358
21.655	394
21.668	382
21.681	337
21.694	348
21.707	356
21.72	339
21.733	338
21.746	351
21.759	327
21.772	340
21.785	371
21.798	362
21.811	364
21.824	348
21.837	350
21.85	386
21.863	351
21.876	418
21.889	371
21.902	372
21.915	352
21.928	374
21.941	365
21.954	352
21.967	402
21.98	421
21.993	398
22.006	406
22.019	421
22.032	464
22.045	457
22.058	519
22.071	501
22.084	607
22.097	670
22.11	720
22.123	765
22.136	865
22.149	965
22.162	1037
22.175	1109
22.188	1128
22.201	1245
22.214	1292
22.227	1344
22.24	1409
22.253	1474
22.266	1558
22.279	1628
22.292	1688
22.305	1708
22.318	1695
22.331	1602
22.344	1523
22.357	1436
22.37	1320
22.383	1171
22.396	1083
22.409	1026
22.422	936
22.435	866
22.448	783
22.461	734
22.474	717
22.487	679
22.5	636
22.513	595
22.526	553
22.539	519
22.552	507
22.565	472
22.578	425
22.591	425
22.604	439
22.617	421
22.63	398
22.643	383
22.656	397
22.669	404
22.682	385
22.695	392
22.708	398
22.721	374
22.734	396
22.747	415
22.76	448
22.773	482
22.786	512
22.799	573
22.812	650
22.825	675
22.838	756
22.851	879
22.864	1004
22.877	1099
22.89	1159
22.903	1168
22.916	1093
22.929	1121
22.942	1136
22.955	1051
22.968	1021
22.981	921
22.994	852
23.007	832
23.02	760
23.033	732
23.046	741
23.059	688
23.072	653
23.085	674
23.098	667
23.111	600
23.124	577
23.137	564
23.15	479
23.163	509
23.176	442
23.189	467
23.202	457
23.215	412
23.228	394
23.241	350
23.254	356
23.267	388
23.28	367
23.293	375
23.306	366
23.319	329
23.332	347
23.345	347
23.358	360
23.371	354
23.384	323
23.397	354
23.41	366
23.423	325
23.436	337
23.449	339
23.462	335
23.475	367
23.488	352
23.501	344
23.514	383
23.527	381
23.54	377
23.553	386
23.566	379
23.579	403
23.592	403
23.605	428
23.618	474
23.631	485
23.644	497
23.657	517
23.67	522
23.683	514
23.696	512
23.709	536
23.722	518
23.735	541
23.748	605
23.761	630
23.774	691
23.787	801
23.8	877
23.813	885
23.826	950
23.839	1004
23.852	993
23.865	982
23.878	946
23.891	925
23.904	874
23.917	837
23.93	781
23.943	716
23.956	688
23.969	655
23.982	632
23.995	611
24.008	607
24.021	593
24.034	591
24.047	565
24.06	514
24.073	507
24.086	496
24.099	461
24.112	444
24.125	454
24.138	432
24.151	435
24.164	410
24.177	396
24.19	389
24.203	367
24.216	335
24.229	347
24.242	311
24.255	320
24.268	339
24.281	349
24.294	358
24.307	345
24.32	332
24.333	355
24.346	324
24.359	352
24.372	356
24.385	339
24.398	341
24.411	364
24.424	326
24.437	358
24.45	320
24.463	330
24.476	323
24.489	332
24.502	310
24.515	328
24.528	291
24.541	299
24.554	320
24.567	322
24.58	332
24.593	305
24.606	299
24.619	342
24.632	333
24.645	298
24.658	310
24.671	338
24.684	322
24.697	321
24.71	329
24.723	296
24.736	317
24.749	329
24.762	333
24.775	329
24.788	311
24.801	321
24.814	336
24.827	350
24.84	339
24.853	335
24.866	335
24.879	365
24.892	378
24.905	406
24.918	419
24.931	442
24.944	466
24.957	508
24.97	551
24.983	562
24.996	579
25.009	617
25.022	679
25.035	717
25.048	751
25.061	841
25.074	907
25.087	921
25.1	956
25.113	981
25.126	970
25.139	971
25.152	957
25.165	925
25.178	924
25.191	911
25.204	902
25.217	879
25.23	859
25.243	917
25.256	965
25.269	1050
25.282	1119
25.295	1191
25.308	1282
25.321	1202
25.334	1086
25.347	1052
25.36	1028
25.373	936
25.386	869
25.399	821
25.412	784
25.425	697
25.438	657
25.451	628
25.464	610
25.477	566
25.49	579
25.503	564
25.516	478
25.529	465
25.542	465
25.555	462
25.568	466
25.581	419
25.594	382
25.607	383
25.62	388
25.633	386
25.646	401
25.659	407
25.672	384
25.685	386
25.698	368
25.711	408
25.724	466
25.737	500
25.75	555
25.763	638
25.776	661
25.789	733
25.802	755
25.815	852
25.828	840
25.841	860
25.854	862
25.867	844
25.88	874
25.893	895
25.906	867
25.919	859
25.932	789
25.945	768
25.958	735
25.971	736
25.984	654
25.997	622
26.01	584
26.023	557
26.036	496
26.049	454
26.062	456
26.075	437
26.088	409
26.101	388
26.114	348
26.127	379
26.14	373
26.153	362
26.166	338
26.179	331
26.192	334
26.205	320
26.218	320
26.231	325
26.244	321
26.257	291
26.27	308
26.283	319
26.296	309
26.309	302
26.322	305
26.335	296
26.348	306
26.361	315
26.374	313
26.387	311
26.4	315
26.413	314
26.426	313
26.439	322
26.452	332
26.465	322
26.478	315
26.491	336
26.504	329
26.517	312
26.53	325
26.543	342
26.556	356
26.569	369
26.582	381
26.595	407
26.608	398
26.621	408
26.634	462
26.647	491
26.66	522
26.673	497
26.686	493
26.699	479
26.712	474
26.725	476
26.738	455
26.751	459
26.764	436
26.777	431
26.79	451
26.803	442
26.816	402
26.829	460
26.842	466
26.855	436
26.868	423
26.881	431
26.894	423
26.907	425
26.92	454
26.933	432
26.946	434
26.959	405
26.972	409
26.985	380
26.998	390
27.011	348
27.024	343
27.037	320
27.05	311
27.063	307
27.076	333
27.089	294
27.102	292
27.115	266
27.128	302
27.141	306
27.154	282
27.167	279
27.18	299
27.193	232
27.206	255
27.219	264
27.232	268
27.245	264
27.258	284
27.271	280
27.284	267
27.297	261
27.31	251
27.323	265
27.336	270
27.349	284
27.362	277
27.375	285
27.388	266
27.401	249
27.414	287
27.427	253
27.44	260
27.453	278
27.466	274
27.479	243
27.492	264
27.505	268
27.518	264
27.531	269
27.544	267
27.557	264
27.57	304
27.583	311
27.596	315
27.609	315
27.622	346
27.635	389
27.648	408
27.661	412
27.674	438
27.687	472
27.7	483
27.713	461
27.726	467
27.739	468
27.752	464
27.765	471
27.778	451
27.791	472
27.804	488
27.817	459
27.83	442
27.843	414
27.856	395
27.869	402
27.882	384
27.895	364
27.908	361
27.921	359
27.934	347
27.947	322
27.96	341
27.973	309
27.986	277
27.999	276
28.012	287
28.025	279
28.038	272
28.051	277
28.064	264
28.077	269
28.09	259
28.103	246
28.116	262
28.129	246
28.142	269
28.155	264
28.168	237
28.181	222
28.194	244
28.207	249
28.22	241
28.233	244
28.246	247
28.259	231
28.272	236
28.285	255
28.298	246
28.311	243
28.324	248
28.337	240
28.35	245
28.363	274
28.376	231
28.389	262
28.402	238
28.415	248
28.428	283
28.441	275
28.454	240
28.467	267
28.48	241
28.493	236
28.506	239
28.519	245
28.532	229
28.545	222
28.558	234
28.571	255
28.584	230
28.597	229
28.61	227
28.623	240
28.636	232
28.649	235
28.662	256
28.675	244
28.688	219
28.701	216
28.714	229
28.727	225
28.74	249
28.753	246
28.766	260
28.779	268
28.792	239
28.805	225
28.818	241
28.831	236
28.844	212
28.857	221
28.87	219
28.883	236
28.896	240
28.909	238
28.922	231
28.935	231
28.948	226
28.961	248
28.974	273
28.987	253
29	233
29.013	260
29.026	282
29.039	292
29.052	293
29.065	308
29.078	328
29.091	340
29.104	340
29.117	329
29.13	346
29.143	356
29.156	361
29.169	384
29.182	414
29.195	440
29.208	474
29.221	483
29.234	513
29.247	517
29.26	516
29.273	503
29.286	468
29.299	472
29.312	451
29.325	453
29.338	440
29.351	436
29.364	398
29.377	395
29.39	353
29.403	324
29.416	327
29.429	345
29.442	322
29.455	294
29.468	297
29.481	308
29.494	301
[truncated: 3,500 more rows]

## Sheet: 400ºC
3.507	839
3.520	848
3.533	827
3.546	852
3.559	813
3.572	845
3.585	845
3.598	868
3.611	808
3.624	792
3.637	807
3.650	796
3.663	772
3.676	772
3.689	746
3.702	772
3.715	751
3.728	749
3.741	767
3.754	744
3.767	773
3.780	734
3.793	763
3.806	774
3.819	769
3.832	790
3.845	802
3.858	756
3.871	746
3.884	764
3.897	749
3.910	719
3.923	711
3.936	718
3.949	713
3.962	695
3.975	671
3.988	703
4.001	761
4.014	750
4.027	725
4.040	715
4.053	729
4.066	722
4.079	699
4.092	712
4.105	720
4.118	704
4.131	688
4.144	685
4.157	677
4.170	696
4.183	713
4.196	712
4.209	721
4.222	708
4.235	703
4.248	716
4.261	716
4.274	688
4.287	690
4.300	705
4.313	687
4.326	673
4.339	673
4.352	674
4.365	683
4.378	674
4.391	688
4.404	694
4.417	706
4.430	692
4.443	673
4.456	681
4.469	681
4.482	678
4.495	627
4.508	655
4.521	649
4.534	658
4.547	646
4.560	635
4.573	666
4.586	704
4.599	699
4.612	655
4.625	623
4.638	650
4.651	702
4.664	666
4.677	659
4.690	684
4.703	689
4.716	664
4.729	678
4.742	634
4.755	645
4.768	668
4.781	640
4.794	633
4.807	687
4.820	670
4.833	705
4.846	609
4.859	622
4.872	634
4.885	650
4.898	628
4.911	573
4.924	686
4.937	675
4.950	667
4.963	675
4.976	631
4.989	656
5.002	650
5.015	685
5.028	672
5.041	649
5.054	647
5.067	632
5.080	651
5.093	671
5.106	645
5.119	658
5.132	669
5.145	629
5.158	649
5.171	716
5.184	672
5.197	697
5.210	686
5.223	662
5.236	644
5.249	635
5.262	657
5.275	705
5.288	682
5.301	652
5.314	656
5.327	649
5.340	657
5.353	640
5.366	642
5.379	659
5.392	645
5.405	620
5.418	602
5.431	632
5.444	678
5.457	672
5.470	671
5.483	654
5.496	626
5.509	635
5.522	634
5.535	630
5.548	652
5.561	664
5.574	641
5.587	651
5.600	653
5.613	648
5.626	644
5.639	643
5.652	652
5.665	668
5.678	649
5.691	622
5.704	613
5.717	613
5.730	636
5.743	646
5.756	618
5.769	617
5.782	640
5.795	650
5.808	610
5.821	605
5.834	633
5.847	626
5.860	647
5.873	629
5.886	633
5.899	653
5.912	641
5.925	640
5.938	625
5.951	629
5.964	691
5.977	633
5.990	659
6.003	646
6.016	624
6.029	698
6.042	629
6.055	660
6.068	633
6.081	653
6.094	620
6.107	661
6.120	610
6.133	670
6.146	636
6.159	689
6.172	628
6.185	673
6.198	699
6.211	656
6.224	687
6.237	663
6.250	657
6.263	658
6.276	671
6.289	698
6.302	634
6.315	677
6.328	673
6.341	669
6.354	702
6.367	658
6.380	700
6.393	702
6.406	723
6.419	697
6.432	667
6.445	697
6.458	713
6.471	700
6.484	739
6.497	722
6.510	722
6.523	715
6.536	704
6.549	714
6.562	716
6.575	718
6.588	729
6.601	759
6.614	747
6.627	724
6.640	728
6.653	723
6.666	727
6.679	725
6.692	711
6.705	740
6.718	746
6.731	709
6.744	688
6.757	703
6.770	713
6.783	718
6.796	755
6.809	772
6.822	766
6.835	749
6.848	713
6.861	725
6.874	757
6.887	749
6.900	721
6.913	721
6.926	723
6.939	719
6.952	717
6.965	724
6.978	735
6.991	725
7.004	708
7.017	714
7.030	703
7.043	697
7.056	702
7.069	696
7.082	709
7.095	709
7.108	718
7.121	702
7.134	675
7.147	649
7.160	653
7.173	693
7.186	690
7.199	662
7.212	684
7.225	686
7.238	672
7.251	636
7.264	613
7.277	664
7.290	676
7.303	650
7.316	652
7.329	620
7.342	640
7.355	633
7.368	638
7.381	605
7.394	637
7.407	637
7.420	644
7.433	600
7.446	588
7.459	607
7.472	596
7.485	614
7.498	603
7.511	606
7.524	613
7.537	605
7.550	652
7.563	637
7.576	643
7.589	636
7.602	609
7.615	612
7.628	609
7.641	594
7.654	618
7.667	641
7.680	653
7.693	616
7.706	614
7.719	679
7.732	704
7.745	700
7.758	702
7.771	721
7.784	772
7.797	815
7.810	764
7.823	699
7.836	690
7.849	653
7.862	611
7.875	593
7.888	622
7.901	596
7.914	586
7.927	595
7.940	602
7.953	598
7.966	596
7.979	591
7.992	566
8.005	571
8.018	570
8.031	580
8.044	625
8.057	656
8.070	649
8.083	619
8.096	592
8.109	628
8.122	645
8.135	622
8.148	644
8.161	645
8.174	660
8.187	737
8.200	767
8.213	754
8.226	830
8.239	919
8.252	975
8.265	1027
8.278	1152
8.291	1179
8.304	1156
8.317	1108
8.330	1016
8.343	912
8.356	834
8.369	764
8.382	709
8.395	696
8.408	652
8.421	622
8.434	623
8.447	649
8.460	635
8.473	641
8.486	629
8.499	622
8.512	603
8.525	626
8.538	650
8.551	678
8.564	702
8.577	642
8.590	659
8.603	667
8.616	682
8.629	705
8.642	710
8.655	720
8.668	806
8.681	824
8.694	888
8.707	908
8.720	1113
8.733	1248
8.746	1477
8.759	1683
8.772	1833
8.785	2038
8.798	2110
8.811	1920
8.824	1706
8.837	1460
8.850	1178
8.863	1005
8.876	889
8.889	849
8.902	747
8.915	706
8.928	648
8.941	629
8.954	626
8.967	584
8.980	687
8.993	626
9.006	617
9.019	599
9.032	597
9.045	584
9.058	596
9.071	574
9.084	581
9.097	581
9.110	625
9.123	618
9.136	626
9.149	593
9.162	574
9.175	575
9.188	554
9.201	577
9.214	590
9.227	612
9.240	624
9.253	563
9.266	567
9.279	586
9.292	586
9.305	584
9.318	602
9.331	596
9.344	592
9.357	579
9.370	544
9.383	561
9.396	568
9.409	546
9.422	536
9.435	521
9.448	531
9.461	562
9.474	560
9.487	572
9.500	574
9.513	539
9.526	548
9.539	557
9.552	569
9.565	572
9.578	579
9.591	585
9.604	565
9.617	534
9.630	563
9.643	547
9.656	561
9.669	584
9.682	569
9.695	594
9.708	590
9.721	557
9.734	578
9.747	591
9.760	600
9.773	574
9.786	586
9.799	614
9.812	630
9.825	614
9.838	635
9.851	591
9.864	634
9.877	663
9.890	658
9.903	649
9.916	689
9.929	713
9.942	773
9.955	782
9.968	835
9.981	950
9.994	1020
10.007	1204
10.020	1353
10.033	1615
10.046	1938
10.059	2302
10.072	2941
10.085	3682
10.098	4474
10.111	5511
10.124	6531
10.137	7388
10.150	8021
10.163	7234
10.176	6243
10.189	5035
10.202	3847
10.215	3101
10.228	2430
10.241	1968
10.254	1484
10.267	1166
10.280	935
10.293	796
10.306	761
10.319	715
10.332	711
10.345	717
10.358	720
10.371	693
10.384	641
10.397	633
10.410	624
10.423	592
10.436	585
10.449	585
10.462	558
10.475	544
10.488	556
10.501	574
10.514	569
10.527	567
10.540	545
10.553	536
10.566	567
10.579	579
10.592	551
10.605	540
10.618	536
10.631	523
10.644	528
10.657	522
10.670	520
10.683	511
10.696	512
10.709	522
10.722	509
10.735	493
10.748	493
10.761	509
10.774	519
10.787	531
10.800	516
10.813	496
10.826	481
10.839	475
10.852	514
10.865	506
10.878	516
10.891	501
10.904	474
10.917	483
10.930	484
10.943	480
10.956	485
10.969	472
10.982	447
10.995	442
11.008	466
11.021	508
11.034	485
11.047	466
11.060	464
11.073	455
11.086	461
11.099	461
11.112	465
11.125	459
11.138	460
11.151	466
11.164	439
11.177	456
11.190	445
11.203	433
11.216	414
11.229	482
11.242	469
11.255	478
11.268	462
11.281	446
11.294	480
11.307	496
11.320	471
11.333	464
11.346	466
11.359	452
11.372	464
11.385	465
11.398	452
11.411	484
11.424	420
11.437	464
11.450	466
11.463	449
11.476	458
11.489	407
11.502	408
11.515	415
11.528	450
11.541	476
11.554	477
11.567	463
11.580	500
11.593	470
11.606	468
11.619	426
11.632	446
11.645	457
11.658	442
11.671	485
11.684	498
11.697	490
11.710	488
11.723	510
11.736	506
11.749	486
11.762	476
11.775	470
11.788	429
11.801	449
11.814	463
11.827	466
11.840	479
11.853	479
11.866	452
11.879	466
11.892	503
11.905	517
11.918	519
11.931	521
11.944	582
11.957	636
11.970	682
11.983	796
11.996	955
12.009	1111
12.022	1295
12.035	1528
12.048	1797
12.061	2017
12.074	2087
12.087	2010
12.100	1774
12.113	1522
12.126	1327
12.139	1110
12.152	962
12.165	857
12.178	758
12.191	658
12.204	593
12.217	535
12.230	477
12.243	463
12.256	435
12.269	454
12.282	453
12.295	415
12.308	403
12.321	449
12.334	441
12.347	404
12.360	386
12.373	419
12.386	395
12.399	410
12.412	443
12.425	413
12.438	408
12.451	410
12.464	408
12.477	411
12.490	390
12.503	396
12.516	397
12.529	449
12.542	435
12.555	412
12.568	386
12.581	441
12.594	424
12.607	405
12.620	383
12.633	391
12.646	404
12.659	379
12.672	389
12.685	406
12.698	405
12.711	406
12.724	411
12.737	382
12.750	378
12.763	414
12.776	394
12.789	408
12.802	382
12.815	406
12.828	390
12.841	404
12.854	379
12.867	367
12.880	348
12.893	388
12.906	376
12.919	394
12.932	405
12.945	401
12.958	370
12.971	374
12.984	373
12.997	400
13.010	427
13.023	405
13.036	396
13.049	404
13.062	428
13.075	382
13.088	381
13.101	368
13.114	362
13.127	367
13.140	385
13.153	396
13.166	393
13.179	402
13.192	382
13.205	382
13.218	399
13.231	396
13.244	406
13.257	392
13.270	367
13.283	359
13.296	384
13.309	377
13.322	371
13.335	388
13.348	373
13.361	354
13.374	363
13.387	385
13.400	369
13.413	367
13.426	374
13.439	375
13.452	375
13.465	363
13.478	378
13.491	376
13.504	367
13.517	354
13.530	362
13.543	373
13.556	367
13.569	373
13.582	381
13.595	354
13.608	356
13.621	348
13.634	347
13.647	373
13.660	368
13.673	358
13.686	338
13.699	345
13.712	327
13.725	352
13.738	357
13.751	371
13.764	366
13.777	357
13.790	361
13.803	339
13.816	373
13.829	356
13.842	366
13.855	359
13.868	353
13.881	355
13.894	341
13.907	341
13.920	365
13.933	383
13.946	375
13.959	330
13.972	327
13.985	360
13.998	350
14.011	351
14.024	350
14.037	337
14.050	368
14.063	359
14.076	336
14.089	348
14.102	354
14.115	379
14.128	377
14.141	378
14.154	349
14.167	367
14.180	394
14.193	412
14.206	410
14.219	381
14.232	436
14.245	488
14.258	498
14.271	544
14.284	641
14.297	715
14.310	834
14.323	1007
14.336	1065
14.349	1128
14.362	1135
14.375	1089
14.388	1022
14.401	920
14.414	840
14.427	802
14.440	756
14.453	668
14.466	594
14.479	531
14.492	479
14.505	443
14.518	413
14.531	399
14.544	396
14.557	392
14.570	399
14.583	398
14.596	407
14.609	403
14.622	415
14.635	441
14.648	481
14.661	540
14.674	574
14.687	613
14.700	632
14.713	631
14.726	612
14.739	579
14.752	556
14.765	501
14.778	472
14.791	461
14.804	459
14.817	434
14.830	402
14.843	387
14.856	393
14.869	368
14.882	376
14.895	399
14.908	353
14.921	345
14.934	323
14.947	327
14.960	321
14.973	333
14.986	354
14.999	319
15.012	320
15.025	333
15.038	330
15.051	313
15.064	336
15.077	348
15.090	331
15.103	333
15.116	322
15.129	335
15.142	360
15.155	354
15.168	338
15.181	311
15.194	343
15.207	348
15.220	326
15.233	319
15.246	354
15.259	341
15.272	333
15.285	357
15.298	386
15.311	326
15.324	338
15.337	368
15.350	337
15.363	328
15.376	391
15.389	360
15.402	332
15.415	366
15.428	368
15.441	390
15.454	404
15.467	437
15.480	465
15.493	483
15.506	546
15.519	638
15.532	737
15.545	801
15.558	836
15.571	893
15.584	959
15.597	1033
15.610	1088
15.623	1174
15.636	1342
15.649	1437
15.662	1535
15.675	1560
15.688	1505
15.701	1402
15.714	1166
15.727	950
15.740	779
15.753	621
15.766	530
15.779	435
15.792	386
15.805	374
15.818	352
15.831	334
15.844	335
15.857	332
15.870	347
15.883	346
15.896	320
15.909	307
15.922	314
15.935	334
15.948	345
15.961	326
15.974	303
15.987	317
16.000	331
16.013	323
16.026	319
16.039	317
16.052	320
16.065	315
16.078	314
16.091	309
16.104	316
16.117	322
16.130	317
16.143	317
16.156	331
16.169	305
16.182	313
16.195	327
16.208	329
16.221	345
16.234	328
16.247	314
16.260	304
16.273	336
16.286	305
16.299	320
16.312	331
16.325	290
16.338	314
16.351	321
16.364	295
16.377	303
16.390	320
16.403	313
16.416	312
16.429	318
16.442	302
16.455	321
16.468	329
16.481	349
16.494	344
16.507	331
16.520	339
16.533	367
16.546	320
16.559	327
16.572	310
16.585	304
16.598	338
16.611	332
16.624	301
16.637	333
16.650	338
16.663	316
16.676	304
16.689	334
16.702	327
16.715	345
16.728	382
16.741	374
16.754	386
16.767	444
16.780	492
16.793	553
16.806	612
16.819	634
16.832	719
16.845	776
16.858	867
16.871	904
16.884	924
16.897	925
16.910	867
16.923	823
16.936	747
16.949	770
16.962	728
16.975	619
16.988	567
17.001	528
17.014	515
17.027	483
17.040	445
17.053	431
17.066	406
17.079	380
17.092	360
17.105	367
17.118	361
17.131	350
17.144	367
17.157	363
17.170	329
17.183	321
17.196	305
17.209	318
17.222	327
17.235	320
17.248	326
17.261	330
17.274	334
17.287	321
17.300	318
17.313	331
17.326	319
17.339	317
17.352	331
17.365	333
17.378	349
17.391	361
17.404	379
17.417	378
17.430	399
17.443	402
17.456	432
17.469	463
17.482	519
17.495	556
17.508	620
17.521	735
17.534	787
17.547	870
17.560	949
17.573	1028
17.586	955
17.599	894
17.612	879
17.625	801
17.638	775
17.651	756
17.664	729
17.677	654
17.690	646
17.703	582
17.716	514
17.729	510
17.742	437
17.755	405
17.768	380
17.781	346
17.794	313
17.807	344
17.820	328
17.833	332
17.846	302
17.859	322
17.872	349
17.885	342
17.898	322
17.911	313
17.924	313
17.937	308
17.950	303
17.963	301
17.976	330
17.989	304
18.002	325
18.015	291
18.028	291
18.041	326
18.054	297
18.067	319
18.080	329
18.093	331
18.106	318
18.119	312
18.132	305
18.145	290
18.158	296
18.171	292
18.184	298
18.197	312
18.210	313
18.223	321
18.236	331
18.249	322
18.262	325
18.275	303
18.288	313
18.301	333
18.314	327
18.327	345
18.340	342
18.353	338
18.366	365
18.379	359
18.392	331
18.405	357
18.418	362
18.431	348
18.444	340
18.457	343
18.470	341
18.483	327
18.496	310
18.509	325
18.522	371
18.535	374
18.548	366
18.561	391
18.574	408
18.587	405
18.600	408
18.613	431
18.626	422
18.639	399
18.652	395
18.665	369
18.678	362
18.691	375
18.704	363
18.717	353
18.730	387
18.743	357
18.756	337
18.769	352
18.782	318
18.795	318
18.808	341
18.821	344
18.834	354
18.847	371
18.860	345
18.873	349
18.886	352
18.899	343
18.912	343
18.925	310
18.938	331
18.951	351
18.964	331
18.977	338
18.990	310
19.003	320
19.016	333
19.029	321
19.042	320
19.055	322
19.068	341
19.081	326
19.094	317
19.107	336
19.120	286
19.133	298
19.146	303
19.159	307
19.172	341
19.185	306
19.198	328
19.211	316
19.224	310
19.237	330
19.250	334
19.263	316
19.276	290
19.289	307
19.302	343
19.315	297
19.328	299
19.341	326
19.354	335
19.367	360
19.380	367
19.393	392
19.406	405
19.419	370
19.432	430
19.445	434
19.458	434
19.471	417
19.484	403
19.497	414
19.510	393
19.523	384
19.536	364
19.549	365
19.562	364
19.575	337
19.588	349
19.601	354
19.614	349
19.627	348
19.640	349
19.653	344
19.666	338
19.679	312
19.692	311
19.705	307
19.718	320
19.731	326
19.744	315
19.757	317
19.770	336
19.783	337
19.796	351
19.809	351
19.822	357
19.835	340
19.848	309
19.861	313
19.874	307
19.887	310
19.900	322
19.913	317
19.926	316
19.939	321
19.952	314
19.965	323
19.978	348
19.991	337
20.004	331
20.017	339
20.030	341
20.043	328
20.056	322
20.069	331
20.082	343
20.095	329
20.108	321
20.121	328
20.134	323
20.147	339
20.160	361
20.173	331
20.186	326
20.199	334
20.212	354
20.225	356
20.238	335
20.251	338
20.264	352
20.277	354
20.290	359
20.303	370
20.316	350
20.329	361
20.342	365
20.355	406
20.368	404
20.381	427
20.394	423
20.407	379
20.420	395
20.433	438
20.446	419
20.459	418
20.472	388
20.485	400
20.498	355
20.511	342
20.524	352
20.537	363
20.550	346
20.563	360
20.576	380
20.589	356
20.602	393
20.615	385
20.628	364
20.641	376
20.654	341
20.667	352
20.680	342
20.693	363
20.706	371
20.719	350
20.732	362
20.745	407
20.758	432
20.771	470
20.784	455
20.797	462
20.810	514
20.823	555
20.836	547
20.849	566
20.862	600
20.875	529
20.888	482
20.901	480
20.914	451
20.927	434
20.940	398
20.953	386
20.966	362
20.979	340
20.992	353
21.005	344
21.018	337
21.031	334
21.044	333
21.057	340
21.070	346
21.083	359
21.096	355
21.109	331
21.122	344
21.135	350
21.148	349
21.161	355
21.174	359
21.187	367
21.200	351
21.213	345
21.226	348
21.239	335
21.252	338
21.265	346
21.278	348
21.291	347
21.304	340
21.317	355
21.330	375
21.343	347
21.356	342
21.369	363
21.382	357
21.395	390
21.408	384
21.421	363
21.434	365
21.447	378
21.460	368
21.473	350
21.486	358
21.499	359
21.512	352
21.525	355
21.538	355
21.551	335
21.564	355
21.577	372
21.590	346
21.603	356
21.616	372
21.629	358
21.642	347
21.655	345
21.668	337
21.681	365
21.694	363
21.707	363
21.720	349
21.733	358
21.746	338
21.759	358
21.772	364
21.785	386
21.798	352
21.811	349
21.824	392
21.837	339
21.850	361
21.863	428
21.876	373
21.889	368
21.902	379
21.915	373
21.928	409
21.941	348
21.954	370
21.967	410
21.980	409
21.993	425
22.006	431
22.019	442
22.032	484
22.045	538
22.058	569
22.071	624
22.084	728
22.097	774
22.110	786
22.123	899
22.136	977
22.149	1079
22.162	1137
22.175	1165
22.188	1201
22.201	1260
22.214	1346
22.227	1431
22.240	1427
22.253	1544
22.266	1655
22.279	1660
22.292	1605
22.305	1573
22.318	1549
22.331	1459
22.344	1364
22.357	1249
22.370	1126
22.383	1062
22.396	939
22.409	878
22.422	832
22.435	752
22.448	710
22.461	656
22.474	625
22.487	638
22.500	609
22.513	556
22.526	514
22.539	480
22.552	466
22.565	438
22.578	416
22.591	423
22.604	396
22.617	368
22.630	375
22.643	367
22.656	387
22.669	392
22.682	378
22.695	381
22.708	392
22.721	420
22.734	427
22.747	466
22.760	514
22.773	565
22.786	567
22.799	659
22.812	725
22.825	807
22.838	966
22.851	1020
22.864	1108
22.877	1156
22.890	1185
22.903	1148
22.916	1142
22.929	1130
22.942	1007
22.955	935
22.968	865
22.981	903
22.994	821
23.007	768
23.020	770
23.033	740
23.046	664
23.059	650
23.072	660
23.085	597
23.098	593
23.111	522
23.124	482
23.137	493
23.150	447
23.163	421
23.176	426
23.189	393
23.202	386
23.215	381
23.228	417
23.241	361
23.254	334
23.267	360
23.280	368
23.293	346
23.306	365
23.319	341
23.332	363
23.345	366
23.358	341
23.371	362
23.384	369
23.397	388
23.410	364
23.423	348
23.436	350
23.449	382
23.462	386
23.475	412
23.488	422
23.501	389
23.514	422
23.527	418
23.540	427
23.553	447
23.566	498
23.579	498
23.592	486
23.605	485
23.618	472
23.631	455
23.644	451
23.657	451
23.670	448
23.683	450
23.696	477
23.709	496
23.722	516
23.735	575
23.748	643
23.761	715
23.774	801
23.787	872
23.800	942
23.813	983
23.826	982
23.839	976
23.852	929
23.865	880
23.878	865
23.891	833
23.904	814
23.917	790
23.930	715
23.943	676
23.956	669
23.969	645
23.982	646
23.995	624
24.008	629
24.021	593
24.034	548
24.047	522
24.060	486
24.073	458
24.086	442
24.099	418
24.112	359
24.125	350
24.138	342
24.151	357
24.164	336
24.177	314
24.190	330
24.203	315
24.216	326
24.229	315
24.242	310
24.255	375
24.268	335
24.281	338
24.294	344
24.307	365
24.320	349
24.333	349
24.346	335
24.359	328
24.372	313
24.385	302
24.398	304
24.411	310
24.424	295
24.437	293
24.450	311
24.463	324
24.476	337
24.489	344
24.502	304
24.515	300
24.528	302
24.541	302
24.554	316
24.567	305
24.580	325
24.593	306
24.606	309
24.619	324
24.632	325
24.645	324
24.658	348
24.671	341
24.684	355
24.697	316
24.710	333
24.723	363
24.736	340
24.749	330
24.762	327
24.775	345
24.788	324
24.801	331
24.814	351
24.827	364
24.840	373
24.853	374
24.866	383
24.879	407
24.892	416
24.905	461
24.918	502
24.931	515
24.944	509
24.957	535
24.970	557
24.983	601
24.996	657
25.009	723
25.022	790
25.035	835
25.048	873
25.061	952
25.074	968
25.087	967
25.100	991
25.113	962
25.126	913
25.139	915
25.152	924
25.165	899
25.178	881
25.191	859
25.204	871
25.217	915
25.230	953
25.243	996
25.256	1068
25.269	1147
25.282	1159
25.295	1116
25.308	1095
25.321	1056
25.334	980
25.347	937
25.360	937
25.373	858
25.386	787
25.399	743
25.412	676
25.425	629
25.438	619
25.451	573
25.464	551
25.477	543
25.490	546
25.503	521
25.516	459
25.529	438
25.542	448
25.555	414
25.568	408
25.581	413
25.594	405
25.607	398
25.620	373
25.633	414
25.646	414
25.659	384
25.672	400
25.685	451
25.698	474
25.711	571
25.724	583
25.737	661
25.750	723
25.763	806
25.776	916
25.789	930
25.802	946
25.815	895
25.828	1013
25.841	971
25.854	912
25.867	914
25.880	829
25.893	776
25.906	725
25.919	690
25.932	653
25.945	629
25.958	578
25.971	532
25.984	480
25.997	481
26.010	422
26.023	404
26.036	430
26.049	395
26.062	403
26.075	384
26.088	353
26.101	347
26.114	322
26.127	300
26.140	309
26.153	310
26.166	328
26.179	318
26.192	307
26.205	322
26.218	327
26.231	319
26.244	305
26.257	330
26.270	344
26.283	335
26.296	318
26.309	325
26.322	311
26.335	317
26.348	315
26.361	308
26.374	317
26.387	307
26.400	301
26.413	295
26.426	290
26.439	294
26.452	298
26.465	302
26.478	315
26.491	320
26.504	320
26.517	353
26.530	374
26.543	382
26.556	405
26.569	432
26.582	433
26.595	438
26.608	461
26.621	506
26.634	507
26.647	508
26.660	512
26.673	483
26.686	490
26.699	474
26.712	498
26.725	488
26.738	496
26.751	506
26.764	482
26.777	496
26.790	512
26.803	494
26.816	486
26.829	530
26.842	497
26.855	484
26.868	472
26.881	399
26.894	393
26.907	400
26.920	347
26.933	310
26.946	313
26.959	300
26.972	294
26.985	284
26.998	297
27.011	283
27.024	282
27.037	266
27.050	235
27.063	290
27.076	277
27.089	274
27.102	281
27.115	283
27.128	276
27.141	260
27.154	256
27.167	284
27.180	265
27.193	287
27.206	242
27.219	277
27.232	274
27.245	259
27.258	271
27.271	250
27.284	274
27.297	260
27.310	242
27.323	261
27.336	270
27.349	275
27.362	228
27.375	266
27.388	267
27.401	290
27.414	293
27.427	265
27.440	264
27.453	274
27.466	271
27.479	263
27.492	264
27.505	289
27.518	259
27.531	268
27.544	293
27.557	303
27.570	320
27.583	330
27.596	358
27.609	377
27.622	413
27.635	439
27.648	445
27.661	428
27.674	469
27.687	485
27.700	487
27.713	486
27.726	478
27.739	480
27.752	470
27.765	446
27.778	430
27.791	439
27.804	442
27.817	446
27.830	421
27.843	384
27.856	380
27.869	381
27.882	349
27.895	342
27.908	342
27.921	319
27.934	306
27.947	311
27.960	289
27.973	288
27.986	283
27.999	274
28.012	270
28.025	280
28.038	265
28.051	248
28.064	239
28.077	237
28.090	264
28.103	261
28.116	265
28.129	239
28.142	225
28.155	229
28.168	228
28.181	220
28.194	255
28.207	245
28.220	242
28.233	241
28.246	245
28.259	251
28.272	211
28.285	242
28.298	272
28.311	213
28.324	204
28.337	256
28.350	241
28.363	229
28.376	240
28.389	283
28.402	282
28.415	260
28.428	249
28.441	233
28.454	275
28.467	282
28.480	284
28.493	236
28.506	241
28.519	267
28.532	257
28.545	221
28.558	221
28.571	237
28.584	240
28.597	257
28.610	235
28.623	239
28.636	230
28.649	221
28.662	223
28.675	226
28.688	250
28.701	232
28.714	209
28.727	226
28.740	217
28.753	251
28.766	248
28.779	236
28.792	244
28.805	231
28.818	248
28.831	226
28.844	215
28.857	249
28.870	236
28.883	244
28.896	250
28.909	244
28.922	251
28.935	258
28.948	243
28.961	249
28.974	247
28.987	240
29.000	265
29.013	272
29.026	279
29.039	296
29.052	305
29.065	311
29.078	322
29.091	337
29.104	341
29.117	360
29.130	383
29.143	404
29.156	443
29.169	461
29.182	482
29.195	542
29.208	539
29.221	503
29.234	514
29.247	514
29.260	496
29.273	486
29.286	459
29.299	429
29.312	414
29.325	407
29.338	367
29.351	362
29.364	360
29.377	343
29.390	343
29.403	362
29.416	360
29.429	330
29.442	309
29.455	319
29.468	314
29.481	307
29.494	312
[truncated: 3,500 more rows]

## Sheet: 500ºC
3.507	948
3.520	926
3.533	925
3.546	994
3.559	941
3.572	948
3.585	910
3.598	868
3.611	883
3.624	872
3.637	906
3.650	866
3.663	894
3.676	837
3.689	863
3.702	825
3.715	856
3.728	846
3.741	818
3.754	821
3.767	845
3.780	814
3.793	821
3.806	797
3.819	807
3.832	821
3.845	825
3.858	808
3.871	817
3.884	826
3.897	802
3.910	802
3.923	811
3.936	781
3.949	789
3.962	800
3.975	804
3.988	784
4.001	817
4.014	803
4.027	790
4.040	799
4.053	782
4.066	776
4.079	782
4.092	776
4.105	787
4.118	787
4.131	760
4.144	766
4.157	780
4.170	804
4.183	805
4.196	774
4.209	743
4.222	768
4.235	793
4.248	763
4.261	764
4.274	746
4.287	780
4.300	777
4.313	757
4.326	760
4.339	786
4.352	795
4.365	778
4.378	793
4.391	775
4.404	769
4.417	746
4.430	785
4.443	749
4.456	735
4.469	744
4.482	731
4.495	764
4.508	759
4.521	730
4.534	727
4.547	792
4.560	760
4.573	702
4.586	716
4.599	743
4.612	761
4.625	721
4.638	736
4.651	721
4.664	729
4.677	821
4.690	765
4.703	750
4.716	711
4.729	685
4.742	726
4.755	747
4.768	745
4.781	683
4.794	751
4.807	716
4.820	787
4.833	708
4.846	679
4.859	692
4.872	702
4.885	679
4.898	711
4.911	726
4.924	743
4.937	697
4.950	682
4.963	743
4.976	752
4.989	742
5.002	704
5.015	791
5.028	744
5.041	715
5.054	685
5.067	685
5.080	725
5.093	726
5.106	706
5.119	727
5.132	718
5.145	701
5.158	700
5.171	702
5.184	726
5.197	713
5.210	726
5.223	721
5.236	704
5.249	696
5.262	687
5.275	702
5.288	697
5.301	715
5.314	729
5.327	694
5.340	677
5.353	637
5.366	658
5.379	702
5.392	693
5.405	686
5.418	721
5.431	702
5.444	651
5.457	692
5.470	707
5.483	693
5.496	700
5.509	683
5.522	696
5.535	727
5.548	718
5.561	692
5.574	688
5.587	673
5.600	654
5.613	658
5.626	667
5.639	674
5.652	690
5.665	671
5.678	682
5.691	672
5.704	657
5.717	694
5.730	684
5.743	674
5.756	666
5.769	648
5.782	679
5.795	647
5.808	676
5.821	666
5.834	677
5.847	662
5.860	643
5.873	664
5.886	695
5.899	680
5.912	676
5.925	676
5.938	679
5.951	643
5.964	711
5.977	660
5.990	630
6.003	703
6.016	681
6.029	689
6.042	651
6.055	696
6.068	686
6.081	689
6.094	663
6.107	667
6.120	683
6.133	695
6.146	672
6.159	696
6.172	697
6.185	690
6.198	692
6.211	733
6.224	688
6.237	711
6.250	670
6.263	713
6.276	689
6.289	672
6.302	738
6.315	723
6.328	694
6.341	685
6.354	719
6.367	724
6.380	746
6.393	709
6.406	747
6.419	761
6.432	767
6.445	711
6.458	694
6.471	746
6.484	726
6.497	747
6.510	748
6.523	711
6.536	740
6.549	782
6.562	760
6.575	754
6.588	749
6.601	758
6.614	755
6.627	730
6.640	756
6.653	762
6.666	771
6.679	793
6.692	787
6.705	764
6.718	743
6.731	721
6.744	749
6.757	784
6.770	788
6.783	756
6.796	755
6.809	790
6.822	764
6.835	753
6.848	757
6.861	715
6.874	732
6.887	774
6.900	741
6.913	741
6.926	758
6.939	774
6.952	779
6.965	765
6.978	758
6.991	721
7.004	720
7.017	721
7.030	706
7.043	694
7.056	694
7.069	663
7.082	714
7.095	692
7.108	717
7.121	691
7.134	660
7.147	672
7.160	712
7.173	683
7.186	699
7.199	703
7.212	680
7.225	690
7.238	680
7.251	650
7.264	689
7.277	689
7.290	675
7.303	678
7.316	661
7.329	642
7.342	661
7.355	677
7.368	659
7.381	651
7.394	667
7.407	670
7.420	669
7.433	649
7.446	671
7.459	668
7.472	689
7.485	687
7.498	631
7.511	649
7.524	659
7.537	628
7.550	651
7.563	656
7.576	611
7.589	672
7.602	634
7.615	645
7.628	659
7.641	636
7.654	648
7.667	663
7.680	648
7.693	663
7.706	671
7.719	733
7.732	729
7.745	777
7.758	793
7.771	763
7.784	783
7.797	710
7.810	689
7.823	641
7.836	646
7.849	637
7.862	621
7.875	651
7.888	642
7.901	647
7.914	644
7.927	611
7.940	603
7.953	639
7.966	632
7.979	608
7.992	632
8.005	661
8.018	635
8.031	633
8.044	608
8.057	607
8.070	631
8.083	626
8.096	644
8.109	654
8.122	637
8.135	642
8.148	643
8.161	640
8.174	671
8.187	699
8.200	747
8.213	754
8.226	752
8.239	834
8.252	862
8.265	949
8.278	1036
8.291	1058
8.304	1015
8.317	943
8.330	857
8.343	785
8.356	765
8.369	732
8.382	706
8.395	669
8.408	653
8.421	657
8.434	680
8.447	664
8.460	664
8.473	711
8.486	696
8.499	695
8.512	734
8.525	767
8.538	750
8.551	770
8.564	734
8.577	805
8.590	812
8.603	893
8.616	948
8.629	990
8.642	1038
8.655	1190
8.668	1258
8.681	1435
8.694	1685
8.707	2108
8.720	2563
8.733	3147
8.746	3876
8.759	4564
8.772	5295
8.785	5605
8.798	5500
8.811	4699
8.824	3902
8.837	2826
8.850	2220
8.863	1821
8.876	1512
8.889	1178
8.902	997
8.915	840
8.928	737
8.941	717
8.954	725
8.967	713
8.980	726
8.993	723
9.006	696
9.019	673
9.032	680
9.045	673
9.058	675
9.071	661
9.084	663
9.097	661
9.110	690
9.123	708
9.136	668
9.149	665
9.162	680
9.175	640
9.188	639
9.201	645
9.214	649
9.227	643
9.240	654
9.253	619
9.266	619
9.279	637
9.292	627
9.305	630
9.318	620
9.331	619
9.344	636
9.357	614
9.370	605
9.383	606
9.396	599
9.409	596
9.422	606
9.435	614
9.448	591
9.461	578
9.474	590
9.487	612
9.500	610
9.513	610
9.526	638
9.539	614
9.552	577
9.565	581
9.578	606
9.591	610
9.604	630
9.617	610
9.630	601
9.643	609
9.656	619
9.669	628
9.682	609
9.695	615
9.708	612
9.721	598
9.734	614
9.747	619
9.760	631
9.773	644
9.786	665
9.799	653
9.812	717
9.825	708
9.838	718
9.851	700
9.864	733
9.877	764
9.890	803
9.903	833
9.916	873
9.929	891
9.942	938
9.955	1010
9.968	1160
9.981	1325
9.994	1586
10.007	1785
10.020	2121
10.033	2643
10.046	3247
10.059	3962
10.072	5030
10.085	6493
10.098	8050
10.111	9816
10.124	11488
10.137	12584
10.150	12710
10.163	11395
10.176	9268
10.189	7292
10.202	5530
10.215	4178
10.228	3095
10.241	2381
10.254	1776
10.267	1326
10.280	1070
10.293	867
10.306	843
10.319	749
10.332	689
10.345	686
10.358	666
10.371	619
10.384	609
10.397	645
10.410	639
10.423	601
10.436	614
10.449	633
10.462	634
10.475	615
10.488	652
10.501	620
10.514	578
10.527	626
10.540	613
10.553	583
10.566	585
10.579	599
10.592	599
10.605	582
10.618	561
10.631	562
10.644	587
10.657	566
10.670	541
10.683	540
10.696	549
10.709	542
10.722	533
10.735	538
10.748	517
10.761	518
10.774	527
10.787	528
10.800	513
10.813	511
10.826	543
10.839	514
10.852	520
10.865	554
10.878	552
10.891	525
10.904	507
10.917	488
10.930	488
10.943	510
10.956	515
10.969	505
10.982	508
10.995	539
11.008	489
11.021	507
11.034	544
11.047	535
11.060	509
11.073	513
11.086	519
11.099	499
11.112	513
11.125	466
11.138	509
11.151	459
11.164	480
11.177	491
11.190	503
11.203	470
11.216	478
11.229	466
11.242	488
11.255	498
11.268	486
11.281	489
11.294	462
11.307	498
11.320	484
11.333	449
11.346	474
11.359	482
11.372	467
11.385	492
11.398	426
11.411	448
11.424	436
11.437	427
11.450	477
11.463	440
11.476	459
11.489	434
11.502	453
11.515	479
11.528	463
11.541	473
11.554	488
11.567	480
11.580	475
11.593	500
11.606	500
11.619	499
11.632	525
11.645	511
11.658	513
11.671	542
11.684	540
11.697	500
11.710	494
11.723	468
11.736	454
11.749	440
11.762	448
11.775	427
11.788	425
11.801	457
11.814	437
11.827	466
11.840	469
11.853	423
11.866	440
11.879	459
11.892	470
11.905	481
11.918	480
11.931	525
11.944	568
11.957	601
11.970	665
11.983	782
11.996	882
12.009	997
12.022	1161
12.035	1360
12.048	1592
12.061	1743
12.074	1753
12.087	1689
12.100	1482
12.113	1211
12.126	1091
12.139	938
12.152	785
12.165	702
12.178	628
12.191	556
12.204	531
12.217	500
12.230	444
12.243	423
12.256	436
12.269	413
12.282	433
12.295	442
12.308	418
12.321	441
12.334	447
12.347	429
12.360	414
12.373	422
12.386	394
12.399	434
12.412	425
12.425	406
12.438	417
12.451	415
12.464	414
12.477	413
12.490	417
12.503	361
12.516	374
12.529	382
12.542	408
12.555	403
12.568	429
12.581	442
12.594	373
12.607	416
12.620	370
12.633	399
12.646	387
12.659	397
12.672	398
12.685	414
12.698	435
12.711	369
12.724	405
12.737	387
12.750	414
12.763	401
12.776	365
12.789	356
12.802	384
12.815	367
12.828	361
12.841	376
12.854	358
12.867	378
12.880	365
12.893	377
12.906	413
12.919	414
12.932	373
12.945	404
12.958	406
12.971	413
12.984	388
12.997	381
13.010	377
13.023	399
13.036	412
13.049	395
13.062	414
13.075	385
13.088	372
13.101	389
13.114	381
13.127	370
13.140	375
13.153	385
13.166	369
13.179	371
13.192	387
13.205	397
13.218	395
13.231	367
13.244	360
13.257	377
13.270	383
13.283	387
13.296	381
13.309	386
13.322	396
13.335	380
13.348	360
13.361	367
13.374	399
13.387	402
13.400	371
13.413	374
13.426	381
13.439	355
13.452	366
13.465	371
13.478	343
13.491	370
13.504	367
13.517	338
13.530	338
13.543	359
13.556	363
13.569	343
13.582	368
13.595	366
13.608	360
13.621	381
13.634	356
13.647	344
13.660	358
13.673	364
13.686	361
13.699	385
13.712	363
13.725	345
13.738	367
13.751	355
13.764	376
13.777	357
13.790	338
13.803	367
13.816	352
13.829	373
13.842	375
13.855	361
13.868	351
13.881	359
13.894	365
13.907	374
13.920	369
13.933	376
13.946	372
13.959	383
13.972	348
13.985	376
13.998	363
14.011	361
14.024	374
14.037	335
14.050	366
14.063	329
14.076	355
14.089	364
14.102	345
14.115	338
14.128	333
14.141	365
14.154	364
14.167	400
14.180	410
14.193	365
14.206	372
14.219	402
14.232	401
14.245	431
14.258	439
14.271	490
14.284	567
14.297	601
14.310	660
14.323	739
14.336	807
14.349	889
14.362	989
14.375	1116
14.388	1156
14.401	1131
14.414	1058
14.427	1031
14.440	978
14.453	863
14.466	746
14.479	647
14.492	644
14.505	617
14.518	554
14.531	522
14.544	512
14.557	502
14.570	488
14.583	507
14.596	508
14.609	494
14.622	558
14.635	651
14.648	730
14.661	826
14.674	938
14.687	989
14.700	1019
14.713	1045
14.726	971
14.739	861
14.752	777
14.765	710
14.778	628
14.791	587
14.804	553
14.817	548
14.830	519
14.843	466
14.856	435
14.869	430
14.882	380
14.895	357
14.908	364
14.921	386
14.934	352
14.947	348
14.960	365
14.973	335
14.986	362
14.999	348
15.012	348
15.025	313
15.038	326
15.051	370
15.064	368
15.077	327
15.090	340
15.103	363
15.116	354
15.129	332
15.142	350
15.155	351
15.168	329
15.181	336
15.194	344
15.207	335
15.220	300
15.233	315
15.246	336
15.259	380
15.272	335
15.285	368
15.298	344
15.311	339
15.324	349
15.337	363
15.350	346
15.363	335
15.376	367
15.389	376
15.402	377
15.415	383
15.428	403
15.441	417
15.454	471
15.467	504
15.480	550
15.493	673
15.506	798
15.519	881
15.532	1085
15.545	1314
15.558	1520
15.571	1655
15.584	1687
15.597	1782
15.610	1724
15.623	1593
15.636	1351
15.649	1117
15.662	894
15.675	694
15.688	559
15.701	504
15.714	428
15.727	409
15.740	380
15.753	373
15.766	367
15.779	368
15.792	351
15.805	339
15.818	349
15.831	328
15.844	321
15.857	332
15.870	331
15.883	334
15.896	324
15.909	304
15.922	301
15.935	324
15.948	341
15.961	322
15.974	315
15.987	319
16.000	327
16.013	348
16.026	331
16.039	320
16.052	338
16.065	339
16.078	324
16.091	314
16.104	332
16.117	347
16.130	331
16.143	311
16.156	300
16.169	330
16.182	326
16.195	276
16.208	288
16.221	325
16.234	311
16.247	309
16.260	317
16.273	312
16.286	318
16.299	328
16.312	326
16.325	349
16.338	329
16.351	322
16.364	290
16.377	311
16.390	339
16.403	338
16.416	351
16.429	312
16.442	308
16.455	312
16.468	291
16.481	297
16.494	319
16.507	333
16.520	342
16.533	353
16.546	358
16.559	344
16.572	330
16.585	347
16.598	371
16.611	368
16.624	417
16.637	420
16.650	394
16.663	445
16.676	419
16.689	408
16.702	421
16.715	377
16.728	420
16.741	398
16.754	444
16.767	469
16.780	524
16.793	519
16.806	553
16.819	575
16.832	591
16.845	611
16.858	637
16.871	649
16.884	646
16.897	655
16.910	599
16.923	592
16.936	543
16.949	528
16.962	498
16.975	449
16.988	402
17.001	396
17.014	378
17.027	371
17.040	365
17.053	358
17.066	332
17.079	315
17.092	341
17.105	355
17.118	351
17.131	318
17.144	313
17.157	331
17.170	340
17.183	337
17.196	356
17.209	348
17.222	331
17.235	329
17.248	323
17.261	325
17.274	330
17.287	342
17.300	348
17.313	342
17.326	337
17.339	340
17.352	340
17.365	332
17.378	338
17.391	347
17.404	367
17.417	405
17.430	424
17.443	421
17.456	445
17.469	497
17.482	542
17.495	587
17.508	680
17.521	816
17.534	900
17.547	1042
17.560	1149
17.573	1258
17.586	1310
17.599	1332
17.612	1294
17.625	1255
17.638	1176
17.651	1151
17.664	1025
17.677	991
17.690	926
17.703	824
17.716	786
17.729	713
17.742	651
17.755	618
17.768	588
17.781	618
17.794	609
17.807	563
17.820	517
17.833	531
17.846	450
17.859	425
17.872	426
17.885	380
17.898	363
17.911	334
17.924	375
17.937	326
17.950	324
17.963	333
17.976	337
17.989	315
18.002	325
18.015	320
18.028	314
18.041	327
18.054	317
18.067	341
18.080	320
18.093	314
18.106	329
18.119	313
18.132	325
18.145	338
18.158	319
18.171	309
18.184	324
18.197	326
18.210	366
18.223	356
18.236	338
18.249	338
18.262	346
18.275	355
18.288	322
18.301	340
18.314	359
18.327	357
18.340	364
18.353	333
18.366	328
18.379	329
18.392	348
18.405	346
18.418	325
18.431	336
18.444	319
18.457	303
18.470	294
18.483	314
18.496	334
18.509	317
18.522	323
18.535	339
18.548	327
18.561	304
18.574	294
18.587	299
18.600	301
18.613	305
18.626	318
18.639	320
18.652	325
18.665	330
18.678	334
18.691	342
18.704	321
18.717	322
18.730	342
18.743	332
18.756	316
18.769	322
18.782	337
18.795	327
18.808	343
18.821	307
18.834	325
18.847	333
18.860	326
18.873	343
18.886	336
18.899	360
18.912	316
18.925	342
18.938	334
18.951	318
18.964	330
18.977	333
18.990	327
19.003	347
19.016	338
19.029	326
19.042	298
19.055	319
19.068	319
19.081	318
19.094	324
19.107	300
19.120	347
19.133	361
19.146	330
19.159	318
19.172	313
19.185	312
19.198	326
19.211	309
19.224	318
19.237	339
19.250	316
19.263	302
19.276	340
19.289	339
19.302	321
19.315	342
19.328	322
19.341	323
19.354	337
19.367	356
19.380	382
19.393	378
19.406	348
19.419	385
19.432	390
19.445	380
19.458	371
19.471	390
19.484	415
19.497	416
19.510	394
19.523	369
19.536	346
19.549	378
19.562	381
19.575	352
19.588	319
19.601	328
19.614	327
19.627	335
19.640	351
19.653	332
19.666	332
19.679	332
19.692	328
19.705	338
19.718	344
19.731	317
19.744	302
19.757	317
19.770	336
19.783	344
19.796	347
19.809	331
19.822	322
19.835	333
19.848	338
19.861	317
19.874	298
19.887	315
19.900	332
19.913	335
19.926	335
19.939	318
19.952	337
19.965	360
19.978	325
19.991	315
20.004	339
20.017	344
20.030	335
20.043	341
20.056	329
20.069	345
20.082	368
20.095	336
20.108	327
20.121	342
20.134	346
20.147	311
20.160	341
20.173	339
20.186	358
20.199	350
20.212	379
20.225	358
20.238	333
20.251	341
20.264	364
20.277	366
20.290	363
20.303	350
20.316	392
20.329	389
20.342	399
20.355	413
20.368	420
20.381	444
20.394	438
20.407	446
20.420	474
20.433	402
20.446	420
20.459	429
20.472	444
20.485	449
20.498	385
20.511	422
20.524	426
20.537	421
20.550	445
20.563	395
20.576	408
20.589	415
20.602	423
20.615	439
20.628	462
20.641	496
20.654	496
20.667	535
20.680	525
20.693	617
20.706	606
20.719	604
20.732	588
20.745	588
20.758	580
20.771	523
20.784	479
20.797	380
20.810	427
20.823	430
20.836	364
20.849	388
20.862	389
20.875	352
20.888	375
20.901	372
20.914	360
20.927	359
20.940	366
20.953	366
20.966	355
20.979	354
20.992	358
21.005	359
21.018	357
21.031	346
21.044	368
21.057	388
21.070	374
21.083	359
21.096	356
21.109	361
21.122	361
21.135	371
21.148	368
21.161	365
21.174	360
21.187	352
21.200	374
21.213	377
21.226	352
21.239	350
21.252	355
21.265	359
21.278	372
21.291	374
21.304	371
21.317	357
21.330	361
21.343	398
21.356	411
21.369	393
21.382	368
21.395	367
21.408	348
21.421	357
21.434	366
21.447	349
21.460	366
21.473	361
21.486	386
21.499	371
21.512	379
21.525	365
21.538	381
21.551	385
21.564	381
21.577	350
21.590	370
21.603	331
21.616	378
21.629	361
21.642	344
21.655	331
21.668	369
21.681	350
21.694	372
21.707	359
21.720	396
21.733	357
21.746	354
21.759	362
21.772	367
21.785	345
21.798	369
21.811	387
21.824	356
21.837	348
21.850	391
21.863	402
21.876	330
21.889	378
21.902	403
21.915	383
21.928	410
21.941	375
21.954	373
21.967	380
21.980	415
21.993	414
22.006	433
22.019	417
22.032	399
22.045	458
22.058	482
22.071	554
22.084	593
22.097	624
22.110	653
22.123	696
22.136	719
22.149	863
22.162	936
22.175	973
22.188	1052
22.201	1115
22.214	1161
22.227	1301
22.240	1324
22.253	1326
22.266	1397
22.279	1457
22.292	1452
22.305	1421
22.318	1362
22.331	1279
22.344	1200
22.357	1052
22.370	992
22.383	942
22.396	876
22.409	774
22.422	700
22.435	684
22.448	651
22.461	618
22.474	583
22.487	553
22.500	533
22.513	491
22.526	470
22.539	478
22.552	450
22.565	412
22.578	415
22.591	412
22.604	391
22.617	400
22.630	411
22.643	417
22.656	393
22.669	368
22.682	415
22.695	416
22.708	386
22.721	395
22.734	427
22.747	434
22.760	419
22.773	481
22.786	521
22.799	561
22.812	604
22.825	695
22.838	729
22.851	755
22.864	826
22.877	841
22.890	893
22.903	948
22.916	915
22.929	831
22.942	750
22.955	713
22.968	751
22.981	706
22.994	651
23.007	617
23.020	621
23.033	662
23.046	591
23.059	586
23.072	548
23.085	512
23.098	550
23.111	489
23.124	441
23.137	478
23.150	518
23.163	435
23.176	466
23.189	403
23.202	407
23.215	338
23.228	419
23.241	371
23.254	382
23.267	375
23.280	382
23.293	372
23.306	388
23.319	362
23.332	378
23.345	373
23.358	380
23.371	342
23.384	371
23.397	387
23.410	424
23.423	468
23.436	486
23.449	519
23.462	525
23.475	554
23.488	551
23.501	546
23.514	539
23.527	537
23.540	467
23.553	465
23.566	466
23.579	424
23.592	399
23.605	401
23.618	373
23.631	372
23.644	406
23.657	415
23.670	401
23.683	431
23.696	460
23.709	490
23.722	545
23.735	589
23.748	647
23.761	700
23.774	759
23.787	844
23.800	886
23.813	962
23.826	1045
23.839	1116
23.852	1126
23.865	1010
23.878	916
23.891	870
23.904	872
23.917	853
23.930	776
23.943	714
23.956	680
23.969	612
23.982	544
23.995	512
24.008	476
24.021	494
24.034	491
24.047	486
24.060	454
24.073	437
24.086	413
24.099	378
24.112	359
24.125	353
24.138	356
24.151	357
24.164	359
24.177	362
24.190	329
24.203	315
24.216	323
24.229	343
24.242	343
24.255	326
24.268	311
24.281	307
24.294	302
24.307	299
24.320	348
24.333	330
24.346	316
24.359	340
24.372	345
24.385	363
24.398	315
24.411	338
24.424	341
24.437	316
24.450	350
24.463	323
24.476	337
24.489	321
24.502	327
24.515	330
24.528	324
24.541	349
24.554	346
24.567	336
24.580	305
24.593	361
24.606	334
24.619	330
24.632	329
24.645	327
24.658	338
24.671	321
24.684	332
24.697	331
24.710	338
24.723	325
24.736	338
24.749	319
24.762	335
24.775	355
24.788	342
24.801	347
24.814	346
24.827	332
24.840	346
24.853	343
24.866	362
24.879	400
24.892	435
24.905	453
24.918	454
24.931	471
24.944	507
24.957	559
24.970	571
24.983	583
24.996	638
25.009	671
25.022	718
25.035	788
25.048	809
25.061	840
25.074	874
25.087	884
25.100	904
25.113	899
25.126	885
25.139	865
25.152	856
25.165	850
25.178	848
25.191	831
25.204	796
25.217	826
25.230	831
25.243	843
25.256	937
25.269	1019
25.282	1021
25.295	1022
25.308	996
25.321	967
25.334	896
25.347	879
25.360	842
25.373	783
25.386	741
25.399	695
25.412	633
25.425	584
25.438	568
25.451	544
25.464	524
25.477	528
25.490	474
25.503	477
25.516	477
25.529	463
25.542	453
25.555	428
25.568	438
25.581	446
25.594	415
25.607	499
25.620	468
25.633	487
25.646	550
25.659	547
25.672	558
25.685	659
25.698	716
25.711	781
25.724	697
25.737	760
25.750	744
25.763	790
25.776	754
25.789	737
25.802	713
25.815	699
25.828	588
25.841	636
25.854	584
25.867	558
25.880	543
25.893	518
25.906	549
25.919	523
25.932	471
25.945	455
25.958	461
25.971	459
25.984	412
25.997	466
26.010	425
26.023	421
26.036	403
26.049	402
26.062	387
26.075	360
26.088	335
26.101	334
26.114	337
26.127	333
26.140	327
26.153	307
26.166	294
26.179	299
26.192	333
26.205	346
26.218	349
26.231	318
26.244	312
26.257	294
26.270	299
26.283	320
26.296	311
26.309	306
26.322	319
26.335	319
26.348	301
26.361	299
26.374	303
26.387	290
26.400	302
26.413	329
26.426	314
26.439	298
26.452	314
26.465	325
26.478	335
26.491	351
26.504	357
26.517	363
26.530	385
26.543	411
26.556	437
26.569	475
26.582	503
26.595	553
26.608	613
26.621	609
26.634	609
26.647	676
26.660	666
26.673	660
26.686	638
26.699	614
26.712	606
26.725	563
26.738	516
26.751	509
26.764	495
26.777	457
26.790	413
26.803	415
26.816	387
26.829	397
26.842	366
26.855	362
26.868	354
26.881	339
26.894	328
26.907	324
26.920	302
26.933	297
26.946	305
26.959	303
26.972	281
26.985	290
26.998	301
27.011	293
27.024	310
27.037	288
27.050	272
27.063	285
27.076	298
27.089	287
27.102	297
27.115	289
27.128	268
27.141	285
27.154	295
27.167	275
27.180	274
27.193	301
27.206	274
27.219	252
27.232	279
27.245	304
27.258	288
27.271	269
27.284	277
27.297	271
27.310	253
27.323	248
27.336	267
27.349	285
27.362	291
27.375	289
27.388	300
27.401	272
27.414	279
27.427	292
27.440	282
27.453	281
27.466	280
27.479	279
27.492	274
27.505	290
27.518	293
27.531	304
27.544	338
27.557	328
27.570	319
27.583	348
27.596	371
27.609	364
27.622	366
27.635	398
27.648	437
27.661	427
27.674	444
27.687	471
27.700	483
27.713	503
27.726	503
27.739	473
27.752	449
27.765	454
27.778	467
27.791	472
27.804	462
27.817	429
27.830	410
27.843	431
27.856	425
27.869	393
27.882	398
27.895	388
27.908	357
27.921	347
27.934	344
27.947	306
27.960	284
27.973	313
27.986	305
27.999	306
28.012	294
28.025	313
28.038	301
28.051	266
28.064	247
28.077	247
28.090	270
28.103	276
28.116	228
28.129	230
28.142	265
28.155	245
28.168	248
28.181	259
28.194	268
28.207	290
28.220	237
28.233	236
28.246	271
28.259	242
28.272	255
28.285	247
28.298	286
28.311	271
28.324	265
28.337	256
28.350	247
28.363	264
28.376	258
28.389	286
28.402	249
28.415	273
28.428	296
28.441	250
28.454	236
28.467	262
28.480	279
28.493	269
28.506	268
28.519	263
28.532	245
28.545	266
28.558	275
28.571	250
28.584	241
28.597	262
28.610	267
28.623	265
28.636	259
28.649	246
28.662	242
28.675	259
28.688	238
28.701	243
28.714	246
28.727	256
28.740	257
28.753	266
28.766	249
28.779	257
28.792	246
28.805	233
28.818	236
28.831	241
28.844	270
28.857	262
28.870	261
28.883	281
28.896	256
28.909	235
28.922	251
28.935	267
28.948	281
28.961	285
28.974	282
28.987	273
29.000	281
29.013	296
29.026	297
29.039	305
29.052	304
29.065	298
29.078	314
29.091	331
29.104	349
29.117	355
29.130	374
29.143	417
29.156	428
29.169	462
29.182	476
29.195	474
29.208	495
29.221	519
29.234	528
29.247	519
29.260	523
29.273	530
29.286	491
29.299	490
29.312	464
29.325	454
29.338	412
29.351	387
29.364	383
29.377	393
29.390	389
29.403	353
29.416	359
29.429	376
29.442	343
29.455	306
29.468	316
29.481	307
29.494	315
[truncated: 3,500 more rows]

## Sheet: 600ºC
3.507	1078
3.520	1045
3.533	994
3.546	1040
3.559	1015
3.572	941
3.585	914
3.598	932
3.611	927
3.624	951
3.637	960
3.650	918
3.663	895
3.676	914
3.689	905
3.702	906
3.715	955
3.728	904
3.741	891
3.754	872
3.767	827
3.780	866
3.793	878
3.806	875
3.819	876
3.832	898
3.845	875
3.858	853
3.871	866
3.884	852
3.897	875
3.910	839
3.923	849
3.936	816
3.949	854
3.962	822
3.975	799
3.988	827
4.001	836
4.014	847
4.027	838
4.040	826
4.053	827
4.066	807
4.079	803
4.092	809
4.105	798
4.118	784
4.131	816
4.144	827
4.157	809
4.170	822
4.183	815
4.196	816
4.209	828
4.222	828
4.235	849
4.248	830
4.261	793
4.274	783
4.287	789
4.300	816
4.313	816
4.326	833
4.339	853
4.352	815
4.365	787
4.378	759
4.391	799
4.404	802
4.417	778
4.430	753
4.443	744
4.456	769
4.469	799
4.482	770
4.495	747
4.508	789
4.521	774
4.534	797
4.547	816
4.560	817
4.573	807
4.586	797
4.599	860
4.612	825
4.625	746
4.638	774
4.651	764
4.664	786
4.677	712
4.690	753
4.703	768
4.716	772
4.729	767
4.742	787
4.755	787
4.768	759
4.781	732
4.794	747
4.807	757
4.820	723
4.833	740
4.846	762
4.859	773
4.872	792
4.885	765
4.898	711
4.911	782
4.924	737
4.937	767
4.950	763
4.963	718
4.976	745
4.989	719
5.002	779
5.015	789
5.028	772
5.041	725
5.054	768
5.067	745
5.080	725
5.093	702
5.106	704
5.119	681
5.132	729
5.145	735
5.158	744
5.171	734
5.184	708
5.197	739
5.210	761
5.223	727
5.236	741
5.249	744
5.262	713
5.275	711
5.288	743
5.301	732
5.314	719
5.327	724
5.340	718
5.353	733
5.366	754
5.379	737
5.392	722
5.405	730
5.418	707
5.431	696
5.444	688
5.457	670
5.470	692
5.483	725
5.496	724
5.509	713
5.522	721
5.535	724
5.548	704
5.561	662
5.574	651
5.587	671
5.600	684
5.613	684
5.626	672
5.639	673
5.652	670
5.665	666
5.678	661
5.691	621
5.704	679
5.717	711
5.730	677
5.743	712
5.756	715
5.769	707
5.782	726
5.795	700
5.808	705
5.821	749
5.834	686
5.847	674
5.860	685
5.873	647
5.886	717
5.899	741
5.912	680
5.925	707
5.938	702
5.951	696
5.964	722
5.977	699
5.990	670
6.003	713
6.016	696
6.029	749
6.042	676
6.055	666
6.068	746
6.081	699
6.094	658
6.107	689
6.120	678
6.133	706
6.146	691
6.159	671
6.172	696
6.185	682
6.198	669
6.211	687
6.224	677
6.237	679
6.250	696
6.263	699
6.276	734
6.289	726
6.302	783
6.315	721
6.328	711
6.341	735
6.354	748
6.367	722
6.380	699
6.393	725
6.406	724
6.419	740
6.432	719
6.445	759
6.458	740
6.471	748
6.484	747
6.497	773
6.510	789
6.523	766
6.536	761
6.549	777
6.562	796
6.575	774
6.588	748
6.601	768
6.614	797
6.627	807
6.640	775
6.653	749
6.666	764
6.679	793
6.692	790
6.705	767
6.718	799
6.731	797
6.744	759
6.757	781
6.770	784
6.783	782
6.796	776
6.809	771
6.822	767
6.835	752
6.848	772
6.861	768
6.874	770
6.887	781
6.900	789
6.913	800
6.926	779
6.939	771
6.952	794
6.965	779
6.978	773
6.991	768
7.004	738
7.017	741
7.030	759
7.043	754
7.056	742
7.069	719
7.082	723
7.095	743
7.108	710
7.121	693
7.134	716
7.147	713
7.160	718
7.173	696
7.186	677
7.199	732
7.212	654
7.225	720
7.238	709
7.251	663
7.264	705
7.277	698
7.290	700
7.303	638
7.316	682
7.329	689
7.342	704
7.355	664
7.368	648
7.381	673
7.394	632
7.407	639
7.420	719
7.433	623
7.446	636
7.459	677
7.472	648
7.485	657
7.498	719
7.511	670
7.524	646
7.537	680
7.550	655
7.563	639
7.576	660
7.589	685
7.602	607
7.615	666
7.628	671
7.641	678
7.654	651
7.667	685
7.680	683
7.693	722
7.706	713
7.719	704
7.732	709
7.745	687
7.758	655
7.771	640
7.784	625
7.797	617
7.810	668
7.823	671
7.836	638
7.849	633
7.862	627
7.875	637
7.888	658
7.901	666
7.914	659
7.927	641
7.940	680
7.953	680
7.966	650
7.979	647
7.992	655
8.005	665
8.018	660
8.031	620
8.044	610
8.057	622
8.070	639
8.083	659
8.096	653
8.109	643
8.122	642
8.135	654
8.148	695
8.161	713
8.174	714
8.187	727
8.200	708
8.213	744
8.226	817
8.239	822
8.252	874
8.265	963
8.278	1022
8.291	1046
8.304	1017
8.317	944
8.330	928
8.343	855
8.356	807
8.369	749
8.382	710
8.395	643
8.408	673
8.421	691
8.434	681
8.447	673
8.460	694
8.473	702
8.486	704
8.499	727
8.512	729
8.525	733
8.538	743
8.551	801
8.564	784
8.577	813
8.590	827
8.603	911
8.616	941
8.629	975
8.642	1108
8.655	1239
8.668	1354
8.681	1576
8.694	1860
8.707	2110
8.720	2616
8.733	3355
8.746	3891
8.759	4726
8.772	5426
8.785	5668
8.798	5840
8.811	5522
8.824	4461
8.837	3681
8.850	2851
8.863	2214
8.876	1652
8.889	1377
8.902	1084
8.915	944
8.928	856
8.941	746
8.954	728
8.967	726
8.980	727
8.993	729
9.006	713
9.019	690
9.032	663
9.045	664
9.058	707
9.071	698
9.084	695
9.097	676
9.110	688
9.123	701
9.136	709
9.149	730
9.162	730
9.175	705
9.188	730
9.201	697
9.214	671
9.227	667
9.240	657
9.253	637
9.266	649
9.279	658
9.292	645
9.305	632
9.318	625
9.331	640
9.344	666
9.357	650
9.370	633
9.383	638
9.396	637
9.409	644
9.422	638
9.435	596
9.448	603
9.461	637
9.474	639
9.487	633
9.500	614
9.513	634
9.526	641
9.539	636
9.552	640
9.565	639
9.578	615
9.591	596
9.604	636
9.617	635
9.630	626
9.643	591
9.656	606
9.669	646
9.682	691
9.695	642
9.708	615
9.721	645
9.734	654
9.747	640
9.760	659
9.773	658
9.786	659
9.799	693
9.812	701
9.825	697
9.838	735
9.851	773
9.864	763
9.877	786
9.890	828
9.903	830
9.916	836
9.929	907
9.942	918
9.955	1012
9.968	1222
9.981	1375
9.994	1545
10.007	1769
10.020	2008
10.033	2438
10.046	3203
10.059	3927
10.072	4957
10.085	6162
10.098	7702
10.111	9290
10.124	10788
10.137	12227
10.150	12855
10.163	12452
10.176	11480
10.189	9585
10.202	7933
10.215	6065
10.228	4456
10.241	3377
10.254	2382
10.267	1754
10.280	1289
10.293	1010
10.306	961
10.319	857
10.332	804
10.345	777
10.358	753
10.371	711
10.384	695
10.397	705
10.410	653
10.423	665
10.436	645
10.449	656
10.462	630
10.475	624
10.488	625
10.501	625
10.514	613
10.527	610
10.540	618
10.553	630
10.566	632
10.579	617
10.592	611
10.605	612
10.618	606
10.631	591
10.644	592
10.657	596
10.670	600
10.683	580
10.696	564
10.709	558
10.722	554
10.735	565
10.748	563
10.761	539
10.774	540
10.787	553
10.800	526
10.813	527
10.826	547
10.839	543
10.852	519
10.865	528
10.878	538
10.891	521
10.904	531
10.917	523
10.930	542
10.943	548
10.956	516
10.969	508
10.982	508
10.995	526
11.008	532
11.021	559
11.034	547
11.047	522
11.060	495
11.073	488
11.086	486
11.099	509
11.112	485
11.125	461
11.138	522
11.151	501
11.164	521
11.177	506
11.190	432
11.203	490
11.216	504
11.229	486
11.242	481
11.255	492
11.268	474
11.281	474
11.294	493
11.307	433
11.320	483
11.333	487
11.346	481
11.359	418
11.372	443
11.385	429
11.398	474
11.411	493
11.424	476
11.437	480
11.450	481
11.463	509
11.476	488
11.489	442
11.502	459
11.515	470
11.528	510
11.541	500
11.554	502
11.567	510
11.580	568
11.593	572
11.606	606
11.619	621
11.632	621
11.645	572
11.658	526
11.671	505
11.684	523
11.697	484
11.710	438
11.723	420
11.736	462
11.749	453
11.762	469
11.775	474
11.788	464
11.801	448
11.814	461
11.827	469
11.840	462
11.853	450
11.866	462
11.879	459
11.892	480
11.905	508
11.918	500
11.931	529
11.944	559
11.957	579
11.970	611
11.983	676
11.996	755
12.009	860
12.022	988
12.035	1130
12.048	1277
12.061	1408
12.074	1555
12.087	1597
12.100	1500
12.113	1353
12.126	1215
12.139	1095
12.152	920
12.165	785
12.178	687
12.191	633
12.204	556
12.217	494
12.230	485
12.243	493
12.256	473
12.269	474
12.282	461
12.295	432
12.308	430
12.321	435
12.334	418
12.347	411
12.360	423
12.373	412
12.386	426
12.399	393
12.412	385
12.425	405
12.438	417
12.451	396
12.464	391
12.477	401
12.490	399
12.503	416
12.516	407
12.529	448
12.542	374
12.555	372
12.568	390
12.581	374
12.594	389
12.607	395
12.620	429
12.633	389
12.646	398
12.659	425
12.672	378
12.685	376
12.698	426
12.711	380
12.724	405
12.737	414
12.750	410
12.763	427
12.776	389
12.789	382
12.802	397
12.815	366
12.828	403
12.841	374
12.854	417
12.867	378
12.880	378
12.893	364
12.906	387
12.919	389
12.932	381
12.945	372
12.958	379
12.971	424
12.984	407
12.997	384
13.010	383
13.023	384
13.036	386
13.049	391
13.062	374
13.075	379
13.088	363
13.101	378
13.114	373
13.127	352
13.140	359
13.153	387
13.166	385
13.179	350
13.192	356
13.205	366
13.218	377
13.231	362
13.244	381
13.257	401
13.270	399
13.283	403
13.296	395
13.309	358
13.322	343
13.335	367
13.348	378
13.361	383
13.374	363
13.387	364
13.400	395
13.413	371
13.426	374
13.439	393
13.452	369
13.465	371
13.478	367
13.491	360
13.504	366
13.517	347
13.530	344
13.543	366
13.556	364
13.569	388
13.582	384
13.595	387
13.608	378
13.621	352
13.634	357
13.647	370
13.660	368
13.673	369
13.686	342
13.699	346
13.712	336
13.725	370
13.738	384
13.751	388
13.764	344
13.777	349
13.790	366
13.803	348
13.816	375
13.829	349
13.842	372
13.855	357
13.868	366
13.881	334
13.894	365
13.907	350
13.920	362
13.933	372
13.946	382
13.959	333
13.972	327
13.985	321
13.998	332
14.011	366
14.024	364
14.037	377
14.050	347
14.063	333
14.076	376
14.089	389
14.102	373
14.115	358
14.128	361
14.141	369
14.154	396
14.167	392
14.180	402
14.193	362
14.206	375
14.219	367
14.232	388
14.245	441
14.258	451
14.271	477
14.284	511
14.297	553
14.310	591
14.323	692
14.336	725
14.349	806
14.362	884
14.375	940
14.388	1056
14.401	1133
14.414	1193
14.427	1137
14.440	1097
14.453	1065
14.466	969
14.479	845
14.492	739
14.505	676
14.518	621
14.531	586
14.544	542
14.557	521
14.570	517
14.583	490
14.596	489
14.609	515
14.622	532
14.635	589
14.648	663
14.661	719
14.674	798
14.687	886
14.700	961
14.713	1018
14.726	1002
14.739	932
14.752	892
14.765	830
14.778	735
14.791	684
14.804	622
14.817	563
14.830	536
14.843	497
14.856	474
14.869	413
14.882	383
14.895	381
14.908	377
14.921	374
14.934	368
14.947	373
14.960	347
14.973	343
14.986	358
14.999	324
15.012	346
15.025	356
15.038	377
15.051	350
15.064	349
15.077	336
15.090	353
15.103	354
15.116	340
15.129	342
15.142	371
15.155	332
15.168	328
15.181	334
15.194	331
15.207	349
15.220	341
15.233	347
15.246	341
15.259	354
15.272	381
15.285	356
15.298	380
15.311	377
15.324	365
15.337	348
15.350	366
15.363	382
15.376	380
15.389	422
15.402	401
15.415	467
15.428	524
15.441	579
15.454	688
15.467	788
15.480	950
15.493	1120
15.506	1367
15.519	1540
15.532	1684
15.545	1643
15.558	1605
15.571	1449
15.584	1300
15.597	1110
15.610	936
15.623	819
15.636	676
15.649	588
15.662	603
15.675	528
15.688	476
15.701	466
15.714	428
15.727	406
15.740	391
15.753	369
15.766	365
15.779	344
15.792	316
15.805	327
15.818	326
15.831	325
15.844	313
15.857	319
15.870	329
15.883	337
15.896	345
15.909	345
15.922	329
15.935	338
15.948	335
15.961	315
15.974	339
15.987	330
16.000	312
16.013	316
16.026	305
16.039	317
16.052	336
16.065	337
16.078	332
16.091	325
16.104	320
16.117	311
16.130	310
16.143	336
16.156	319
16.169	301
16.182	300
16.195	292
16.208	329
16.221	350
16.234	311
16.247	311
16.260	332
16.273	336
16.286	323
16.299	333
16.312	314
16.325	317
16.338	325
16.351	325
16.364	324
16.377	310
16.390	307
16.403	327
16.416	339
16.429	325
16.442	307
16.455	331
16.468	322
16.481	318
16.494	331
16.507	336
16.520	312
16.533	331
16.546	338
16.559	344
16.572	341
16.585	358
16.598	371
16.611	375
16.624	395
16.637	386
16.650	425
16.663	451
16.676	465
16.689	474
16.702	462
16.715	434
16.728	402
16.741	397
16.754	449
16.767	440
16.780	459
16.793	502
16.806	510
16.819	534
16.832	555
16.845	559
16.858	595
16.871	649
16.884	627
16.897	616
16.910	596
16.923	623
16.936	602
16.949	549
16.962	529
16.975	460
16.988	423
17.001	412
17.014	397
17.027	384
17.040	361
17.053	333
17.066	334
17.079	335
17.092	342
17.105	347
17.118	340
17.131	334
17.144	332
17.157	326
17.170	325
17.183	335
17.196	338
17.209	336
17.222	324
17.235	307
17.248	316
17.261	320
17.274	317
17.287	314
17.300	321
17.313	341
17.326	336
17.339	325
17.352	328
17.365	345
17.378	353
17.391	348
17.404	348
17.417	376
17.430	393
17.443	380
17.456	397
17.469	438
17.482	480
17.495	514
17.508	570
17.521	640
17.534	732
17.547	815
17.560	844
17.573	902
17.586	972
17.599	1024
17.612	1084
17.625	1068
17.638	1085
17.651	1080
17.664	1055
17.677	999
17.690	1002
17.703	861
17.716	797
17.729	739
17.742	679
17.755	614
17.768	621
17.781	572
17.794	580
17.807	619
17.820	606
17.833	577
17.846	596
17.859	567
17.872	596
17.885	557
17.898	575
17.911	589
17.924	572
17.937	561
17.950	601
17.963	588
17.976	519
17.989	524
18.002	541
18.015	477
18.028	451
18.041	427
18.054	404
18.067	325
18.080	362
18.093	378
18.106	372
18.119	345
18.132	343
18.145	332
18.158	365
18.171	354
18.184	324
18.197	316
18.210	325
18.223	356
18.236	360
18.249	354
18.262	353
18.275	360
18.288	337
18.301	331
18.314	327
18.327	324
18.340	321
18.353	307
18.366	330
18.379	328
18.392	318
18.405	359
18.418	324
18.431	317
18.444	321
18.457	319
18.470	317
18.483	310
18.496	316
18.509	302
18.522	302
18.535	319
18.548	320
18.561	323
18.574	333
18.587	323
18.600	319
18.613	329
18.626	324
18.639	329
18.652	333
18.665	311
18.678	302
18.691	318
18.704	314
18.717	327
18.730	341
18.743	337
18.756	319
18.769	303
18.782	341
18.795	337
18.808	329
18.821	334
18.834	331
18.847	347
18.860	328
18.873	325
18.886	340
18.899	357
18.912	353
18.925	332
18.938	330
18.951	355
18.964	337
18.977	368
18.990	322
19.003	328
19.016	354
19.029	316
19.042	319
19.055	314
19.068	313
19.081	309
19.094	310
19.107	334
19.120	311
19.133	293
19.146	300
19.159	318
19.172	349
19.185	328
19.198	291
19.211	333
19.224	324
19.237	352
19.250	344
19.263	352
19.276	334
19.289	311
19.302	304
19.315	319
19.328	325
19.341	340
19.354	389
19.367	362
19.380	347
19.393	348
19.406	364
19.419	335
19.432	371
19.445	364
19.458	359
19.471	381
19.484	389
19.497	384
19.510	404
19.523	381
19.536	373
19.549	375
19.562	360
19.575	362
19.588	372
19.601	344
19.614	340
19.627	321
19.640	329
19.653	330
19.666	342
19.679	341
19.692	313
19.705	323
19.718	327
19.731	333
19.744	342
19.757	360
19.770	351
19.783	351
19.796	349
19.809	342
19.822	360
19.835	341
19.848	304
19.861	295
19.874	318
19.887	331
19.900	328
19.913	314
19.926	316
19.939	335
19.952	312
19.965	319
19.978	328
19.991	311
20.004	330
20.017	336
20.030	322
20.043	340
20.056	344
20.069	320
20.082	328
20.095	344
20.108	343
20.121	347
20.134	338
20.147	351
20.160	351
20.173	358
20.186	364
20.199	359
20.212	341
20.225	330
20.238	342
20.251	339
20.264	372
20.277	388
20.290	390
20.303	346
20.316	376
20.329	346
20.342	410
20.355	388
20.368	402
20.381	404
20.394	407
20.407	410
20.420	426
20.433	455
20.446	429
20.459	444
20.472	438
20.485	465
20.498	447
20.511	469
20.524	458
20.537	509
20.550	558
20.563	581
20.576	601
20.589	640
20.602	656
20.615	667
20.628	618
20.641	588
20.654	558
20.667	536
20.680	490
20.693	429
20.706	398
20.719	391
20.732	366
20.745	360
20.758	386
20.771	383
20.784	370
20.797	365
20.810	372
20.823	363
20.836	344
20.849	359
20.862	345
20.875	333
20.888	365
20.901	370
20.914	363
20.927	383
20.940	395
20.953	371
20.966	360
20.979	366
20.992	369
21.005	347
21.018	328
21.031	366
21.044	390
21.057	375
21.070	382
21.083	361
21.096	347
21.109	345
21.122	360
21.135	369
21.148	362
21.161	368
21.174	376
21.187	378
21.200	353
21.213	326
21.226	326
21.239	350
21.252	362
21.265	350
21.278	356
21.291	363
21.304	376
21.317	371
21.330	349
21.343	347
21.356	365
21.369	384
21.382	371
21.395	367
21.408	373
21.421	370
21.434	393
21.447	376
21.460	360
21.473	359
21.486	363
21.499	377
21.512	380
21.525	360
21.538	374
21.551	390
21.564	379
21.577	371
21.590	360
21.603	381
21.616	392
21.629	387
21.642	396
21.655	383
21.668	389
21.681	366
21.694	339
21.707	367
21.720	375
21.733	381
21.746	390
21.759	366
21.772	386
21.785	363
21.798	370
21.811	387
21.824	386
21.837	362
21.850	374
21.863	358
21.876	382
21.889	391
21.902	405
21.915	350
21.928	382
21.941	377
21.954	398
21.967	395
21.980	396
21.993	338
22.006	405
22.019	466
22.032	454
22.045	459
22.058	503
22.071	507
22.084	521
22.097	561
22.110	612
22.123	678
22.136	715
22.149	738
22.162	789
22.175	839
22.188	878
22.201	917
22.214	1005
22.227	1063
22.240	1135
22.253	1178
22.266	1218
22.279	1284
22.292	1318
22.305	1305
22.318	1317
22.331	1256
22.344	1185
22.357	1147
22.370	1091
22.383	984
22.396	930
22.409	863
22.422	802
22.435	732
22.448	675
22.461	634
22.474	606
22.487	597
22.500	579
22.513	532
22.526	492
22.539	483
22.552	451
22.565	438
22.578	432
22.591	402
22.604	413
22.617	409
22.630	378
22.643	375
22.656	400
22.669	417
22.682	388
22.695	384
22.708	415
22.721	431
22.734	439
22.747	443
22.760	446
22.773	454
22.786	499
22.799	526
22.812	553
22.825	600
22.838	649
22.851	695
22.864	712
22.877	705
22.890	803
22.903	808
22.916	812
22.929	833
22.942	800
22.955	776
22.968	763
22.981	746
22.994	689
23.007	652
23.020	599
23.033	630
23.046	618
23.059	568
23.072	558
23.085	546
23.098	565
23.111	459
23.124	506
23.137	509
23.150	466
23.163	442
23.176	433
23.189	423
23.202	449
23.215	427
23.228	408
23.241	411
23.254	398
23.267	406
23.280	432
23.293	411
23.306	405
23.319	396
23.332	431
23.345	421
23.358	454
23.371	468
23.384	487
23.397	497
23.410	532
23.423	562
23.436	566
23.449	524
23.462	488
23.475	464
23.488	459
23.501	424
23.514	385
23.527	388
23.540	396
23.553	380
23.566	388
23.579	397
23.592	396
23.605	404
23.618	397
23.631	380
23.644	429
23.657	451
23.670	465
23.683	485
23.696	504
23.709	572
23.722	603
23.735	612
23.748	678
23.761	705
23.774	729
23.787	776
23.800	794
23.813	806
23.826	819
23.839	870
23.852	900
23.865	874
23.878	852
23.891	838
23.904	827
23.917	816
23.930	812
23.943	755
23.956	687
23.969	651
23.982	598
23.995	574
24.008	543
24.021	508
24.034	491
24.047	470
24.060	445
24.073	424
24.086	429
24.099	432
24.112	405
24.125	385
24.138	353
24.151	345
24.164	348
24.177	352
24.190	349
24.203	365
24.216	365
24.229	385
24.242	362
24.255	340
24.268	331
24.281	342
24.294	349
24.307	359
24.320	353
24.333	314
24.346	337
24.359	352
24.372	345
24.385	321
24.398	326
24.411	334
24.424	305
24.437	374
24.450	335
24.463	317
24.476	333
24.489	348
24.502	309
24.515	350
24.528	324
24.541	348
24.554	348
24.567	366
24.580	327
24.593	347
24.606	344
24.619	327
24.632	319
24.645	328
24.658	338
24.671	329
24.684	342
24.697	342
24.710	361
24.723	359
24.736	347
24.749	350
24.762	337
24.775	344
24.788	336
24.801	324
24.814	340
24.827	332
24.840	364
24.853	391
24.866	340
24.879	384
24.892	399
24.905	406
24.918	439
24.931	454
24.944	473
24.957	474
24.970	523
24.983	553
24.996	573
25.009	599
25.022	599
25.035	637
25.048	698
25.061	754
25.074	769
25.087	795
25.100	837
25.113	860
25.126	857
25.139	878
25.152	896
25.165	886
25.178	871
25.191	863
25.204	885
25.217	860
25.230	845
25.243	854
25.256	871
25.269	874
25.282	884
25.295	925
25.308	955
25.321	905
25.334	890
25.347	891
25.360	847
25.373	774
25.386	738
25.399	702
25.412	687
25.425	630
25.438	604
25.451	597
25.464	602
25.477	575
25.490	539
25.503	536
25.516	522
25.529	548
25.542	516
25.555	534
25.568	573
25.581	563
25.594	585
25.607	620
25.620	637
25.633	657
25.646	685
25.659	687
25.672	625
25.685	617
25.698	537
25.711	543
25.724	537
25.737	471
25.750	490
25.763	462
25.776	495
25.789	474
25.802	544
25.815	562
25.828	518
25.841	607
25.854	540
25.867	512
25.880	498
25.893	527
25.906	520
25.919	511
25.932	477
25.945	502
25.958	446
25.971	415
25.984	457
25.997	443
26.010	439
26.023	387
26.036	381
26.049	418
26.062	378
26.075	367
26.088	373
26.101	339
26.114	328
26.127	375
26.140	350
26.153	312
26.166	323
26.179	342
26.192	316
26.205	307
26.218	295
26.231	304
26.244	319
26.257	330
26.270	324
26.283	318
26.296	315
26.309	316
26.322	315
26.335	320
26.348	324
26.361	338
26.374	336
26.387	326
26.400	339
26.413	345
26.426	349
26.439	375
26.452	400
26.465	407
26.478	414
26.491	419
26.504	438
26.517	460
26.530	448
26.543	433
26.556	422
26.569	449
26.582	487
26.595	477
26.608	489
26.621	482
26.634	492
26.647	486
26.660	492
26.673	537
26.686	544
26.699	488
26.712	456
26.725	500
26.738	492
26.751	459
26.764	445
26.777	425
26.790	404
26.803	424
26.816	385
26.829	371
26.842	354
26.855	383
26.868	408
26.881	382
26.894	371
26.907	341
26.920	329
26.933	341
26.946	326
26.959	317
26.972	293
26.985	278
26.998	285
27.011	284
27.024	269
27.037	294
27.050	291
27.063	312
27.076	283
27.089	296
27.102	289
27.115	277
27.128	290
27.141	275
27.154	304
27.167	279
27.180	299
27.193	285
27.206	283
27.219	309
27.232	291
27.245	281
27.258	261
27.271	279
27.284	288
27.297	265
27.310	277
27.323	278
27.336	296
27.349	312
27.362	261
27.375	260
27.388	261
27.401	292
27.414	268
27.427	276
27.440	314
27.453	288
27.466	294
27.479	301
27.492	285
27.505	300
27.518	291
27.531	279
27.544	300
27.557	317
27.570	322
27.583	330
27.596	322
27.609	333
27.622	358
27.635	338
27.648	357
27.661	375
27.674	399
27.687	443
27.700	442
27.713	449
27.726	491
27.739	507
27.752	494
27.765	493
27.778	476
27.791	463
27.804	457
27.817	448
27.830	463
27.843	462
27.856	453
27.869	438
27.882	456
27.895	450
27.908	403
27.921	375
27.934	358
27.947	344
27.960	342
27.973	329
27.986	322
27.999	326
28.012	312
28.025	286
28.038	297
28.051	285
28.064	273
28.077	263
28.090	272
28.103	269
28.116	273
28.129	283
28.142	263
28.155	271
28.168	243
28.181	266
28.194	261
28.207	245
28.220	244
28.233	260
28.246	271
28.259	264
28.272	237
28.285	254
28.298	283
28.311	296
28.324	259
28.337	245
28.350	282
28.363	269
28.376	278
28.389	248
28.402	291
28.415	257
28.428	281
28.441	260
28.454	284
28.467	250
28.480	256
28.493	300
28.506	272
28.519	272
28.532	302
28.545	251
28.558	235
28.571	243
28.584	240
28.597	234
28.610	235
28.623	232
28.636	220
28.649	241
28.662	240
28.675	238
28.688	243
28.701	243
28.714	225
28.727	216
28.740	234
28.753	256
28.766	260
28.779	243
28.792	235
28.805	241
28.818	235
28.831	254
28.844	254
28.857	261
28.870	277
28.883	259
28.896	257
28.909	271
28.922	258
28.935	239
28.948	239
28.961	255
28.974	270
28.987	275
29.000	265
29.013	275
29.026	285
29.039	282
29.052	300
29.065	320
29.078	351
29.091	355
29.104	342
29.117	361
29.130	365
29.143	372
29.156	395
29.169	428
29.182	442
29.195	416
29.208	452
29.221	497
29.234	479
29.247	516
29.260	516
29.273	496
29.286	477
29.299	483
29.312	468
29.325	485
29.338	482
29.351	449
29.364	421
29.377	398
29.390	396
29.403	390
29.416	364
29.429	358
29.442	357
29.455	361
29.468	329
29.481	320
29.494	308
[truncated: 3,500 more rows]

## Sheet: 25ºC_cal
3.507	1106
3.520	1072
3.533	1097
3.546	1110
3.559	1055
3.572	1080
3.585	1122
3.598	1108
3.611	1037
3.624	1071
3.637	1044
3.650	1039
3.663	1028
3.676	1022
3.689	1062
3.702	990
3.715	967
3.728	1016
3.741	1010
3.754	990
3.767	987
3.780	979
3.793	961
3.806	964
3.819	972
3.832	1006
3.845	971
3.858	969
3.871	960
3.884	958
3.897	976
3.910	973
3.923	993
3.936	931
3.949	948
3.962	940
3.975	919
3.988	924
4.001	955
4.014	947
4.027	967
4.040	966
4.053	922
4.066	948
4.079	925
4.092	918
4.105	955
4.118	936
4.131	931
4.144	918
4.157	925
4.170	964
4.183	950
4.196	911
4.209	890
4.222	912
4.235	946
4.248	938
4.261	905
4.274	903
4.287	902
4.300	899
4.313	908
4.326	911
4.339	931
4.352	933
4.365	889
4.378	841
4.391	839
4.404	875
4.417	902
4.430	852
4.443	869
4.456	855
4.469	890
4.482	926
4.495	884
4.508	877
4.521	860
4.534	921
4.547	890
4.560	905
4.573	874
4.586	908
4.599	869
4.612	924
4.625	827
4.638	881
4.651	850
4.664	879
4.677	875
4.690	886
4.703	858
4.716	907
4.729	900
4.742	897
4.755	845
4.768	902
4.781	826
4.794	880
4.807	876
4.820	834
4.833	859
4.846	844
4.859	840
4.872	854
4.885	809
4.898	780
4.911	836
4.924	865
4.937	880
4.950	861
4.963	874
4.976	865
4.989	841
5.002	841
5.015	806
5.028	820
5.041	856
5.054	829
5.067	847
5.080	835
5.093	820
5.106	879
5.119	869
5.132	853
5.145	817
5.158	824
5.171	802
5.184	767
5.197	813
5.210	819
5.223	851
5.236	836
5.249	783
5.262	786
5.275	837
5.288	810
5.301	789
5.314	790
5.327	806
5.340	825
5.353	814
5.366	806
5.379	773
5.392	744
5.405	739
5.418	759
5.431	780
5.444	790
5.457	801
5.470	782
5.483	759
5.496	759
5.509	787
5.522	806
5.535	798
5.548	791
5.561	775
5.574	780
5.587	789
5.600	796
5.613	797
5.626	800
5.639	808
5.652	809
5.665	832
5.678	785
5.691	751
5.704	763
5.717	792
5.730	809
5.743	783
5.756	768
5.769	766
5.782	795
5.795	746
5.808	761
5.821	829
5.834	795
5.847	769
5.860	756
5.873	792
5.886	830
5.899	796
5.912	766
5.925	741
5.938	732
5.951	758
5.964	758
5.977	800
5.990	770
6.003	777
6.016	755
6.029	779
6.042	749
6.055	768
6.068	806
6.081	772
6.094	723
6.107	738
6.120	782
6.133	728
6.146	744
6.159	778
6.172	722
6.185	825
6.198	762
6.211	768
6.224	802
6.237	757
6.250	741
6.263	805
6.276	794
6.289	781
6.302	793
6.315	807
6.328	807
6.341	778
6.354	798
6.367	826
6.380	816
6.393	834
6.406	818
6.419	814
6.432	802
6.445	824
6.458	801
6.471	811
6.484	831
6.497	806
6.510	798
6.523	832
6.536	841
6.549	828
6.562	846
6.575	839
6.588	823
6.601	865
6.614	857
6.627	827
6.640	826
6.653	870
6.666	899
6.679	825
6.692	818
6.705	881
6.718	848
6.731	835
6.744	854
6.757	871
6.770	869
6.783	856
6.796	870
6.809	833
6.822	822
6.835	818
6.848	795
6.861	835
6.874	846
6.887	845
6.900	831
6.913	822
6.926	848
6.939	859
6.952	791
6.965	772
6.978	804
6.991	817
7.004	822
7.017	813
7.030	777
7.043	828
7.056	814
7.069	810
7.082	838
7.095	793
7.108	757
7.121	764
7.134	775
7.147	752
7.160	706
7.173	714
7.186	704
7.199	731
7.212	775
7.225	782
7.238	758
7.251	786
7.264	752
7.277	734
7.290	774
7.303	741
7.316	767
7.329	719
7.342	705
7.355	731
7.368	741
7.381	732
7.394	728
7.407	657
7.420	737
7.433	731
7.446	723
7.459	736
7.472	751
7.485	725
7.498	696
7.511	738
7.524	728
7.537	687
7.550	737
7.563	737
7.576	743
7.589	716
7.602	728
7.615	730
7.628	680
7.641	696
7.654	668
7.667	699
7.680	711
7.693	681
7.706	704
7.719	699
7.732	683
7.745	747
7.758	782
7.771	774
7.784	810
7.797	818
7.810	798
7.823	829
7.836	816
7.849	779
7.862	750
7.875	711
7.888	719
7.901	703
7.914	684
7.927	703
7.940	722
7.953	674
7.966	677
7.979	711
7.992	706
8.005	697
8.018	733
8.031	741
8.044	713
8.057	697
8.070	685
8.083	673
8.096	683
8.109	714
8.122	727
8.135	709
8.148	713
8.161	737
8.174	721
8.187	706
8.200	730
8.213	744
8.226	731
8.239	771
8.252	806
8.265	806
8.278	832
8.291	878
8.304	954
8.317	1021
8.330	1056
8.343	1045
8.356	1059
8.369	1009
8.382	966
8.395	893
8.408	816
8.421	807
8.434	782
8.447	757
8.460	766
8.473	772
8.486	766
8.499	758
8.512	769
8.525	780
8.538	787
8.551	768
8.564	801
8.577	796
8.590	798
8.603	853
8.616	839
8.629	918
8.642	947
8.655	959
8.668	985
8.681	1071
8.694	1130
8.707	1273
8.720	1476
8.733	1575
8.746	1942
8.759	2314
8.772	2760
8.785	3318
8.798	3810
8.811	4492
8.824	4780
8.837	5085
8.850	5082
8.863	4538
8.876	3703
8.889	3032
8.902	2398
8.915	1766
8.928	1361
8.941	1196
8.954	1018
8.967	910
8.980	853
8.993	807
9.006	777
9.019	832
9.032	774
9.045	737
9.058	749
9.071	750
9.084	727
9.097	754
9.110	757
9.123	735
9.136	731
9.149	751
9.162	746
9.175	763
9.188	747
9.201	709
9.214	715
9.227	706
9.240	684
9.253	690
9.266	702
9.279	697
9.292	691
9.305	674
9.318	663
9.331	671
9.344	673
9.357	665
9.370	692
9.383	704
9.396	710
9.409	698
9.422	683
9.435	682
9.448	674
9.461	688
9.474	695
9.487	693
9.500	678
9.513	697
9.526	703
9.539	687
9.552	695
9.565	681
9.578	675
9.591	685
9.604	646
9.617	664
9.630	719
9.643	709
9.656	686
9.669	679
9.682	698
9.695	692
9.708	685
9.721	705
9.734	671
9.747	700
9.760	674
9.773	666
9.786	734
9.799	695
9.812	730
9.825	726
9.838	759
9.851	759
9.864	806
9.877	839
9.890	812
9.903	877
9.916	826
9.929	923
9.942	891
9.955	945
9.968	978
9.981	1051
9.994	1172
10.007	1229
10.020	1441
10.033	1632
10.046	1877
10.059	2270
10.072	2578
10.085	3360
10.098	4153
10.111	5192
10.124	6257
10.137	7643
10.150	9049
10.163	10362
10.176	11428
10.189	12131
10.202	12061
10.215	11478
10.228	10027
10.241	8588
10.254	6837
10.267	5127
10.280	3782
10.293	2678
10.306	1967
10.319	1559
10.332	1349
10.345	1164
10.358	1068
10.371	980
10.384	936
10.397	875
10.410	784
10.423	770
10.436	776
10.449	775
10.462	762
10.475	727
10.488	736
10.501	713
10.514	653
10.527	685
10.540	687
10.553	677
10.566	692
10.579	691
10.592	719
10.605	700
10.618	653
10.631	683
10.644	682
10.657	682
10.670	704
10.683	683
10.696	645
10.709	623
10.722	608
10.735	611
10.748	621
10.761	605
10.774	604
10.787	625
10.800	622
10.813	585
10.826	569
10.839	596
10.852	605
10.865	589
10.878	576
10.891	567
10.904	574
10.917	575
10.930	557
10.943	566
10.956	577
10.969	618
10.982	571
10.995	554
11.008	566
11.021	563
11.034	551
11.047	554
11.060	560
11.073	574
11.086	578
11.099	557
11.112	529
11.125	539
11.138	548
11.151	534
11.164	538
11.177	513
11.190	514
11.203	542
11.216	557
11.229	549
11.242	552
11.255	518
11.268	537
11.281	519
11.294	546
11.307	548
11.320	534
11.333	518
11.346	599
11.359	517
11.372	488
11.385	575
11.398	532
11.411	533
11.424	525
11.437	530
11.450	551
11.463	531
11.476	521
11.489	544
11.502	519
11.515	519
11.528	507
11.541	526
11.554	520
11.567	516
11.580	516
11.593	548
11.606	566
11.619	504
11.632	542
11.645	554
11.658	551
11.671	544
11.684	573
11.697	608
11.710	578
11.723	606
11.736	645
11.749	631
11.762	633
11.775	595
11.788	555
11.801	510
11.814	512
11.827	531
11.840	508
11.853	500
11.866	525
11.879	535
11.892	559
11.905	539
11.918	516
11.931	520
11.944	553
11.957	606
11.970	633
11.983	643
11.996	727
12.009	810
12.022	841
12.035	933
12.048	1066
12.061	1236
12.074	1379
12.087	1460
12.100	1508
12.113	1491
12.126	1466
12.139	1323
12.152	1170
12.165	1049
12.178	879
12.191	812
12.204	714
12.217	598
12.230	540
12.243	500
12.256	534
12.269	523
12.282	483
12.295	483
12.308	474
12.321	460
12.334	496
12.347	518
12.360	461
12.373	456
12.386	468
12.399	496
12.412	452
12.425	454
12.438	458
12.451	477
12.464	456
12.477	458
12.490	481
12.503	447
12.516	472
12.529	448
12.542	419
12.555	441
12.568	463
12.581	479
12.594	404
12.607	444
12.620	439
12.633	457
12.646	463
12.659	425
12.672	472
12.685	438
12.698	450
12.711	462
12.724	465
12.737	429
12.750	399
12.763	406
12.776	434
12.789	417
12.802	449
12.815	417
12.828	448
12.841	456
12.854	426
12.867	438
12.880	432
12.893	409
12.906	446
12.919	439
12.932	428
12.945	437
12.958	418
12.971	439
12.984	440
12.997	436
13.010	440
13.023	435
13.036	457
13.049	448
13.062	453
13.075	426
13.088	438
13.101	449
13.114	440
13.127	436
13.140	413
13.153	426
13.166	429
13.179	452
13.192	449
13.205	443
13.218	406
13.231	384
13.244	400
13.257	414
13.270	407
13.283	409
13.296	430
13.309	448
13.322	446
13.335	423
13.348	406
13.361	423
13.374	430
13.387	423
13.400	436
13.413	429
13.426	401
13.439	384
13.452	413
13.465	457
13.478	438
13.491	417
13.504	419
13.517	413
13.530	412
13.543	414
13.556	405
13.569	423
13.582	413
13.595	401
13.608	404
13.621	415
13.634	398
13.647	403
13.660	399
13.673	382
13.686	398
13.699	384
13.712	399
13.725	406
13.738	416
13.751	383
13.764	385
13.777	416
13.790	403
13.803	419
13.816	370
13.829	386
13.842	388
13.855	433
13.868	402
13.881	396
13.894	382
13.907	384
13.920	401
13.933	404
13.946	388
13.959	394
13.972	409
13.985	435
13.998	367
14.011	422
14.024	425
14.037	399
14.050	419
14.063	382
14.076	411
14.089	402
14.102	427
14.115	415
14.128	390
14.141	406
14.154	416
14.167	426
14.180	406
14.193	433
14.206	432
14.219	456
14.232	452
14.245	413
14.258	443
14.271	448
14.284	493
14.297	518
14.310	530
14.323	583
14.336	605
14.349	616
14.362	632
14.375	664
14.388	713
14.401	755
14.414	822
14.427	866
14.440	886
14.453	965
14.466	997
14.479	1043
14.492	1045
14.505	993
14.518	941
14.531	906
14.544	852
14.557	741
14.570	659
14.583	610
14.596	584
14.609	559
14.622	525
14.635	521
14.648	540
14.661	542
14.674	557
14.687	611
14.700	678
14.713	747
14.726	814
14.739	876
14.752	924
14.765	993
14.778	1034
14.791	1056
14.804	1004
14.817	886
14.830	837
14.843	762
14.856	655
14.869	639
14.882	585
14.895	524
14.908	475
14.921	451
14.934	427
14.947	434
14.960	431
14.973	415
14.986	381
14.999	362
15.012	386
15.025	403
15.038	398
15.051	379
15.064	411
15.077	403
15.090	371
15.103	368
15.116	380
15.129	361
15.142	374
15.155	396
15.168	376
15.181	376
15.194	382
15.207	379
15.220	373
15.233	411
15.246	355
15.259	394
15.272	368
15.285	414
15.298	396
15.311	384
15.324	385
15.337	396
15.350	385
15.363	369
15.376	365
15.389	353
15.402	374
15.415	410
15.428	426
15.441	382
15.454	398
15.467	384
15.480	423
15.493	441
15.506	473
15.519	489
15.532	517
15.545	536
15.558	565
15.571	618
15.584	708
15.597	827
15.610	876
15.623	972
15.636	1117
15.649	1186
15.662	1308
15.675	1397
15.688	1462
15.701	1472
15.714	1410
15.727	1205
15.740	1011
15.753	841
15.766	694
15.779	599
15.792	492
15.805	419
15.818	392
15.831	387
15.844	385
15.857	380
15.870	396
15.883	385
15.896	368
15.909	382
15.922	396
15.935	390
15.948	362
15.961	347
15.974	366
15.987	379
16.000	364
16.013	362
16.026	360
16.039	365
16.052	382
16.065	367
16.078	364
16.091	388
16.104	392
16.117	351
16.130	346
16.143	357
16.156	352
16.169	361
16.182	370
16.195	375
16.208	363
16.221	334
16.234	355
16.247	357
16.260	349
16.273	346
16.286	340
16.299	364
16.312	323
16.325	357
16.338	349
16.351	383
16.364	352
16.377	342
16.390	378
16.403	368
16.416	339
16.429	373
16.442	373
16.455	390
16.468	370
16.481	354
16.494	387
16.507	368
16.520	377
16.533	370
16.546	363
16.559	359
16.572	379
16.585	359
16.598	356
16.611	373
16.624	352
16.637	416
16.650	428
16.663	411
16.676	428
16.689	416
16.702	448
16.715	480
16.728	467
16.741	487
16.754	502
16.767	524
16.780	544
16.793	571
16.806	551
16.819	584
16.832	592
16.845	607
16.858	583
16.871	563
16.884	571
16.897	594
16.910	551
16.923	575
16.936	555
16.949	530
16.962	540
16.975	520
16.988	500
17.001	476
17.014	446
17.027	459
17.040	432
17.053	417
17.066	409
17.079	392
17.092	385
17.105	374
17.118	381
17.131	368
17.144	374
17.157	375
17.170	372
17.183	362
17.196	370
17.209	366
17.222	385
17.235	402
17.248	379
17.261	386
17.274	406
17.287	388
17.300	366
17.313	370
17.326	388
17.339	404
17.352	402
17.365	395
17.378	416
17.391	447
17.404	434
17.417	438
17.430	459
17.443	481
17.456	513
17.469	544
17.482	567
17.495	632
17.508	622
17.521	649
17.534	675
17.547	696
17.560	671
17.573	642
17.586	637
17.599	669
17.612	661
17.625	645
17.638	584
17.651	600
17.664	599
17.677	621
17.690	604
17.703	624
17.716	620
17.729	649
17.742	682
17.755	671
17.768	706
17.781	687
17.794	649
17.807	721
17.820	689
17.833	671
17.846	666
17.859	647
17.872	613
17.885	611
17.898	592
17.911	584
17.924	520
17.937	504
17.950	506
17.963	486
17.976	449
17.989	428
18.002	388
18.015	383
18.028	397
18.041	403
18.054	394
18.067	344
18.080	369
18.093	343
18.106	363
18.119	353
18.132	358
18.145	336
18.158	364
18.171	340
18.184	322
18.197	336
18.210	329
18.223	317
18.236	357
18.249	363
18.262	349
18.275	342
18.288	346
18.301	348
18.314	349
18.327	343
18.340	366
18.353	369
18.366	363
18.379	366
18.392	410
18.405	407
18.418	381
18.431	392
18.444	393
18.457	373
18.470	356
18.483	361
18.496	371
18.509	371
18.522	347
18.535	343
18.548	354
18.561	345
18.574	349
18.587	352
18.600	337
18.613	329
18.626	341
18.639	340
18.652	334
18.665	349
18.678	350
18.691	352
18.704	362
18.717	357
18.730	366
18.743	365
18.756	362
18.769	341
18.782	350
18.795	349
18.808	372
18.821	364
18.834	357
18.847	339
18.860	349
18.873	383
18.886	369
18.899	371
18.912	346
18.925	365
18.938	357
18.951	403
18.964	341
18.977	376
18.990	360
19.003	355
19.016	349
19.029	360
19.042	378
19.055	370
19.068	343
19.081	344
19.094	362
19.107	359
19.120	370
19.133	338
19.146	343
19.159	394
19.172	374
19.185	348
19.198	356
19.211	372
19.224	381
19.237	370
19.250	351
19.263	359
19.276	343
19.289	349
19.302	337
19.315	345
19.328	369
19.341	334
19.354	382
19.367	348
19.380	364
19.393	336
19.406	361
19.419	368
19.432	376
19.445	397
19.458	377
19.471	365
19.484	378
19.497	373
19.510	380
19.523	405
19.536	374
19.549	376
19.562	382
19.575	372
19.588	370
19.601	367
19.614	377
19.627	348
19.640	350
19.653	363
19.666	375
19.679	350
19.692	365
19.705	335
19.718	323
19.731	347
19.744	375
19.757	363
19.770	345
19.783	359
19.796	365
19.809	360
19.822	367
19.835	384
19.848	381
19.861	369
19.874	365
19.887	366
19.900	379
19.913	363
19.926	348
19.939	373
19.952	364
19.965	333
19.978	341
19.991	359
20.004	363
20.017	364
20.030	348
20.043	346
20.056	365
20.069	377
20.082	353
20.095	388
20.108	405
20.121	362
20.134	367
20.147	363
20.160	391
20.173	376
20.186	371
20.199	350
20.212	359
20.225	378
20.238	370
20.251	379
20.264	357
20.277	389
20.290	365
20.303	391
20.316	397
20.329	417
20.342	403
20.355	400
20.368	402
20.381	403
20.394	431
20.407	400
20.420	394
20.433	397
20.446	423
20.459	449
20.472	441
20.485	416
20.498	486
20.511	448
20.524	417
20.537	448
20.550	424
20.563	423
20.576	406
20.589	375
20.602	428
20.615	428
20.628	413
20.641	393
20.654	397
20.667	396
20.680	372
20.693	384
20.706	416
20.719	402
20.732	455
20.745	462
20.758	463
20.771	461
20.784	459
20.797	490
20.810	479
20.823	486
20.836	525
20.849	525
20.862	533
20.875	514
20.888	488
20.901	483
20.914	447
20.927	418
20.940	388
20.953	388
20.966	384
20.979	368
20.992	371
21.005	362
21.018	371
21.031	366
21.044	359
21.057	368
21.070	375
21.083	380
21.096	369
21.109	366
21.122	393
21.135	388
21.148	374
21.161	377
21.174	373
21.187	365
21.200	366
21.213	356
21.226	351
21.239	369
21.252	370
21.265	367
21.278	358
21.291	354
21.304	347
21.317	344
21.330	367
21.343	360
21.356	363
21.369	361
21.382	360
21.395	387
21.408	381
21.421	336
21.434	353
21.447	375
21.460	386
21.473	388
21.486	376
21.499	377
21.512	396
21.525	393
21.538	384
21.551	380
21.564	382
21.577	416
21.590	413
21.603	382
21.616	394
21.629	372
21.642	358
21.655	379
21.668	365
21.681	426
21.694	396
21.707	369
21.720	370
21.733	401
21.746	400
21.759	394
21.772	376
21.785	381
21.798	410
21.811	408
21.824	396
21.837	406
21.850	397
21.863	429
21.876	402
21.889	366
21.902	424
21.915	398
21.928	396
21.941	412
21.954	376
21.967	414
21.980	412
21.993	428
22.006	450
22.019	454
22.032	476
22.045	501
22.058	530
22.071	542
22.084	555
22.097	619
22.110	658
22.123	680
22.136	711
22.149	785
22.162	770
22.175	766
22.188	830
22.201	825
22.214	826
22.227	844
22.240	863
22.253	845
22.266	842
22.279	869
22.292	870
22.305	864
22.318	901
22.331	923
22.344	961
22.357	979
22.370	974
22.383	988
22.396	1019
22.409	1062
22.422	1020
22.435	926
22.448	920
22.461	945
22.474	892
22.487	821
22.500	784
22.513	767
22.526	721
22.539	657
22.552	643
22.565	606
22.578	527
22.591	487
22.604	486
22.617	490
22.630	466
22.643	436
22.656	421
22.669	416
22.682	409
22.695	393
22.708	394
22.721	388
22.734	400
22.747	423
22.760	419
22.773	408
22.786	429
22.799	478
22.812	459
22.825	457
22.838	470
22.851	498
22.864	543
22.877	560
22.890	554
22.903	558
22.916	587
22.929	666
22.942	642
22.955	689
22.968	707
22.981	677
22.994	717
23.007	711
23.020	693
23.033	685
23.046	695
23.059	693
23.072	612
23.085	630
23.098	619
23.111	547
23.124	604
23.137	561
23.150	600
23.163	545
23.176	514
23.189	536
23.202	482
23.215	488
23.228	458
23.241	458
23.254	469
23.267	425
23.280	425
23.293	424
23.306	434
23.319	370
23.332	386
23.345	401
23.358	378
23.371	399
23.384	367
23.397	386
23.410	362
23.423	390
23.436	379
23.449	392
23.462	385
23.475	387
23.488	408
23.501	423
23.514	427
23.527	426
23.540	423
23.553	453
23.566	508
23.579	526
23.592	526
23.605	536
23.618	577
23.631	598
23.644	610
23.657	585
23.670	558
23.683	553
23.696	529
23.709	515
23.722	507
23.735	498
23.748	504
23.761	514
23.774	530
23.787	552
23.800	560
23.813	607
23.826	640
23.839	645
23.852	695
23.865	742
23.878	798
23.891	845
23.904	851
23.917	874
23.930	936
23.943	965
23.956	942
23.969	945
23.982	948
23.995	949
24.008	873
24.021	827
24.034	729
24.047	720
24.060	681
24.073	651
24.086	584
24.099	518
24.112	509
24.125	484
24.138	449
24.151	418
24.164	421
24.177	418
24.190	379
24.203	382
24.216	376
24.229	397
24.242	367
24.255	337
24.268	340
24.281	359
24.294	349
24.307	344
24.320	335
24.333	373
24.346	339
24.359	325
24.372	348
24.385	352
24.398	372
24.411	334
24.424	363
24.437	344
24.450	350
24.463	341
24.476	354
24.489	354
24.502	354
24.515	323
24.528	360
24.541	352
24.554	351
24.567	371
24.580	335
24.593	332
24.606	363
24.619	355
24.632	331
24.645	320
24.658	364
24.671	346
24.684	354
24.697	329
24.710	348
24.723	348
24.736	357
24.749	354
24.762	361
24.775	366
24.788	354
24.801	365
24.814	399
24.827	393
24.840	393
24.853	420
24.866	395
24.879	395
24.892	411
24.905	417
24.918	427
24.931	469
24.944	471
24.957	474
24.970	483
24.983	484
24.996	518
25.009	535
25.022	532
25.035	560
25.048	581
25.061	585
25.074	586
25.087	571
25.100	573
25.113	579
25.126	598
25.139	663
25.152	714
25.165	704
25.178	706
25.191	723
25.204	740
25.217	783
25.230	782
25.243	772
25.256	751
25.269	768
25.282	813
25.295	814
25.308	813
25.321	812
25.334	816
25.347	826
25.360	828
25.373	824
25.386	868
25.399	933
25.412	875
25.425	857
25.438	815
25.451	812
25.464	825
25.477	782
25.490	769
25.503	678
25.516	659
25.529	646
25.542	609
25.555	581
25.568	520
25.581	503
25.594	506
25.607	493
25.620	474
25.633	400
25.646	397
25.659	409
25.672	420
25.685	377
25.698	402
25.711	390
25.724	393
25.737	405
25.750	421
25.763	417
25.776	467
25.789	504
25.802	496
25.815	570
25.828	634
25.841	646
25.854	718
25.867	740
25.880	730
25.893	731
25.906	742
25.919	645
25.932	657
25.945	644
25.958	608
25.971	597
25.984	546
25.997	528
26.010	513
26.023	490
26.036	463
26.049	447
26.062	453
26.075	432
26.088	428
26.101	426
26.114	425
26.127	416
26.140	412
26.153	396
26.166	364
26.179	351
26.192	360
26.205	368
26.218	354
26.231	351
26.244	349
26.257	348
26.270	345
26.283	330
26.296	307
26.309	302
26.322	324
26.335	331
26.348	339
26.361	343
26.374	323
26.387	310
26.400	307
26.413	303
26.426	313
26.439	327
26.452	332
26.465	322
26.478	329
26.491	335
26.504	318
26.517	314
26.530	318
26.543	342
26.556	358
26.569	365
26.582	380
26.595	368
26.608	355
26.621	383
26.634	426
26.647	432
26.660	430
26.673	449
26.686	503
26.699	533
26.712	560
26.725	556
26.738	577
26.751	592
26.764	658
26.777	649
26.790	646
26.803	668
26.816	648
26.829	684
26.842	653
26.855	577
26.868	561
26.881	561
26.894	520
26.907	474
26.920	452
26.933	417
26.946	416
26.959	373
26.972	348
26.985	355
26.998	361
27.011	329
27.024	336
27.037	324
27.050	302
27.063	315
27.076	318
27.089	302
27.102	298
27.115	298
27.128	293
27.141	297
27.154	299
27.167	285
27.180	293
27.193	285
27.206	286
27.219	282
27.232	303
27.245	289
27.258	283
27.271	293
27.284	281
27.297	282
27.310	267
27.323	262
27.336	282
27.349	274
27.362	272
27.375	301
27.388	306
27.401	300
27.414	272
27.427	288
27.440	306
27.453	299
27.466	287
27.479	312
27.492	339
27.505	334
27.518	313
27.531	314
27.544	322
27.557	339
27.570	355
27.583	372
27.596	362
27.609	356
27.622	371
27.635	402
27.648	412
27.661	452
27.674	448
27.687	440
27.700	454
27.713	481
27.726	486
27.739	455
27.752	456
27.765	461
27.778	464
27.791	448
27.804	440
27.817	458
27.830	445
27.843	429
27.856	399
27.869	387
27.882	393
27.895	373
27.908	360
27.921	341
27.934	334
27.947	338
27.960	331
27.973	336
27.986	318
27.999	302
28.012	294
28.025	282
28.038	283
28.051	290
28.064	269
28.077	267
28.090	274
28.103	255
28.116	277
28.129	254
28.142	233
28.155	253
28.168	281
28.181	268
28.194	281
28.207	266
28.220	267
28.233	262
28.246	264
28.259	272
28.272	290
28.285	265
28.298	287
28.311	252
28.324	264
28.337	289
28.350	269
28.363	282
28.376	247
28.389	277
28.402	246
28.415	269
28.428	240
28.441	286
28.454	270
28.467	278
28.480	279
28.493	260
28.506	261
28.519	283
28.532	278
28.545	274
28.558	243
28.571	282
28.584	266
28.597	268
28.610	266
28.623	250
28.636	260
28.649	277
28.662	246
28.675	254
28.688	269
28.701	274
28.714	261
28.727	263
28.740	271
28.753	246
28.766	262
28.779	249
28.792	245
28.805	256
28.818	259
28.831	257
28.844	270
28.857	270
28.870	255
28.883	264
28.896	243
28.909	244
28.922	253
28.935	256
28.948	267
28.961	259
28.974	247
28.987	260
29.000	265
29.013	262
29.026	262
29.039	272
29.052	284
29.065	280
29.078	279
29.091	287
29.104	290
29.117	297
29.130	303
29.143	309
29.156	329
29.169	323
29.182	305
29.195	313
29.208	345
29.221	396
29.234	407
29.247	395
29.260	413
29.273	420
29.286	448
29.299	454
29.312	447
29.325	475
29.338	469
29.351	461
29.364	490
29.377	470
29.390	438
29.403	483
29.416	486
29.429	457
29.442	431
29.455	437
29.468	394
29.481	399
29.494	380
[truncated: 3,500 more rows]
