# Supplementary material for: Sugar-based synthesis of an enantiomorphically pure zeolite
Source: Nat Commun. 2024 Jun 21;15:5298. doi: 10.1038/s41467-024-49659-2 (PMC11192950; doi:10.1038/s41467-024-49659-2)
Supplement: Supplementary file 3 — Source data [file 41467_2024_49659_MOESM3_ESM.zip › Fig S8.xlsx]

## Sheet: as-made
3.507	18195.1
3.52	17764.1
3.533	18012.1
3.546	17846.1
3.559	17696.1
3.572	17727.1
3.585	17318.1
3.598	17409.1
3.611	17363.1
3.624	17265.1
3.637	17142.1
3.65	16932.1
3.663	17020.1
3.676	16881.1
3.689	16891.1
3.702	16715.1
3.715	16545.1
3.728	16668.1
3.741	16649.1
3.754	16477.1
3.767	16636.1
3.78	16481.1
3.793	16500.1
3.806	16368.1
3.819	16457.1
3.832	16391.1
3.845	16310.1
3.858	16388.1
3.871	16408.1
3.884	16336.1
3.897	16249.1
3.91	16240.1
3.923	16228.1
3.936	16259.1
3.949	16218.1
3.962	16324.1
3.975	16348.1
3.988	16271.1
4.001	16230.1
4.014	16247.1
4.027	16163.1
4.04	16000.1
4.053	16035.1
4.066	16086.1
4.079	15997.1
4.092	16015.1
4.105	16069.1
4.118	16114.1
4.131	16136.1
4.144	16059.1
4.157	16066.1
4.17	16059.1
4.183	15903.1
4.196	15804.1
4.209	15823.1
4.222	15911.1
4.235	15834.1
4.248	15833.1
4.261	15982.1
4.274	15912.1
4.287	15977.1
4.3	15992.1
4.313	15979.1
4.326	15922.1
4.339	15930.1
4.352	15809.1
4.365	15787.1
4.378	15815.1
4.391	15823.1
4.404	15787.1
4.417	15749.1
4.43	15671.1
4.443	15719.1
4.456	15729.1
4.469	15756.1
4.482	15672.1
4.495	15593.1
4.508	15718.1
4.521	15889.1
4.534	15828.1
4.547	15863.1
4.56	15640.1
4.573	15617.1
4.586	15655.1
4.599	15749.1
4.612	15603.1
4.625	15865.1
4.638	15779.1
4.651	15890.1
4.664	15824.1
4.677	15838.1
4.69	15794.1
4.703	15636.1
4.716	15583.1
4.729	15635.1
4.742	15675.1
4.755	15559.1
4.768	15494.1
4.781	15607.1
4.794	15556.1
4.807	15618.1
4.82	15540.1
4.833	15611.1
4.846	15421.1
4.859	15540.1
4.872	15423.1
4.885	15560.1
4.898	15366.1
4.911	15396.1
4.924	15443.1
4.937	15531.1
4.95	15500.1
4.963	15426.1
4.976	15257.1
4.989	15388.1
5.002	15371.1
5.015	15555.1
5.028	15526.1
5.041	15512.1
5.054	15279.1
5.067	15240.1
5.08	15376.1
5.093	15394.1
5.106	15339.1
5.119	15315.1
5.132	15390.1
5.145	15401.1
5.158	15289.1
5.171	15087.1
5.184	15122.1
5.197	15274.1
5.21	15406.1
5.223	15319.1
5.236	15173.1
5.249	15273.1
5.262	15303.1
5.275	15216.1
5.288	15244.1
5.301	15260.1
5.314	15240.1
5.327	15207.1
5.34	15231.1
5.353	15221.1
5.366	15241.1
5.379	15180.1
5.392	15124.1
5.405	15198.1
5.418	15199.1
5.431	15168.1
5.444	15115.1
5.457	15167.1
5.47	15244.1
5.483	15230.1
5.496	15157.1
5.509	15095.1
5.522	15197.1
5.535	15183.1
5.548	15028.1
5.561	15033.1
5.574	15020.1
5.587	14996.1
5.6	15132.1
5.613	15153.1
5.626	15165.1
5.639	15123.1
5.652	15132.1
5.665	15085.1
5.678	15193.1
5.691	15258.1
5.704	15272.1
5.717	15094.1
5.73	14996.1
5.743	14976.1
5.756	15110.1
5.769	15106.1
5.782	15255.1
5.795	15337.1
5.808	15234.1
5.821	15123.1
5.834	15079.1
5.847	15127.1
5.86	15112.1
5.873	15266.1
5.886	15253.1
5.899	15206.1
5.912	15239.1
5.925	15195.1
5.938	15283.1
5.951	15069.1
5.964	15037.1
5.977	15242.1
5.99	15217.1
6.003	15283.1
6.016	15140.1
6.029	15167.1
6.042	15183.1
6.055	15240.1
6.068	15215.1
6.081	15387.1
6.094	15281.1
6.107	15285.1
6.12	15328.1
6.133	15286.1
6.146	15294.1
6.159	15318.1
6.172	15377.1
6.185	15390.1
6.198	15283.1
6.211	15473.1
6.224	15458.1
6.237	15534.1
6.25	15537.1
6.263	15442.1
6.276	15562.1
6.289	15476.1
6.302	15638.1
6.315	15624.1
6.328	15830.1
6.341	15626.1
6.354	15694.1
6.367	15702.1
6.38	15675.1
6.393	15886.1
6.406	15867.1
6.419	16005.1
6.432	15963.1
6.445	15992.1
6.458	16014.1
6.471	16072.1
6.484	15984.1
6.497	16036.1
6.51	16207.1
6.523	16257.1
6.536	16289.1
6.549	16397.1
6.562	16316.1
6.575	16370.1
6.588	16485.1
6.601	16462.1
6.614	16468.1
6.627	16558.1
6.64	16648.1
6.653	16718.1
6.666	16607.1
6.679	16619.1
6.692	16669.1
6.705	16677.1
6.718	16660.1
6.731	16729.1
6.744	16631.1
6.757	16522.1
6.77	16689.1
6.783	16658.1
6.796	16566.1
6.809	16646.1
6.822	16616.1
6.835	16623.1
6.848	16725.1
6.861	16663.1
6.874	16548.1
6.887	16509.1
6.9	16479.1
6.913	16436.1
6.926	16425.1
6.939	16441.1
6.952	16294.1
6.965	16305.1
6.978	16393.1
6.991	16162.1
7.004	16046.1
7.017	16207.1
7.03	16086.1
7.043	16093.1
7.056	16049.1
7.069	15852.1
7.082	15869.1
7.095	15943.1
7.108	15997.1
7.121	15655.1
7.134	15578.1
7.147	15385.1
7.16	15364.1
7.173	15492.1
7.186	15457.1
7.199	15516.1
7.212	15467.1
7.225	15259.1
7.238	15164.1
7.251	15367.1
7.264	15101.1
7.277	14996.1
7.29	15034.1
7.303	15130.1
7.316	15068.1
7.329	15012.1
7.342	14985.1
7.355	14966.1
7.368	14964.1
7.381	14938.1
7.394	14784.1
7.407	14864.1
7.42	14957.1
7.433	14945.1
7.446	14794.1
7.459	14892.1
7.472	14781.1
7.485	14781.1
7.498	14660.1
7.511	14792.1
7.524	14762.1
7.537	14615.1
7.55	14576.1
7.563	14560.1
7.576	14590.1
7.589	14807.1
7.602	14574.1
7.615	14506.1
7.628	14555.1
7.641	14416.1
7.654	14450.1
7.667	14537.1
7.68	14532.1
7.693	14674.1
7.706	14580.1
7.719	14727.1
7.732	14527.1
7.745	14567.1
7.758	14658.1
7.771	14717.1
7.784	14684.1
7.797	14774.1
7.81	14954.1
7.823	15042.1
7.836	14996.1
7.849	15264.1
7.862	15450.1
7.875	15549.1
7.888	15721.1
7.901	15655.1
7.914	15264.1
7.927	14957.1
7.94	14691.1
7.953	14514.1
7.966	14486.1
7.979	14383.1
7.992	14302.1
8.005	14281.1
8.018	14300.1
8.031	14269.1
8.044	14302.1
8.057	14482.1
8.07	14535.1
8.083	14398.1
8.096	14352.1
8.109	14492.1
8.122	14590.1
8.135	14614.1
8.148	14637.1
8.161	14705.1
8.174	14812.1
8.187	14845.1
8.2	14949.1
8.213	15215.1
8.226	15419.1
8.239	15576.1
8.252	15973.1
8.265	16513.1
8.278	17251.1
8.291	18191.1
8.304	19675.1
8.317	21708.1
8.33	24186.1
8.343	26654.1
8.356	28128.1
8.369	27593.1
8.382	25333.1
8.395	23005.1
8.408	20699.1
8.421	18830.1
8.434	17377.1
8.447	16379.1
8.46	15496.1
8.473	15092.1
8.486	14861.1
8.499	14630.1
8.512	14546.1
8.525	14407.1
8.538	14365.1
8.551	14302.1
8.564	14516.1
8.577	14385.1
8.59	14355.1
8.603	14407.1
8.616	14413.1
8.629	14591.1
8.642	14769.1
8.655	14789.1
8.668	14991.1
8.681	15326.1
8.694	15489.1
8.707	15633.1
8.72	15939.1
8.733	16438.1
8.746	17296.1
8.759	17976.1
8.772	19135.1
8.785	20829.1
8.798	22767.1
8.811	25752.1
8.824	29623.1
8.837	34984.1
8.85	39126.1
8.863	39621.1
8.876	36307.1
8.889	31386.1
8.902	26744.1
8.915	23209.1
8.928	20449.1
8.941	18428.1
8.954	16819.1
8.967	15787.1
8.98	15184.1
8.993	14729.1
9.006	14362.1
9.019	14315.1
9.032	14205.1
9.045	14144.1
9.058	14116.1
9.071	14127.1
9.084	14028.1
9.097	13992.1
9.11	14044.1
9.123	14098.1
9.136	14114.1
9.149	14057.1
9.162	14154.1
9.175	14161.1
9.188	14270.1
9.201	14305.1
9.214	14417.1
9.227	14351.1
9.24	14108.1
9.253	13933.1
9.266	14053.1
9.279	14060.1
9.292	13979.1
9.305	13948.1
9.318	13822.1
9.331	13813.1
9.344	13768.1
9.357	13733.1
9.37	13745.1
9.383	13749.1
9.396	13827.1
9.409	13817.1
9.422	13750.1
9.435	13676.1
9.448	13597.1
9.461	13623.1
9.474	13703.1
9.487	13727.1
9.5	13698.1
9.513	13631.1
9.526	13548.1
9.539	13560.1
9.552	13538.1
9.565	13489.1
9.578	13601.1
9.591	13673.1
9.604	13628.1
9.617	13530.1
9.63	13506.1
9.643	13575.1
9.656	13514.1
9.669	13446.1
9.682	13514.1
9.695	13491.1
9.708	13499.1
9.721	13600.1
9.734	13580.1
9.747	13634.1
9.76	13709.1
9.773	13665.1
9.786	13599.1
9.799	13621.1
9.812	13617.1
9.825	13703.1
9.838	13740.1
9.851	14080.1
9.864	14045.1
9.877	14206.1
9.89	14455.1
9.903	14584.1
9.916	14771.1
9.929	14855.1
9.942	15026.1
9.955	15253.1
9.968	15209.1
9.981	15413.1
9.994	15805.1
10.007	16381.1
10.02	16735.1
10.033	17630.1
10.046	18632.1
10.059	20104.1
10.072	22041.1
10.085	24292.1
10.098	27481.1
10.111	31977.1
10.124	37864.1
10.137	46313.1
10.15	58449.1
10.163	75229.1
10.176	99654.1
10.189	129788
10.202	157355
10.215	170154
10.228	159723
10.241	138112
10.254	110910
10.267	87523.1
10.28	69935.1
10.293	55128.1
10.306	43500.1
10.319	34097.1
10.332	27143.1
10.345	22424.1
10.358	19228.1
10.371	17513.1
10.384	16458.1
10.397	15817.1
10.41	15457.1
10.423	15138.1
10.436	15048.1
10.449	15023.1
10.462	14943.1
10.475	14759.1
10.488	14641.1
10.501	14421.1
10.514	14056.1
10.527	13814.1
10.54	13702.1
10.553	13632.1
10.566	13589.1
10.579	13540.1
10.592	13517.1
10.605	13507.1
10.618	13443.1
10.631	13359.1
10.644	13312.1
10.657	13374.1
10.67	13357.1
10.683	13257.1
10.696	13256.1
10.709	13171.1
10.722	13192.1
10.735	13316.1
10.748	13326.1
10.761	13295.1
10.774	13156.1
10.787	13040.1
10.8	12965.1
10.813	12933.1
10.826	12932.1
10.839	12895.1
10.852	12909.1
10.865	12889.1
10.878	12890.1
10.891	12894.1
10.904	12920.1
10.917	12936.1
10.93	12909.1
10.943	12979.1
10.956	13015.1
10.969	13069.1
10.982	13019.1
10.995	12894.1
11.008	12760.1
11.021	12682.1
11.034	12796.1
11.047	12820.1
11.06	12792.1
11.073	12626.1
11.086	12772.1
11.099	12747.1
11.112	12645.1
11.125	12641.1
11.138	12561.1
11.151	12492.1
11.164	12528.1
11.177	12509.1
11.19	12492.1
11.203	12569.1
11.216	12539.1
11.229	12507.1
11.242	12271.1
11.255	12454.1
11.268	12444.1
11.281	12330.1
11.294	12457.1
11.307	12215.1
11.32	12367.1
11.333	12253.1
11.346	12269.1
11.359	12407.1
11.372	12271.1
11.385	12276.1
11.398	12426.1
11.411	12391.1
11.424	12290.1
11.437	12199.1
11.45	12344.1
11.463	12292.1
11.476	12293.1
11.489	12342.1
11.502	12285.1
11.515	12347.1
11.528	12259.1
11.541	12151.1
11.554	12158.1
11.567	12204.1
11.58	12329.1
11.593	12143.1
11.606	12204.1
11.619	12212.1
11.632	12107.1
11.645	12190.1
11.658	12210.1
11.671	12145.1
11.684	12163.1
11.697	12166.1
11.71	12195.1
11.723	12183.1
11.736	12252.1
11.749	12313.1
11.762	12277.1
11.775	12182.1
11.788	12227.1
11.801	12168.1
11.814	12272.1
11.827	12378.1
11.84	12333.1
11.853	12286.1
11.866	12333.1
11.879	12424.1
11.892	12429.1
11.905	12449.1
11.918	12408.1
11.931	12460.1
11.944	12570.1
11.957	12638.1
11.97	12723.1
11.983	13047.1
11.996	13495.1
12.009	14035.1
12.022	14662.1
12.035	15520.1
12.048	16809.1
12.061	18664.1
12.074	21512.1
12.087	25657.1
12.1	31441.1
12.113	38358.1
12.126	45145.1
12.139	49754.1
12.152	50030.1
12.165	47078.1
12.178	42551.1
12.191	37011.1
12.204	32068.1
12.217	27941.1
12.23	24436.1
12.243	21395.1
12.256	18754.1
12.269	16685.1
12.282	15205.1
12.295	14163.1
12.308	13295.1
12.321	12844.1
12.334	12572.1
12.347	12277.1
12.36	12233.1
12.373	11971.1
12.386	12026.1
12.399	11931.1
12.412	11854.1
12.425	11860.1
12.438	11638.1
12.451	11828.1
12.464	11764.1
12.477	11722.1
12.49	11723.1
12.503	11665.1
12.516	11620.1
12.529	11644.1
12.542	11557.1
12.555	11680.1
12.568	11580.1
12.581	11607.1
12.594	11588.1
12.607	11577.1
12.62	11561.1
12.633	11680.1
12.646	11615.1
12.659	11628.1
12.672	11424.1
12.685	11518.1
12.698	11542.1
12.711	11517.1
12.724	11443.1
12.737	11451.1
12.75	11520.1
12.763	11459.1
12.776	11452.1
12.789	11498.1
12.802	11627.1
12.815	11365.1
12.828	11504.1
12.841	11357.1
12.854	11317.1
12.867	11294.1
12.88	11363.1
12.893	11397.1
12.906	11601.1
12.919	11363.1
12.932	11414.1
12.945	11434.1
12.958	11445.1
12.971	11338.1
12.984	11373.1
12.997	11429.1
13.01	11466.1
13.023	11362.1
13.036	11357.1
13.049	11173.1
13.062	11264.1
13.075	11318.1
13.088	11295.1
13.101	11335.1
13.114	11403.1
13.127	11325.1
13.14	11328.1
13.153	11221.1
13.166	11227.1
13.179	11409.1
13.192	11337.1
13.205	11211.1
13.218	11244.1
13.231	11254.1
13.244	11284.1
13.257	11264.1
13.27	11130.1
13.283	11115.1
13.296	11204.1
13.309	11211.1
13.322	11194.1
13.335	11226.1
13.348	11194.1
13.361	11150.1
13.374	11121.1
13.387	11087.1
13.4	11109.1
13.413	11091.1
13.426	11101.1
13.439	11192.1
13.452	11205.1
13.465	11134.1
13.478	11082.1
13.491	11042.1
13.504	11071.1
13.517	11043.1
13.53	11056.1
13.543	11163.1
13.556	11142.1
13.569	11068.1
13.582	11010.1
13.595	11036.1
13.608	11056.1
13.621	11094.1
13.634	10987.1
13.647	10919.1
13.66	11022.1
13.673	11027.1
13.686	11032.1
13.699	11011.1
13.712	10936.1
13.725	10972.1
13.738	10952.1
13.751	10978.1
13.764	10917.1
13.777	10938.1
13.79	10933.1
13.803	11017.1
13.816	11019.1
13.829	10985.1
13.842	10886.1
13.855	10906.1
13.868	11042.1
13.881	10939.1
13.894	10882.1
13.907	10846.1
13.92	10902.1
13.933	10836.1
13.946	10968.1
13.959	10910.1
13.972	10933.1
13.985	11102.1
13.998	10899.1
14.011	11109.1
14.024	11113.1
14.037	10934.1
14.05	10964.1
14.063	11016.1
14.076	10938.1
14.089	10897.1
14.102	10909.1
14.115	10759.1
14.128	11009.1
14.141	10972.1
14.154	10937.1
14.167	10875.1
14.18	10908.1
14.193	10935.1
14.206	10914.1
14.219	10998.1
14.232	11063.1
14.245	11003.1
14.258	11077.1
14.271	11474.1
14.284	11564.1
14.297	11789.1
14.31	12095.1
14.323	12704.1
14.336	13398.1
14.349	14590.1
14.362	16223.1
14.375	18659.1
14.388	21996.1
14.401	25099.1
14.414	27362.1
14.427	28396.1
14.44	28027.1
14.453	27072.1
14.466	25694.1
14.479	23911.1
14.492	22092.1
14.505	20394.1
14.518	18885.1
14.531	17597.1
14.544	16295.1
14.557	15064.1
14.57	14013.1
14.583	13179.1
14.596	12595.1
14.609	12115.1
14.622	11855.1
14.635	11687.1
14.648	11571.1
14.661	11445.1
14.674	11399.1
14.687	11618.1
14.7	11889.1
14.713	12239.1
14.726	12853.1
14.739	13794.1
14.752	14779.1
14.765	15679.1
14.778	16197.1
14.791	16173.1
14.804	15876.1
14.817	15388.1
14.83	14556.1
14.843	13877.1
14.856	13273.1
14.869	12852.1
14.882	12485.1
14.895	12235.1
14.908	11945.1
14.921	11675.1
14.934	11667.1
14.947	11286.1
14.96	11101.1
14.973	11007.1
14.986	10985.1
14.999	10885.1
15.012	10859.1
15.025	10672.1
15.038	10717.1
15.051	10699.1
15.064	10692.1
15.077	10527.1
15.09	10548.1
15.103	10530.1
15.116	10639.1
15.129	10509.1
15.142	10547.1
15.155	10608.1
15.168	10596.1
15.181	10445.1
15.194	10601.1
15.207	10495.1
15.22	10575.1
15.233	10496.1
15.246	10679.1
15.259	10586.1
15.272	10461.1
15.285	10508.1
15.298	10610.1
15.311	10477.1
15.324	10587.1
15.337	10656.1
15.35	10567.1
15.363	10515.1
15.376	10483.1
15.389	10499.1
15.402	10470.1
15.415	10578.1
15.428	10606.1
15.441	10501.1
15.454	10574.1
15.467	10678.1
15.48	10457.1
15.493	10648.1
15.506	10802.1
15.519	10887.1
15.532	11055.1
15.545	11386.1
15.558	11670.1
15.571	12204.1
15.584	13185.1
15.597	14598.1
15.61	16012.1
15.623	17263.1
15.636	17843.1
15.649	17941.1
15.662	17480.1
15.675	16863.1
15.688	16315.1
15.701	15611.1
15.714	15281.1
15.727	14990.1
15.74	15008.1
15.753	15297.1
15.766	15704.1
15.779	16175.1
15.792	16346.1
15.805	16286.1
15.818	15750.1
15.831	15019.1
15.844	14310.1
15.857	13356.1
15.87	12469.1
15.883	11775.1
15.896	11341.1
15.909	11019.1
15.922	10790.1
15.935	10622.1
15.948	10476.1
15.961	10445.1
15.974	10351.1
15.987	10319.1
16	10347.1
16.013	10325.1
16.026	10340.1
16.039	10387.1
16.052	10369.1
16.065	10205.1
16.078	10210.1
16.091	10316.1
16.104	10332.1
16.117	10272.1
16.13	10175.1
16.143	10159.1
16.156	10313.1
16.169	10285.1
16.182	10229.1
16.195	10213.1
16.208	10191.1
16.221	10291.1
16.234	10291.1
16.247	10233.1
16.26	10212.1
16.273	10178.1
16.286	10272.1
16.299	10184.1
16.312	10112.1
16.325	10196.1
16.338	10184.1
16.351	10348.1
16.364	10264.1
16.377	10251.1
16.39	10274.1
16.403	10148.1
16.416	10212.1
16.429	10304.1
16.442	10181.1
16.455	10244.1
16.468	10225.1
16.481	10340.1
16.494	10187.1
16.507	10125.1
16.52	10273.1
16.533	10274.1
16.546	10254.1
16.559	10220.1
16.572	10290.1
16.585	10225.1
16.598	10271.1
16.611	10111.1
16.624	10201.1
16.637	10159.1
16.65	10319.1
16.663	10201.1
16.676	10419.1
16.689	10301.1
16.702	10324.1
16.715	10536.1
16.728	10418.1
16.741	10494.1
16.754	10457.1
16.767	10652.1
16.78	10700.1
16.793	10649.1
16.806	10806.1
16.819	11059.1
16.832	11435.1
16.845	12057.1
16.858	12637.1
16.871	13744.1
16.884	15165.1
16.897	16704.1
16.91	17952.1
16.923	19245.1
16.936	20645.1
16.949	21713.1
16.962	22712.1
16.975	23296.1
16.988	23259.1
17.001	22408.1
17.014	21401.1
17.027	20334.1
17.04	18867.1
17.053	17466.1
17.066	16240.1
17.079	15280.1
17.092	14532.1
17.105	13945.1
17.118	13213.1
17.131	12575.1
17.144	12314.1
17.157	11951.1
17.17	11531.1
17.183	11214.1
17.196	10908.1
17.209	10714.1
17.222	10577.1
17.235	10419.1
17.248	10395.1
17.261	10363.1
17.274	10275.1
17.287	10178.1
17.3	10087.1
17.313	10103.1
17.326	10164.1
17.339	10173.1
17.352	10192.1
17.365	10281.1
17.378	10215.1
17.391	10193.1
17.404	10224.1
17.417	10155.1
17.43	10155.1
17.443	10180.1
17.456	10262.1
17.469	10397.1
17.482	10526.1
17.495	10583.1
17.508	10702.1
17.521	10973.1
17.534	11329.1
17.547	11904.1
17.56	12639.1
17.573	13690.1
17.586	15374.1
17.599	17974.1
17.612	21107.1
17.625	24237.1
17.638	26032.1
17.651	26376.1
17.664	25928.1
17.677	25168.1
17.69	23606.1
17.703	22013.1
17.716	20306.1
17.729	18948.1
17.742	17686.1
17.755	16709.1
17.768	15453.1
17.781	14444.1
17.794	13566.1
17.807	12657.1
17.82	11825.1
17.833	11369.1
17.846	10985.1
17.859	10705.1
17.872	10444.1
17.885	10367.1
17.898	10272.1
17.911	10094.1
17.924	10147.1
17.937	10139.1
17.95	10112.1
17.963	10216.1
17.976	10047.1
17.989	9998.12
18.002	9867.12
18.015	10041.1
18.028	9976.12
18.041	9938.12
18.054	9947.12
18.067	9975.12
18.08	9953.12
18.093	10018.1
18.106	10032.1
18.119	10034.1
18.132	10047.1
18.145	9947.12
18.158	9933.12
18.171	10087.1
18.184	9923.12
18.197	9922.12
18.21	10046.1
18.223	9978.12
18.236	9931.12
18.249	9898.12
18.262	9807.12
18.275	9857.12
18.288	9884.12
18.301	9903.12
18.314	9874.12
18.327	9860.12
18.34	9889.12
18.353	9887.12
18.366	9877.12
18.379	9844.12
18.392	9867.12
18.405	9938.12
18.418	9960.12
18.431	9969.12
18.444	9988.12
18.457	9959.12
18.47	10000.1
18.483	10101.1
18.496	10200.1
18.509	10238.1
18.522	10237.1
18.535	10250.1
18.548	10270.1
18.561	10266.1
18.574	10263.1
18.587	10316.1
18.6	10423.1
18.613	10636.1
18.626	11026.1
18.639	11365.1
18.652	11752.1
18.665	12230.1
18.678	12323.1
18.691	12345.1
18.704	12362.1
18.717	12146.1
18.73	11917.1
18.743	11701.1
18.756	11448.1
18.769	11241.1
18.782	11185.1
18.795	11035.1
18.808	10841.1
18.821	10637.1
18.834	10487.1
18.847	10500.1
18.86	10457.1
18.873	10526.1
18.886	10469.1
18.899	10495.1
18.912	10639.1
18.925	10583.1
18.938	10666.1
18.951	10681.1
18.964	10580.1
18.977	10558.1
18.99	10576.1
19.003	10427.1
19.016	10267.1
19.029	10054.1
19.042	10248.1
19.055	10150.1
19.068	10027.1
19.081	9977.12
19.094	10002.1
19.107	9977.12
19.12	9951.12
19.133	9841.12
19.146	9922.12
19.159	9869.12
19.172	9946.12
19.185	9897.12
19.198	9754.12
19.211	10127.1
19.224	9795.12
19.237	9776.12
19.25	9845.12
19.263	9942.12
19.276	9890.12
19.289	9726.12
19.302	9792.12
19.315	9817.12
19.328	9800.12
19.341	9814.12
19.354	9924.12
19.367	9922.12
19.38	9980.12
19.393	9866.12
19.406	9909.12
19.419	9899.12
19.432	9944.12
19.445	10042.1
19.458	10236.1
19.471	10287.1
19.484	10506.1
19.497	10896.1
19.51	11396.1
19.523	11764.1
19.536	12043.1
19.549	11984.1
19.562	12129.1
19.575	12072.1
19.588	11937.1
19.601	11726.1
19.614	11465.1
19.627	11285.1
19.64	11147.1
19.653	10953.1
19.666	10854.1
19.679	10635.1
19.692	10458.1
19.705	10393.1
19.718	10285.1
19.731	10249.1
19.744	10171.1
19.757	10086.1
19.77	10037.1
19.783	9999.12
19.796	9937.12
19.809	9909.12
19.822	9849.12
19.835	9819.12
19.848	9852.12
19.861	9911.12
19.874	9889.12
19.887	9762.12
19.9	9771.12
19.913	9830.12
19.926	9847.12
19.939	9915.12
19.952	9937.12
19.965	9847.12
19.978	9815.12
19.991	9901.12
20.004	9882.12
20.017	9892.12
20.03	9941.12
20.043	9914.12
20.056	9893.12
20.069	9999.12
20.082	10082.1
20.095	9989.12
20.108	9997.12
20.121	9952.12
20.134	9954.12
20.147	9948.12
20.16	9991.12
20.173	9975.12
20.186	9862.12
20.199	9894.12
20.212	9957.12
20.225	9988.12
20.238	9918.12
20.251	10061.1
20.264	10021.1
20.277	9993.12
20.29	9996.12
20.303	9977.12
20.316	9941.12
20.329	9954.12
20.342	10035.1
20.355	9963.12
20.368	10083.1
20.381	10068.1
20.394	10076.1
20.407	10305.1
20.42	10490.1
20.433	10686.1
20.446	11210.1
20.459	11442.1
20.472	11840.1
20.485	11953.1
20.498	12134.1
20.511	12040.1
20.524	12019.1
20.537	11798.1
20.55	11370.1
20.563	11369.1
20.576	11058.1
20.589	11116.1
20.602	10913.1
20.615	10739.1
20.628	10768.1
20.641	10452.1
20.654	10493.1
20.667	10513.1
20.68	10417.1
20.693	10237.1
20.706	10254.1
20.719	10300.1
20.732	10181.1
20.745	10145.1
20.758	10171.1
20.771	10004.1
20.784	9974.12
20.797	10012.1
20.81	9881.12
20.823	9923.12
20.836	9924.12
20.849	9841.12
20.862	9996.12
20.875	10026.1
20.888	10086.1
20.901	9976.12
20.914	10071.1
20.927	10217.1
20.94	10214.1
20.953	10202.1
20.966	10310.1
20.979	10538.1
20.992	10758.1
21.005	10718.1
21.018	10736.1
21.031	10831.1
21.044	10785.1
21.057	10713.1
21.07	10579.1
21.083	10577.1
21.096	10507.1
21.109	10380.1
21.122	10306.1
21.135	10170.1
21.148	10086.1
21.161	10180.1
21.174	10207.1
21.187	10137.1
21.2	10193.1
21.213	10199.1
21.226	10219.1
21.239	10281.1
21.252	10202.1
21.265	10199.1
21.278	10259.1
21.291	10248.1
21.304	10236.1
21.317	10272.1
21.33	10252.1
21.343	10188.1
21.356	10186.1
21.369	10262.1
21.382	10301.1
21.395	10287.1
21.408	10185.1
21.421	9998.12
21.434	10018.1
21.447	10052.1
21.46	10021.1
21.473	10013.1
21.486	10019.1
21.499	9985.12
21.512	9959.12
21.525	10115.1
21.538	10150.1
21.551	10108.1
21.564	10118.1
21.577	10017.1
21.59	10154.1
21.603	10175.1
21.616	10179.1
21.629	10319.1
21.642	10232.1
21.655	10127.1
21.668	10082.1
21.681	10080.1
21.694	10155.1
21.707	10111.1
21.72	10121.1
21.733	10223.1
21.746	10167.1
21.759	10209.1
21.772	10102.1
21.785	10235.1
21.798	10199.1
21.811	10289.1
21.824	10222.1
21.837	10179.1
21.85	10161.1
21.863	10344.1
21.876	10239.1
21.889	10283.1
21.902	10211.1
21.915	10327.1
21.928	10188.1
21.941	10322.1
21.954	10050.1
21.967	10232.1
21.98	10392.1
21.993	10409.1
22.006	10316.1
22.019	10379.1
22.032	10471.1
22.045	10499.1
22.058	10583.1
22.071	10671.1
22.084	10810.1
22.097	10962.1
22.11	11274.1
22.123	11646.1
22.136	12420.1
22.149	13208.1
22.162	14465.1
22.175	15866.1
22.188	17561.1
22.201	19449.1
22.214	21718.1
22.227	24654.1
22.24	28018.1
22.253	31093.1
22.266	33212.1
22.279	33489.1
22.292	33246.1
22.305	33257.1
22.318	33712.1
22.331	34196.1
22.344	35088.1
22.357	36675.1
22.37	38506.1
22.383	40012.1
22.396	40001.1
22.409	38907.1
22.422	37536.1
22.435	35952.1
22.448	33785.1
22.461	31083.1
22.474	28325.1
22.487	25891.1
22.5	23853.1
22.513	22051.1
22.526	20415.1
22.539	19060.1
22.552	18035.1
22.565	17055.1
22.578	16271.1
22.591	15641.1
22.604	14947.1
22.617	14429.1
22.63	13804.1
22.643	13224.1
22.656	12830.1
22.669	12315.1
22.682	11841.1
22.695	11591.1
22.708	11353.1
22.721	11087.1
22.734	10973.1
22.747	10929.1
22.76	10798.1
22.773	10617.1
22.786	10742.1
22.799	10836.1
22.812	11011.1
22.825	11158.1
22.838	11210.1
22.851	11603.1
22.864	12011.1
22.877	12754.1
22.89	13548.1
22.903	14759.1
22.916	16192.1
22.929	18318.1
22.942	20865.1
22.955	23062.1
22.968	24669.1
22.981	25295.1
22.994	25184.1
23.007	25240.1
23.02	24457.1
23.033	23668.1
23.046	22550.1
23.059	21233.1
23.072	20200.1
23.085	19074.1
23.098	17960.1
23.111	17439.1
23.124	16840.1
23.137	16020.1
23.15	15571.1
23.163	14985.1
23.176	14574.1
23.189	14210.1
23.202	13570.1
23.215	13099.1
23.228	12706.1
23.241	12415.1
23.254	11978.1
23.267	11476.1
23.28	11226.1
23.293	10884.1
23.306	10821.1
23.319	10478.1
23.332	10368.1
23.345	10211.1
23.358	10240.1
23.371	10207.1
23.384	10163.1
23.397	10033.1
23.41	9944.12
23.423	9967.12
23.436	9914.12
23.449	9915.12
23.462	10002.1
23.475	9982.12
23.488	9966.12
23.501	9933.12
23.514	10035.1
23.527	10004.1
23.54	9896.12
23.553	9934.12
23.566	10024.1
23.579	10009.1
23.592	10012.1
23.605	10037.1
23.618	9962.12
23.631	10041.1
23.644	10218.1
23.657	10227.1
23.67	10336.1
23.683	10525.1
23.696	10537.1
23.709	10719.1
23.722	10867.1
23.735	10888.1
23.748	11026.1
23.761	11152.1
23.774	11251.1
23.787	11366.1
23.8	11570.1
23.813	12037.1
23.826	12535.1
23.839	13401.1
23.852	15081.1
23.865	17173.1
23.878	19696.1
23.891	22420.1
23.904	24523.1
23.917	25367.1
23.93	25263.1
23.943	25198.1
23.956	24932.1
23.969	24340.1
23.982	23156.1
23.995	21452.1
24.008	20140.1
24.021	18879.1
24.034	17745.1
24.047	16864.1
24.06	16203.1
24.073	15656.1
24.086	15205.1
24.099	14784.1
24.112	14145.1
24.125	13670.1
24.138	13387.1
24.151	13008.1
24.164	12687.1
24.177	12371.1
24.19	12007.1
24.203	11673.1
24.216	11266.1
24.229	10919.1
24.242	10730.1
24.255	10496.1
24.268	10228.1
24.281	10165.1
24.294	10020.1
24.307	9945.12
24.32	9889.12
24.333	9809.12
24.346	9954.12
24.359	9967.12
24.372	9950.12
24.385	10064.1
24.398	10039.1
24.411	10006.1
24.424	10080.1
24.437	9970.12
24.45	10010.1
24.463	9999.12
24.476	9942.12
24.489	9978.12
24.502	9939.12
24.515	9796.12
24.528	9851.12
24.541	9894.12
24.554	9886.12
24.567	9720.12
24.58	9762.12
24.593	9878.12
24.606	9541.12
24.619	9767.12
24.632	9672.12
24.645	9651.12
24.658	9697.12
24.671	9763.12
24.684	9604.12
24.697	9587.12
24.71	9530.12
24.723	9513.12
24.736	9608.12
24.749	9502.12
24.762	9595.12
24.775	9711.12
24.788	9551.12
24.801	9587.12
24.814	9635.12
24.827	9504.12
24.84	9603.12
24.853	9623.12
24.866	9595.12
24.879	9604.12
24.892	9760.12
24.905	9822.12
24.918	9876.12
24.931	9947.12
24.944	10077.1
24.957	10275.1
24.97	10550.1
24.983	11026.1
24.996	11716.1
25.009	12695.1
25.022	13858.1
25.035	15174.1
25.048	16238.1
25.061	16700.1
25.074	16928.1
25.087	17370.1
25.1	18017.1
25.113	18730.1
25.126	19517.1
25.139	20487.1
25.152	21721.1
25.165	22878.1
25.178	23764.1
25.191	24028.1
25.204	23958.1
25.217	24115.1
25.23	23724.1
25.243	23080.1
25.256	22424.1
25.269	21594.1
25.282	20758.1
25.295	20365.1
25.308	20649.1
25.321	21146.1
25.334	22278.1
25.347	24086.1
25.36	26335.1
25.373	28338.1
25.386	29153.1
25.399	28976.1
25.412	28412.1
25.425	28085.1
25.438	27571.1
25.451	26364.1
25.464	24685.1
25.477	22746.1
25.49	21208.1
25.503	19835.1
25.516	18414.1
25.529	17490.1
25.542	16579.1
25.555	15701.1
25.568	15205.1
25.581	14552.1
25.594	14055.1
25.607	13547.1
25.62	13096.1
25.633	12632.1
25.646	12477.1
25.659	11989.1
25.672	11623.1
25.685	11461.1
25.698	11043.1
25.711	10751.1
25.724	10519.1
25.737	10462.1
25.75	10304.1
25.763	10253.1
25.776	10341.1
25.789	10376.1
25.802	10665.1
25.815	10895.1
25.828	11397.1
25.841	12428.1
25.854	13437.1
25.867	14643.1
25.88	15967.1
25.893	16924.1
25.906	17275.1
25.919	17705.1
25.932	17694.1
25.945	17725.1
25.958	17648.1
25.971	17542.1
25.984	16937.1
25.997	16400.1
26.01	15892.1
26.023	15435.1
26.036	14923.1
26.049	14432.1
26.062	13787.1
26.075	13360.1
26.088	12962.1
26.101	12556.1
26.114	12039.1
26.127	11715.1
26.14	11506.1
26.153	11245.1
26.166	11072.1
26.179	10781.1
26.192	10481.1
26.205	10251.1
26.218	10078.1
26.231	9937.12
26.244	9823.12
26.257	9662.12
26.27	9545.12
26.283	9463.12
26.296	9463.12
26.309	9463.12
26.322	9464.12
26.335	9331.12
26.348	9236.12
26.361	9266.12
26.374	9201.12
26.387	9197.12
26.4	9180.12
26.413	9195.12
26.426	9262.12
26.439	9219.12
26.452	9200.12
26.465	9175.12
26.478	9178.12
26.491	9169.12
26.504	9162.12
26.517	9237.12
26.53	9254.12
26.543	9227.12
26.556	9142.12
26.569	9180.12
26.582	9198.12
26.595	9233.12
26.608	9328.12
26.621	9441.12
26.634	9452.12
26.647	9629.12
26.66	9809.12
26.673	10151.1
26.686	10787.1
26.699	11346.1
26.712	11806.1
26.725	12357.1
26.738	12837.1
26.751	12987.1
26.764	13057.1
26.777	12847.1
26.79	12749.1
26.803	12763.1
26.816	12521.1
26.829	12132.1
26.842	11662.1
26.855	11565.1
26.868	11216.1
26.881	10973.1
26.894	10870.1
26.907	10758.1
26.92	10472.1
26.933	10518.1
26.946	10541.1
26.959	10507.1
26.972	10409.1
26.985	10484.1
26.998	10426.1
27.011	10263.1
27.024	10300.1
27.037	10342.1
27.05	10301.1
27.063	10085.1
27.076	9998.12
27.089	9926.12
27.102	9648.12
27.115	9671.12
27.128	9671.12
27.141	9383.12
27.154	9201.12
27.167	9129.12
27.18	9045.12
27.193	9191.12
27.206	9017.12
27.219	8998.12
27.232	8877.12
27.245	8881.12
27.258	8890.12
27.271	8797.12
27.284	8786.12
27.297	8794.12
27.31	8862.12
27.323	8780.12
27.336	8931.12
27.349	8809.12
27.362	8752.12
27.375	8756.12
27.388	8824.12
27.401	8779.12
27.414	8724.12
27.427	8676.12
27.44	8752.12
27.453	8835.12
27.466	8747.12
27.479	8708.12
27.492	8749.12
27.505	8809.12
27.518	8760.12
27.531	8677.12
27.544	8736.12
27.557	8797.12
27.57	8780.12
27.583	8859.12
27.596	8822.12
27.609	8833.12
27.622	8907.12
27.635	9002.12
27.648	9041.12
27.661	9084.12
27.674	9287.12
27.687	9484.12
27.7	9730.12
27.713	10213.1
27.726	11016.1
27.739	12060.1
27.752	13101.1
27.765	13841.1
27.778	14159.1
27.791	14340.1
27.804	14451.1
27.817	14549.1
27.83	14723.1
27.843	14796.1
27.856	14812.1
27.869	14844.1
27.882	14965.1
27.895	14827.1
27.908	14632.1
27.921	14507.1
27.934	14035.1
27.947	13793.1
27.96	13616.1
27.973	13425.1
27.986	12837.1
27.999	12502.1
28.012	12069.1
28.025	11666.1
28.038	11422.1
28.051	10978.1
28.064	10666.1
28.077	10467.1
28.09	10254.1
28.103	10044.1
28.116	9845.12
28.129	9604.12
28.142	9458.12
28.155	9375.12
28.168	9302.12
28.181	9178.12
28.194	9018.12
28.207	8851.12
28.22	8777.12
28.233	8800.12
28.246	8696.12
28.259	8592.12
28.272	8572.12
28.285	8563.12
28.298	8570.12
28.311	8670.12
28.324	8569.12
28.337	8465.12
28.35	8589.12
28.363	8484.12
28.376	8562.12
28.389	8625.12
28.402	8709.12
28.415	8609.12
28.428	8676.12
28.441	8729.12
28.454	8831.12
28.467	8915.12
28.48	8943.12
28.493	8963.12
28.506	9000.12
28.519	8894.12
28.532	8939.12
28.545	8956.12
28.558	8907.12
28.571	8840.12
28.584	8822.12
28.597	8809.12
28.61	8738.12
28.623	8766.12
28.636	8580.12
28.649	8655.12
28.662	8677.12
28.675	8577.12
28.688	8563.12
28.701	8512.12
28.714	8601.12
28.727	8568.12
28.74	8505.12
28.753	8419.12
28.766	8487.12
28.779	8507.12
28.792	8443.12
28.805	8429.12
28.818	8428.12
28.831	8355.12
28.844	8374.12
28.857	8407.12
28.87	8363.12
28.883	8326.12
28.896	8336.12
28.909	8408.12
28.922	8389.12
28.935	8339.12
28.948	8383.12
28.961	8361.12
28.974	8316.12
28.987	8287.12
29	8336.12
29.013	8376.12
29.026	8392.12
29.039	8502.12
29.052	8520.12
29.065	8504.12
29.078	8565.12
29.091	8584.12
29.104	8678.12
29.117	8862.12
29.13	9061.12
29.143	9382.12
29.156	9650.12
29.169	9758.12
29.182	9880.12
29.195	10059.1
29.208	10270.1
29.221	10336.1
29.234	10601.1
29.247	11002.1
29.26	11385.1
29.273	11848.1
29.286	12537.1
29.299	13605.1
29.312	14736.1
29.325	15656.1
29.338	15896.1
29.351	15762.1
29.364	15644.1
29.377	15730.1
29.39	15810.1
29.403	15504.1
29.416	15060.1
29.429	14466.1
29.442	13770.1
29.455	13287.1
29.468	12775.1
29.481	12369.1
29.494	12062.1
[truncated: 3,500 more rows]

## Sheet: calcined
3.507	17916.6
3.52	17875
3.533	17789.2
3.546	17550
3.559	17291.3
3.572	17030
3.585	17111.9
3.598	16968.9
3.611	16892.2
3.624	16589.3
3.637	16513.9
3.65	16493.1
3.663	16576.3
3.676	16433.3
3.689	16235.7
3.702	16051.1
3.715	16103.1
3.728	15824.9
3.741	15809.3
3.754	15778.1
3.767	15835.3
3.78	15815.8
3.793	15589.6
3.806	15818.4
3.819	15897.7
3.832	15605.2
3.845	15377.7
3.858	15540.2
3.871	15568.8
3.884	15510.3
3.897	15665
3.91	15505.1
3.923	15480.4
3.936	15659.8
3.949	15337.4
3.962	15354.3
3.975	15587
3.988	15425.8
4.001	15453.1
4.014	15551.9
4.027	15597.4
4.04	15515.5
4.053	15288
4.066	15301
4.079	15541.5
4.092	15467.4
4.105	15265.9
4.118	15276.3
4.131	15317.9
4.144	15281.5
4.157	15307.5
4.17	15207.4
4.183	15124.2
4.196	15087.8
4.209	15037.1
4.222	14996.8
4.235	14965.6
4.248	15093
4.261	15065.7
4.274	15148.9
4.287	15210
4.3	15185.3
4.313	15037.1
4.326	14810.9
4.339	14810.9
4.352	14717.3
4.365	14779.7
4.378	14826.5
4.391	14885
4.404	14792.7
4.417	14885
4.43	14825.2
4.443	14747.2
4.456	14614.6
4.469	14664
4.482	14783.6
4.495	14979.9
4.508	14736.8
4.521	14705.6
4.534	14467.7
4.547	14588.6
4.56	14861.6
4.573	14944.8
4.586	14774.5
4.599	14731.6
4.612	14586
4.625	14662.7
4.638	14459.9
4.651	14549.6
4.664	14485.9
4.677	14602.9
4.69	14528.8
4.703	14705.6
4.716	14662.7
4.729	14583.4
4.742	14354.6
4.755	14249.3
4.768	14398.8
4.781	14514.5
4.794	14346.8
4.807	14504.1
4.82	14569.1
4.833	14098.5
4.846	14471.6
4.859	14482
4.872	14261
4.885	14119.3
4.898	14280.5
4.911	14055.6
4.924	14220.7
4.937	14385.8
4.95	14255.8
4.963	14454.7
4.976	14443
4.989	14147.9
5.002	14235
5.015	14261
5.028	14281.8
5.041	14218.1
5.054	14186.9
5.067	14270.1
5.08	14279.2
5.093	14463.8
5.106	14366.3
5.119	14203.8
5.132	14075.1
5.145	14066
5.158	14041.3
5.171	13993.2
5.184	14042.6
5.197	13900.9
5.21	13851.5
5.223	13886.6
5.236	13903.5
5.249	13848.9
5.262	14047.8
5.275	13997.1
5.288	13890.5
5.301	13946.4
5.314	14021.8
5.327	14003.6
5.34	13876.2
5.353	13955.5
5.366	13933.4
5.379	13956.8
5.392	14085.5
5.405	14006.2
5.418	13943.8
5.431	13942.5
5.444	13834.6
5.457	13856.7
5.47	13937.3
5.483	13947.7
5.496	13855.4
5.509	13730.6
5.522	13813.8
5.535	13859.3
5.548	13728
5.561	13627.9
5.574	13650
5.587	13711.1
5.6	13739.7
5.613	13687.7
5.626	13640.9
5.639	13898.3
5.652	14042.6
5.665	13793
5.678	13692.9
5.691	13716.3
5.704	13786.5
5.717	13768.3
5.73	13690.3
5.743	13751.4
5.756	13908.7
5.769	13835.9
5.782	13734.5
5.795	13768.3
5.808	13816.4
5.821	13730.6
5.834	13673.4
5.847	13703.3
5.86	13669.5
5.873	13685.1
5.886	13854.1
5.899	13984.1
5.912	13868.4
5.925	13941.2
5.938	13591.5
5.951	13802.1
5.964	13757.9
5.977	13877.5
5.99	13899.6
6.003	13858
6.016	13673.4
6.029	14021.8
6.042	13890.5
6.055	13821.6
6.068	13978.9
6.081	14172.6
6.094	13708.5
6.107	13926.9
6.12	13991.9
6.133	13903.5
6.146	13816.4
6.159	14205.1
6.172	13980.2
6.185	13903.5
6.198	14189.5
6.211	13938.6
6.224	14159.6
6.237	14084.2
6.25	14201.2
6.263	14324.7
6.276	14098.5
6.289	14272.7
6.302	14289.6
6.315	14436.5
6.328	14401.4
6.341	14509.3
6.354	14262.3
6.367	14575.6
6.38	14817.4
6.393	14784.9
6.406	14735.5
6.419	14836.9
6.432	14680.9
6.445	14649.7
6.458	14714.7
6.471	14716
6.484	15033.2
6.497	15020.2
6.51	14885
6.523	14844.7
6.536	15094.3
6.549	15285.4
6.562	15367.3
6.575	15399.8
6.588	15538.9
6.601	15298.4
6.614	15324.4
6.627	15497.3
6.64	15471.3
6.653	15568.8
6.666	15377.7
6.679	15438.8
6.692	15740.4
6.705	15667.6
6.718	15568.8
6.731	15524.6
6.744	15468.7
6.757	15546.7
6.77	15707.9
6.783	15629.9
6.796	15533.7
6.809	15485.6
6.822	15405
6.835	15420.6
6.848	15566.2
6.861	15697.5
6.874	15619.5
6.887	15581.8
6.9	15449.2
6.913	15520.7
6.926	15419.3
6.939	15200.9
6.952	15216.5
6.965	15142.4
6.978	15167.1
6.991	15009.8
7.004	14926.6
7.017	14860.3
7.03	14740.7
7.043	14745.9
7.056	14743.3
7.069	14579.5
7.082	14513.2
7.095	14407.9
7.108	14342.9
7.121	14270.1
7.134	14103.7
7.147	14179.1
7.16	14172.6
7.173	13999.7
7.186	13835.9
7.199	13813.8
7.212	13774.8
7.225	13995.8
7.238	13826.8
7.251	13806
7.264	13559
7.277	13377
7.29	13561.6
7.303	13733.2
7.316	13651.3
7.329	13409.5
7.342	13182
7.355	13106.6
7.368	13306.8
7.381	13423.8
7.394	13128.7
7.407	13206.7
7.42	12988.3
7.433	12903.8
7.446	13037.7
7.459	13353.6
7.472	12832.3
7.485	13133.9
7.498	12870
7.511	13087.1
7.524	13128.7
7.537	12905.1
7.55	13039
7.563	13020.8
7.576	12771.2
7.589	12951.9
7.602	12793.3
7.615	12949.3
7.628	12772.5
7.641	12807.6
7.654	12717.9
7.667	13092.3
7.68	12832.3
7.693	12701
7.706	12768.6
7.719	12694.5
7.732	12660.7
7.745	12719.2
7.758	12851.8
7.771	12569.7
7.784	12682.8
7.797	12781.6
7.81	12785.5
7.823	12919.4
7.836	13145.6
7.849	13174.2
7.862	12909
7.875	13135.2
7.888	13158.6
7.901	13002.6
7.914	12777.7
7.927	12855.7
7.94	12711.4
7.953	12585.3
7.966	12732.2
7.979	12638.6
7.992	12649
8.005	12585.3
8.018	12647.7
8.031	12759.5
8.044	12732.2
8.057	12703.6
8.07	12564.5
8.083	12491.7
8.096	12477.4
8.109	12556.7
8.122	12515.1
8.135	12512.5
8.148	12593.1
8.161	12602.2
8.174	12694.5
8.187	12565.8
8.2	12569.7
8.213	12611.3
8.226	12647.7
8.239	12569.7
8.252	12608.7
8.265	12736.1
8.278	12794.6
8.291	12798.5
8.304	12743.9
8.317	12979.2
8.33	13202.8
8.343	13462.8
8.356	13592.8
8.369	14068.6
8.382	14593.8
8.395	14700.4
8.408	14940.9
8.421	15431
8.434	15332.2
8.447	14970.8
8.46	14944.8
8.473	14769.3
8.486	14641.9
8.499	14272.7
8.512	13878.8
8.525	13638.3
8.538	13547.3
8.551	13327.6
8.564	13176.8
8.577	13117
8.59	13148.2
8.603	13360.1
8.616	13400.4
8.629	13195
8.642	13358.8
8.655	13364
8.668	13379.6
8.681	13670.8
8.694	13673.4
8.707	13759.2
8.72	14046.5
8.733	14430
8.746	14497.6
8.759	15095.6
8.772	15134.6
8.785	15841.8
8.798	16750.5
8.811	17591.6
8.824	18856.5
8.837	20398.3
8.85	22709.7
8.863	25021.1
8.876	27829.1
8.889	30839.9
8.902	33818.2
8.915	35772.1
8.928	36621
8.941	35636.9
8.954	33697.3
8.967	31600.4
8.98	28748.2
8.993	26036.4
9.006	23540.4
9.019	21516.3
9.032	19683.3
9.045	18496.4
9.058	17524
9.071	16516.5
9.084	15943.2
9.097	15363.4
9.11	14731.6
9.123	14406.6
9.136	14287
9.149	14027
9.162	13522.6
9.175	13460.2
9.188	13315.9
9.201	13184.6
9.214	13132.6
9.227	13083.2
9.24	12959.7
9.253	13119.6
9.266	13074.1
9.279	12832.3
9.292	12603.5
9.305	12615.2
9.318	12684.1
9.331	12669.8
9.344	12702.3
9.357	12636
9.37	12399.4
9.383	12329.2
9.396	12422.8
9.409	12294.1
9.422	12227.8
9.435	12251.2
9.448	12305.8
9.461	12327.9
9.474	12225.2
9.487	12231.7
9.5	12149.8
9.513	12105.6
9.526	12095.2
9.539	12200.5
9.552	12230.4
9.565	12259
9.578	12262.9
9.591	12182.3
9.604	12195.3
9.617	12127.7
9.63	12197.9
9.643	12226.5
9.656	12309.7
9.669	12243.4
9.682	12439.7
9.695	12425.4
9.708	12030.2
9.721	12253.8
9.734	12166.7
9.747	12142
9.76	12139.4
9.773	12177.1
9.786	12208.3
9.799	12157.6
9.812	12226.5
9.825	12507.3
9.838	12472.2
9.851	12512.5
9.864	12862.2
9.877	12746.5
9.89	12651.6
9.903	12936.3
9.916	13027.3
9.929	12879.1
9.942	13187.2
9.955	13429
9.968	13648.7
9.981	13721.5
9.994	13930.8
10.007	14251.9
10.02	14359.8
10.033	14686.1
10.046	14898
10.059	15401.1
10.072	15876.9
10.085	16629.6
10.098	17596.8
10.111	18384.6
10.124	19856.2
10.137	21682.7
10.15	23888.8
10.163	27060.8
10.176	31250.7
10.189	36076.3
10.202	42558.1
10.215	49618.4
10.228	57653.7
10.241	66097.2
10.254	73401.9
10.267	78522.6
10.28	80106
10.293	78721.5
10.306	74405.5
10.319	67658.5
10.332	60945.3
10.345	53859
10.358	47340.8
10.371	41515.5
10.384	36277.8
10.397	32060.6
10.41	28722.2
10.423	26104
10.436	23848.5
10.449	21915.4
10.462	20241
10.475	18825.3
10.488	17907.5
10.501	17114.5
10.514	16277.3
10.527	15728.7
10.54	15436.2
10.553	14935.7
10.566	14289.6
10.579	13991.9
10.592	13702
10.605	13548.6
10.618	13501.8
10.631	13299
10.644	13146.9
10.657	13124.8
10.67	12871.3
10.683	12620.4
10.696	12537.2
10.709	12569.7
10.722	12390.3
10.735	12073.1
10.748	12012
10.761	11934
10.774	11787.1
10.787	11731.2
10.8	11792.3
10.813	11797.5
10.826	11631.1
10.839	11349
10.852	11334.7
10.865	11393.2
10.878	11264.5
10.891	11303.5
10.904	11221.6
10.917	11089
10.93	11159.2
10.943	11126.7
10.956	10986.3
10.969	10981.1
10.982	10892.7
10.995	10934.3
11.008	10946
11.021	10744.5
11.034	10726.3
11.047	10715.9
11.06	10747.1
11.073	10821.2
11.086	10653.5
11.099	10647
11.112	10736.7
11.125	10766.6
11.138	10662.6
11.151	10563.8
11.164	10517
11.177	10407.8
11.19	10513.1
11.203	10206.3
11.216	10281.7
11.229	10366.2
11.242	10354.5
11.255	10258.3
11.268	10102.3
11.281	10169.9
11.294	10137.4
11.307	10253.1
11.32	10303.8
11.333	10151.7
11.346	10218
11.359	10301.2
11.372	10335
11.385	10198.5
11.398	9909.9
11.411	10023
11.424	10229.7
11.437	10116.6
11.45	10108.8
11.463	10143.9
11.476	10272.6
11.489	9954.1
11.502	10034.7
11.515	9886.5
11.528	9998.3
11.541	9995.7
11.554	10020.4
11.567	10065.9
11.58	10017.8
11.593	10097.1
11.606	10000.9
11.619	9783.8
11.632	9916.4
11.645	9993.1
11.658	9938.5
11.671	9877.4
11.684	9943.7
11.697	9933.3
11.71	9994.4
11.723	10058.1
11.736	10034.7
11.749	10107.5
11.762	10298.6
11.775	10527.4
11.788	10843.3
11.801	10702.9
11.814	10411.7
11.827	10396.1
11.84	10350.6
11.853	10182.9
11.866	10099.7
11.879	9925.5
11.892	9926.8
11.905	10088
11.918	10065.9
11.931	10116.6
11.944	9971
11.957	9909.9
11.97	9990.5
11.983	10039.9
11.996	10115.3
12.009	9948.9
12.022	9865.7
12.035	10080.2
12.048	10436.4
12.061	10718.5
12.074	10895.3
12.087	11294.4
12.1	11885.9
12.113	12548.9
12.126	13308.1
12.139	14154.4
12.152	14917.5
12.165	15745.6
12.178	16744
12.191	17392.7
12.204	17366.7
12.217	17174.3
12.23	16777.8
12.243	16309.8
12.256	15736.5
12.269	14892.8
12.282	14077.7
12.295	13391.3
12.308	12728.3
12.321	12060.1
12.334	11711.7
12.347	11278.8
12.36	11021.4
12.373	10714.6
12.386	10484.5
12.399	10123.1
12.412	10127
12.425	9973.6
12.438	9877.4
12.451	9668.1
12.464	9768.2
12.477	9778.6
12.49	9672
12.503	9484.8
12.516	9444.5
12.529	9356.1
12.542	9339.2
12.555	9327.5
12.568	9289.8
12.581	9387.3
12.594	9334
12.607	9191
12.62	9040.2
12.633	8988.2
12.646	8983
12.659	8954.4
12.672	8997.3
12.685	9206.6
12.698	9046.7
12.711	9059.7
12.724	9141.6
12.737	8996
12.75	8889.4
12.763	8841.3
12.776	9033.7
12.789	8967.4
12.802	8902.4
12.815	8888.1
12.828	8932.3
12.841	8842.6
12.854	8707.4
12.867	8915.4
12.88	8932.3
12.893	8905
12.906	9074
12.919	8856.9
12.932	8819.2
12.945	8953.1
12.958	9025.9
12.971	8897.2
12.984	8955.7
12.997	8912.8
13.01	8927.1
13.023	8866
13.036	8754.2
13.049	8821.8
13.062	8882.9
13.075	8834.8
13.088	8743.8
13.101	8791.9
13.114	8886.8
13.127	8699.6
13.14	8773.7
13.153	8845.2
13.166	8843.9
13.179	8893.3
13.192	8665.8
13.205	8538.4
13.218	8587.8
13.231	8726.9
13.244	8752.9
13.257	8634.6
13.27	8628.1
13.283	8706.1
13.296	8734.7
13.309	8765.9
13.322	8720.4
13.335	8795.8
13.348	8927.1
13.361	8833.5
13.374	8676.2
13.387	8613.8
13.4	8699.6
13.413	8806.2
13.426	8821.8
13.439	8717.8
13.452	8647.6
13.465	8716.5
13.478	8754.2
13.491	8639.8
13.504	8524.1
13.517	8569.6
13.53	8606
13.543	8530.6
13.556	8624.2
13.569	8641.1
13.582	8594.3
13.595	8438.3
13.608	8603.4
13.621	8641.1
13.634	8580
13.647	8630.7
13.66	8656.7
13.673	8667.1
13.686	8600.8
13.699	8717.8
13.712	8440.9
13.725	8413.6
13.738	8443.5
13.751	8505.9
13.764	8490.3
13.777	8442.2
13.79	8447.4
13.803	8557.9
13.816	8530.6
13.829	8658
13.842	8443.5
13.855	8517.6
13.868	8508.5
13.881	8478.6
13.894	8359
13.907	8416.2
13.92	8492.9
13.933	8521.5
13.946	8479.9
13.959	8481.2
13.972	8453.9
13.985	8403.2
13.998	8425.3
14.011	8570.9
14.024	8555.3
14.037	8556.6
14.05	8595.6
14.063	8426.6
14.076	8248.5
14.089	8516.3
14.102	8600.8
14.115	8541
14.128	8463
14.141	8574.8
14.154	8425.3
14.167	8447.4
14.18	8654.1
14.193	8469.5
14.206	8444.8
14.219	8533.2
14.232	8483.8
14.245	8587.8
14.258	8570.9
14.271	8674.9
14.284	8668.4
14.297	8613.8
14.31	8574.8
14.323	8720.4
14.336	8784.1
14.349	8931
14.362	9114.3
14.375	9100
14.388	9120.8
14.401	9285.9
14.414	9604.4
14.427	9740.9
14.44	10050.3
14.453	10259.6
14.466	10565.1
14.479	10800.4
14.492	10995.4
14.505	11146.2
14.518	11445.2
14.531	11930.1
14.544	12269.4
14.557	12379.9
14.57	12677.6
14.583	12910.3
14.596	13003.9
14.609	13180.7
14.622	13093.6
14.635	12862.2
14.648	12587.9
14.661	12125.1
14.674	11755.9
14.687	11450.4
14.7	11053.9
14.713	10756.2
14.726	10595
14.739	10457.2
14.752	10498.8
14.765	10559.9
14.778	10377.9
14.791	10467.6
14.804	10732.8
14.817	10994.1
14.83	11342.5
14.843	11445.2
14.856	11943.1
14.869	12257.7
14.882	12520.3
14.895	12691.9
14.908	12556.7
14.921	12481.3
14.934	12294.1
14.947	11870.3
14.96	11566.1
14.973	11295.7
14.986	11102
14.999	10445.5
15.012	10026.9
15.025	10077.6
15.038	9685
15.051	9672
15.064	9500.4
15.077	9358.7
15.09	9167.6
15.103	8970
15.116	8915.4
15.129	8851.7
15.142	8915.4
15.155	8790.6
15.168	8682.7
15.181	8611.2
15.194	8638.5
15.207	8697
15.22	8483.8
15.233	8490.3
15.246	8659.3
15.259	8451.3
15.272	8278.4
15.285	8325.2
15.298	8340.8
15.311	8278.4
15.324	8295.3
15.337	8346
15.35	8450
15.363	8297.9
15.376	8348.6
15.389	8414.9
15.402	8388.9
15.415	8333
15.428	8486.4
15.441	8426.6
15.454	8417.5
15.467	8440.9
15.48	8262.8
15.493	8409.7
15.506	8499.4
15.519	8427.9
15.532	8425.3
15.545	8318.7
15.558	8622.9
15.571	8570.9
15.584	8668.4
15.597	8778.9
15.61	9040.2
15.623	9309.3
15.636	9694.1
15.649	9919
15.662	10467.6
15.675	11152.7
15.688	11995.1
15.701	13024.7
15.714	13903.5
15.727	14584.7
15.74	14965.6
15.753	14978.6
15.766	14631.5
15.779	13971.1
15.792	13236.6
15.805	12463.1
15.818	11791
15.831	11003.2
15.844	10286.9
15.857	9998.3
15.87	9800.7
15.883	9458.8
15.896	9243
15.909	9102.6
15.922	8951.8
15.935	8845.2
15.948	8739.9
15.961	8606
15.974	8511.1
15.987	8440.9
16	8452.6
16.013	8542.3
16.026	8485.1
16.039	8392.8
16.052	8314.8
16.065	8222.5
16.078	8261.5
16.091	8291.4
16.104	8166.6
16.117	8208.2
16.13	8278.4
16.143	8330.4
16.156	8308.3
16.169	8169.2
16.182	8162.7
16.195	8151
16.208	8017.1
16.221	8157.5
16.234	8196.5
16.247	8092.5
16.26	8230.3
16.273	8135.4
16.286	8126.3
16.299	8027.5
16.312	8075.6
16.325	7946.9
16.338	7943
16.351	8099
16.364	8131.5
16.377	8318.7
16.39	8278.4
16.403	8281
16.416	8284.9
16.429	7988.5
16.442	8036.6
16.455	8144.5
16.468	8317.4
16.481	8282.3
16.494	8019.7
16.507	8104.2
16.52	8138
16.533	8088.6
16.546	8165.3
16.559	8034
16.572	8301.8
16.585	8266.7
16.598	8266.7
16.611	8385
16.624	8281
16.637	8346
16.65	8357.7
16.663	8200.4
16.676	8130.2
16.689	8196.5
16.702	8343.4
16.715	8340.8
16.728	8235.5
16.741	8422.7
16.754	8412.3
16.767	8573.5
16.78	8387.6
16.793	8650.2
16.806	8833.5
16.819	8983
16.832	8890.7
16.845	9300.2
16.858	9331.4
16.871	9512.1
16.884	9647.3
16.897	9838.4
16.91	10060.7
16.923	10268.7
16.936	10544.3
16.949	10626.2
16.962	10650.9
16.975	10653.5
16.988	10522.2
17.001	10567.7
17.014	10623.6
17.027	10479.3
17.04	10387
17.053	10314.2
17.066	10296
17.079	10290.8
17.092	10076.3
17.105	9956.7
17.118	9926.8
17.131	9829.3
17.144	9776
17.157	9696.7
17.17	9594
17.183	9396.4
17.196	9369.1
17.209	9371.7
17.222	9185.8
17.235	9067.5
17.248	9009
17.261	8894.6
17.274	8819.2
17.287	8762
17.3	8687.9
17.313	8680.1
17.326	8620.3
17.339	8581.3
17.352	8674.9
17.365	8680.1
17.378	8650.2
17.391	8693.1
17.404	8732.1
17.417	8726.9
17.43	8776.3
17.443	8801
17.456	8916.7
17.469	8911.5
17.482	8933.6
17.495	8957
17.508	8983
17.521	9274.2
17.534	9573.2
17.547	9681.1
17.56	9922.9
17.573	10428.6
17.586	10739.3
17.599	11167
17.612	11628.5
17.625	12084.8
17.638	12617.8
17.651	12695.8
17.664	13000
17.677	13067.6
17.69	12929.8
17.703	12742.6
17.716	12528.1
17.729	12568.4
17.742	12096.5
17.755	12166.7
17.768	11897.6
17.781	11918.4
17.794	11810.5
17.807	11874.2
17.82	11863.8
17.833	11828.7
17.846	12010.7
17.859	11960
17.872	12095.2
17.885	12084.8
17.898	11960
17.911	11875.5
17.924	11845.6
17.937	11882
17.95	11677.9
17.963	11489.4
17.976	11295.7
17.989	10931.7
18.002	10830.3
18.015	10600.2
18.028	10511.8
18.041	10198.5
18.054	9941.1
18.067	9889.1
18.08	9588.8
18.093	9449.7
18.106	9334
18.119	9270.3
18.132	9184.5
18.145	9137.7
18.158	9113
18.171	8946.6
18.184	8975.2
18.197	8764.6
18.21	8782.8
18.223	8795.8
18.236	8764.6
18.249	8786.7
18.262	8824.4
18.275	8667.1
18.288	8716.5
18.301	8849.1
18.314	8736
18.327	8509.8
18.34	8518.9
18.353	8525.4
18.366	8607.3
18.379	8671
18.392	8638.5
18.405	8577.4
18.418	8581.3
18.431	8654.1
18.444	8859.5
18.457	8888.1
18.47	8807.5
18.483	8841.3
18.496	8751.6
18.509	8581.3
18.522	8706.1
18.535	8778.9
18.548	8645
18.561	8541
18.574	8512.4
18.587	8702.2
18.6	8823.1
18.613	8720.4
18.626	8698.3
18.639	8583.9
18.652	8470.8
18.665	8476
18.678	8460.4
18.691	8554
18.704	8587.8
18.717	8543.6
18.73	8459.1
18.743	8554
18.756	8567
18.769	8646.3
18.782	8687.9
18.795	8608.6
18.808	8678.8
18.821	8586.5
18.834	8548.8
18.847	8629.4
18.86	8684
18.873	8447.4
18.886	8565.7
18.899	8560.5
18.912	8537.1
18.925	8485.1
18.938	8511.1
18.951	8446.1
18.964	8650.2
18.977	8539.7
18.99	8651.5
19.003	8632
19.016	8681.4
19.029	8708.7
19.042	8585.2
19.055	8836.1
19.068	8677.5
19.081	8611.2
19.094	8684
19.107	8828.3
19.12	8789.3
19.133	8815.3
19.146	8638.5
19.159	8551.4
19.172	8633.3
19.185	8674.9
19.198	8583.9
19.211	8479.9
19.224	8560.5
19.237	8531.9
19.25	8733.4
19.263	8585.2
19.276	8638.5
19.289	8535.8
19.302	8600.8
19.315	8608.6
19.328	8707.4
19.341	8713.9
19.354	8667.1
19.367	8754.2
19.38	8759.4
19.393	8684
19.406	8702.2
19.419	8606
19.432	8516.3
19.445	8745.1
19.458	8902.4
19.471	8889.4
19.484	8793.2
19.497	8979.1
19.51	8986.9
19.523	8941.4
19.536	8951.8
19.549	9136.4
19.562	9096.1
19.575	9196.2
19.588	9219.6
19.601	9137.7
19.614	8993.4
19.627	9114.3
19.64	9168.9
19.653	9159.8
19.666	9107.8
19.679	9031.1
19.692	8980.4
19.705	9081.8
19.718	9116.9
19.731	8914.1
19.744	8951.8
19.757	8958.3
19.77	8971.3
19.783	8938.8
19.796	8803.6
19.809	8824.4
19.822	8964.8
19.835	8984.3
19.848	8984.3
19.861	8962.2
19.874	8914.1
19.887	8920.6
19.9	8911.5
19.913	8937.5
19.926	8893.3
19.939	8816.6
19.952	8880.3
19.965	8988.2
19.978	8881.6
19.991	8665.8
20.004	8798.4
20.017	8869.9
20.03	8824.4
20.043	8906.3
20.056	8970
20.069	8951.8
20.082	8889.4
20.095	8964.8
20.108	9098.7
20.121	9097.4
20.134	8958.3
20.147	8968.7
20.16	8955.7
20.173	8989.5
20.186	9058.4
20.199	9055.8
20.212	8903.7
20.225	8897.2
20.238	8973.9
20.251	9015.5
20.264	8776.3
20.277	8890.7
20.29	9061
20.303	8996
20.316	9051.9
20.329	9133.8
20.342	8990.8
20.355	9172.8
20.368	8968.7
20.381	9014.2
20.394	9148.1
20.407	9123.4
20.42	9071.4
20.433	9080.5
20.446	9261.2
20.459	9228.7
20.472	9331.4
20.485	9465.3
20.498	9366.5
20.511	9406.8
20.524	9600.5
20.537	9653.8
20.55	9620
20.563	9527.7
20.576	9610.9
20.589	9722.7
20.602	9560.2
20.615	9895.6
20.628	9886.5
20.641	9556.3
20.654	9666.8
20.667	9714.9
20.68	9761.7
20.693	9603.1
20.706	9874.8
20.719	9789
20.732	9584.9
20.745	9668.1
20.758	9778.6
20.771	9928.1
20.784	9850.1
20.797	9909.9
20.81	10019.1
20.823	10199.8
20.836	10219.3
20.849	10362.3
20.862	10353.2
20.875	10435.1
20.888	10310.3
20.901	10280.4
20.914	10133.5
20.927	10021.7
20.94	10062
20.953	9900.8
20.966	9731.8
20.979	9665.5
20.992	9578.4
21.005	9560.2
21.018	9651.2
21.031	9517.3
21.044	9449.7
21.057	9445.8
21.07	9326.2
21.083	9213.1
21.096	9363.9
21.109	9425
21.122	9361.3
21.135	9366.5
21.148	9263.8
21.161	9406.8
21.174	9386
21.187	9259.9
21.2	9374.3
21.213	9335.3
21.226	9301.5
21.239	9386
21.252	9410.7
21.265	9301.5
21.278	9311.9
21.291	9441.9
21.304	9374.3
21.317	9309.3
21.33	9269
21.343	9066.2
21.356	9175.4
21.369	9470.5
21.382	9535.5
21.395	9513.4
21.408	9461.4
21.421	9315.8
21.434	9301.5
21.447	9482.2
21.46	9517.3
21.473	9227.4
21.486	9302.8
21.499	9613.5
21.512	9647.3
21.525	9535.5
21.538	9297.6
21.551	9557.6
21.564	9311.9
21.577	9431.5
21.59	9506.9
21.603	9461.4
21.616	9244.3
21.629	9473.1
21.642	9513.4
21.655	9458.8
21.668	9469.2
21.681	9640.8
21.694	9491.3
21.707	9692.8
21.72	9538.1
21.733	9415.9
21.746	9409.4
21.759	9501.7
21.772	9566.7
21.785	9590.1
21.798	9577.1
21.811	9400.3
21.824	9539.4
21.837	9529
21.85	9519.9
21.863	9794.2
21.876	9361.3
21.889	9609.6
21.902	9633
21.915	9610.9
21.928	9397.7
21.941	9549.8
21.954	9838.4
21.967	9777.3
21.98	9792.9
21.993	9791.6
22.006	9860.5
22.019	9714.9
22.032	9838.4
22.045	9943.7
22.058	9847.5
22.071	10111.4
22.084	10123.1
22.097	9973.6
22.11	10075
22.123	10120.5
22.136	10354.5
22.149	10567.7
22.162	10674.3
22.175	10827.7
22.188	11103.3
22.201	11324.3
22.214	11577.8
22.227	11632.4
22.24	12129
22.253	12456.6
22.266	13029.9
22.279	13455
22.292	13405.6
22.305	13677.3
22.318	14133.6
22.331	14154.4
22.344	14263.6
22.357	14444.3
22.37	14361.1
22.383	14224.6
22.396	14400.1
22.409	14383.2
22.422	14423.5
22.435	14352
22.448	14319.5
22.461	14579.5
22.474	14670.5
22.487	14887.6
22.5	14995.5
22.513	15064.4
22.526	15340
22.539	15490.8
22.552	15587
22.565	15525.9
22.578	15433.6
22.591	15368.6
22.604	15159.3
22.617	14857.7
22.63	14563.9
22.643	14316.9
22.656	14138.8
22.669	13798.2
22.682	13310.7
22.695	12920.7
22.708	12481.3
22.721	12188.8
22.734	11962.6
22.747	11690.9
22.76	11460.8
22.773	11129.3
22.786	11064.3
22.799	10913.5
22.812	11035.7
22.825	10775.7
22.838	10583.3
22.851	10381.8
22.864	10453.3
22.877	10457.2
22.89	10271.3
22.903	10414.3
22.916	10259.6
22.929	10396.1
22.942	10407.8
22.955	10533.9
22.968	10468.9
22.981	10541.7
22.994	10653.5
23.007	10770.5
23.02	10831.6
23.033	11063
23.046	11169.6
23.059	11462.1
23.072	11351.6
23.085	11563.5
23.098	11668.8
23.111	12021.1
23.124	12031.5
23.137	12187.5
23.15	11915.8
23.163	11993.8
23.176	12275.9
23.189	11996.4
23.202	12075.7
23.215	12152.4
23.228	11943.1
23.241	11650.6
23.254	11755.9
23.267	11402.3
23.28	11317.8
23.293	11083.8
23.306	11111.1
23.319	10849.8
23.332	10618.4
23.345	10567.7
23.358	10381.8
23.371	10251.8
23.384	9903.4
23.397	9990.5
23.41	9636.9
23.423	9661.6
23.436	9704.5
23.449	9562.8
23.462	9591.4
23.475	9500.4
23.488	9413.3
23.501	9258.6
23.514	9405.5
23.527	9165
23.54	9236.5
23.553	9445.8
23.566	9375.6
23.579	9258.6
23.592	9469.2
23.605	9553.7
23.618	9785.1
23.631	9799.4
23.644	9976.2
23.657	10250.5
23.67	10448.1
23.683	10390.9
23.696	10257
23.709	10154.3
23.722	10143.9
23.735	10188.1
23.748	10186.8
23.761	9971
23.774	9750
23.787	9608.3
23.8	9480.9
23.813	9460.1
23.826	9371.7
23.839	9287.2
23.852	9360
23.865	9488.7
23.878	9630.4
23.891	9808.5
23.904	9881.3
23.917	9926.8
23.93	10231
23.943	10559.9
23.956	10900.5
23.969	11070.8
23.982	11268.4
23.995	11826.1
24.008	12205.7
24.021	12520.3
24.034	12831
24.047	13088.4
24.06	13070.2
24.073	12954.5
24.086	13091
24.099	13141.7
24.112	12751.7
24.125	12892.1
24.138	12693.2
24.151	12457.9
24.164	12045.8
24.177	11748.1
24.19	11619.4
24.203	11310
24.216	11021.4
24.229	10879.7
24.242	10634
24.255	10150.4
24.268	10052.9
24.281	9994.4
24.294	9902.1
24.307	9610.9
24.32	9480.9
24.333	9374.3
24.346	9417.2
24.359	9120.8
24.372	9070.1
24.385	9009
24.398	8953.1
24.411	9025.9
24.424	8905
24.437	8884.2
24.45	9010.3
24.463	8650.2
24.476	8842.6
24.489	8642.4
24.502	8593
24.515	8542.3
24.528	8693.1
24.541	8604.7
24.554	8585.2
24.567	8671
24.58	8570.9
24.593	8401.9
24.606	8417.5
24.619	8325.2
24.632	8235.5
24.645	8340.8
24.658	8327.8
24.671	8340.8
24.684	8372
24.697	8336.9
24.71	8395.4
24.723	8392.8
24.736	8288.8
24.749	8349.9
24.762	8335.6
24.775	8408.4
24.788	8439.6
24.801	8325.2
24.814	8197.8
24.827	8355.1
24.84	8391.5
24.853	8248.5
24.866	8260.2
24.879	8460.4
24.892	8453.9
24.905	8505.9
24.918	8486.4
24.931	8483.8
24.944	8569.6
24.957	8676.2
24.97	8719.1
24.983	8819.2
24.996	8921.9
25.009	9074
25.022	9259.9
25.035	9347
25.048	9451
25.061	9584.9
25.074	9591.4
25.087	9683.7
25.1	9956.7
25.113	10132.2
25.126	10329.8
25.139	10393.5
25.152	10227.1
25.165	10162.1
25.178	10242.7
25.191	10311.6
25.204	10224.5
25.217	10284.3
25.23	10458.5
25.243	10569
25.256	10634
25.269	10546.9
25.282	10621
25.295	10751
25.308	10905.7
25.321	11014.9
25.334	11056.5
25.347	11157.9
25.36	11237.2
25.373	11372.4
25.386	11414
25.399	11389.3
25.412	11481.6
25.425	11360.7
25.438	11614.2
25.451	11620.7
25.464	11904.1
25.477	11740.3
25.49	11679.2
25.503	11983.4
25.516	11900.2
25.529	11950.9
25.542	11888.5
25.555	12300.6
25.568	12067.9
25.581	12235.6
25.594	11973
25.607	11852.1
25.62	11869
25.633	11908
25.646	11602.5
25.659	11146.2
25.672	11069.5
25.685	10900.5
25.698	10665.2
25.711	10361
25.724	10299.9
25.737	10078.9
25.75	9787.7
25.763	9809.8
25.776	9523.8
25.789	9534.2
25.802	9362.6
25.815	9444.5
25.828	9352.2
25.841	9506.9
25.854	9553.7
25.867	9488.7
25.88	9789
25.893	10062
25.906	10237.5
25.919	10439
25.932	10117.9
25.945	10302.5
25.958	9989.2
25.971	9937.2
25.984	9912.5
25.997	9961.9
26.01	9688.9
26.023	9588.8
26.036	9673.3
26.049	9406.8
26.062	9383.4
26.075	9584.9
26.088	9513.4
26.101	9179.3
26.114	9256
26.127	9323.6
26.14	9336.6
26.153	9227.4
26.166	9213.1
26.179	9002.5
26.192	8915.4
26.205	8789.3
26.218	8763.3
26.231	8690.5
26.244	8529.3
26.257	8398
26.27	8316.1
26.283	8299.2
26.296	8183.5
26.309	8028.8
26.322	7878
26.335	7805.2
26.348	7787
26.361	7698.6
26.374	7692.1
26.387	7716.8
26.4	7653.1
26.413	7571.2
26.426	7520.5
26.439	7550.4
26.452	7616.7
26.465	7602.4
26.478	7575.1
26.491	7568.6
26.504	7536.1
26.517	7454.2
26.53	7387.9
26.543	7429.5
26.556	7399.6
26.569	7280
26.582	7256.6
26.595	7406.1
26.608	7485.4
26.621	7473.7
26.634	7464.6
26.647	7523.1
26.66	7504.9
26.673	7436
26.686	7584.2
26.699	7664.8
26.712	7649.2
26.725	7740.2
26.738	7879.3
26.751	7922.2
26.764	8229
26.777	8486.4
26.79	8629.4
26.803	8775
26.816	8840
26.829	8897.2
26.842	9161.1
26.855	9071.4
26.868	8984.3
26.881	9128.6
26.894	9041.5
26.907	8977.8
26.92	8895.9
26.933	8906.3
26.946	8875.1
26.959	8739.9
26.972	8736
26.985	8693.1
26.998	8642.4
27.011	8474.7
27.024	8392.8
27.037	8327.8
27.05	8118.5
27.063	7866.3
27.076	7958.6
27.089	7988.5
27.102	7813
27.115	7672.6
27.128	7481.5
27.141	7662.2
27.154	7452.9
27.167	7471.1
27.18	7335.9
27.193	7273.5
27.206	7298.2
27.219	7270.9
27.232	7234.5
27.245	7122.7
27.258	6905.6
27.271	6864
27.284	7107.1
27.297	7077.2
27.31	6978.4
27.323	7085
27.336	7173.4
27.349	6891.3
27.362	6909.5
27.375	6923.8
27.388	6962.8
27.401	6983.6
27.414	6956.3
27.427	6909.5
27.44	6942
27.453	6913.4
27.466	6892.6
27.479	6805.5
27.492	6866.6
27.505	6922.5
27.518	6930.3
27.531	6861.4
27.544	6854.9
27.557	7001.8
27.57	7020
27.583	7001.8
27.596	7007
27.609	6995.3
27.622	6995.3
27.635	6879.6
27.648	6934.2
27.661	7107.1
27.674	7183.8
27.687	7178.6
27.7	7209.8
27.713	7339.8
27.726	7411.3
27.739	7485.4
27.752	7616.7
27.765	7748
27.778	7872.8
27.791	7984.6
27.804	8138
27.817	8370.7
27.83	8550.1
27.843	8587.8
27.856	8654.1
27.869	8788
27.882	8905
27.895	8850.4
27.908	8864.7
27.921	8858.2
27.934	8729.5
27.947	8732.1
27.96	8669.7
27.973	8598.2
27.986	8418.8
27.999	8364.2
28.012	8156.2
28.025	8010.6
28.038	8050.9
28.051	7959.9
28.064	7861.1
28.077	7932.6
28.09	7728.5
28.103	7593.3
28.116	7452.9
28.129	7426.9
28.142	7441.2
28.155	7306
28.168	7108.4
28.181	7059
28.194	7096.7
28.207	6973.2
28.22	7055.1
28.233	6877
28.246	6883.5
28.259	6735.3
28.272	6836.7
28.285	6831.5
28.298	6700.2
28.311	6594.9
28.324	6518.2
28.337	6561.1
28.35	6630
28.363	6584.5
28.376	6636.5
28.389	6627.4
28.402	6432.4
28.415	6367.4
28.428	6301.1
28.441	6523.4
28.454	6457.1
28.467	6566.3
28.48	6639.1
28.493	6548.1
28.506	6458.4
28.519	6605.3
28.532	6376.5
28.545	6438.9
28.558	6453.2
28.571	6418.1
28.584	6459.7
28.597	6451.9
28.61	6475.3
28.623	6555.9
28.636	6435
28.649	6445.4
28.662	6377.8
28.675	6338.8
28.688	6474
28.701	6397.3
28.714	6438.9
28.727	6466.2
28.74	6461
28.753	6458.4
28.766	6432.4
28.779	6418.1
28.792	6384.3
28.805	6276.4
28.818	6215.3
28.831	6077.5
28.844	6245.2
28.857	6251.7
28.87	6178.9
28.883	6254.3
28.896	6331
28.909	6362.2
28.922	6275.1
28.935	6186.7
28.948	6182.8
28.961	6194.5
28.974	6240
28.987	6281.6
29	6221.8
29.013	6214
29.026	6266
29.039	6297.2
29.052	6386.9
29.065	6347.9
29.078	6162
29.091	6136
29.104	6164.6
29.117	6305
29.13	6401.2
29.143	6240
29.156	6138.6
29.169	6050.2
29.182	6155.5
29.195	6323.2
29.208	6332.3
29.221	6254.3
29.234	6345.3
29.247	6333.6
29.26	6292
29.273	6425.9
29.286	6527.3
29.299	6546.8
29.312	6516.9
29.325	6643
29.338	6809.4
29.351	6862.7
29.364	6966.7
29.377	7118.8
29.39	7198.1
29.403	7138.3
29.416	7191.6
29.429	7244.9
29.442	7208.5
29.455	7415.2
29.468	7750.6
29.481	7731.1
29.494	7774
[truncated: 3,500 more rows]
