# Supplementary material for: Sugar-based synthesis of an enantiomorphically pure zeolite
Source: Nat Commun. 2024 Jun 21;15:5298. doi: 10.1038/s41467-024-49659-2 (PMC11192950; doi:10.1038/s41467-024-49659-2)
Supplement: Supplementary file 3 — Source data [file 41467_2024_49659_MOESM3_ESM.zip › Fig S9.xlsx]

## Sheet: Ar Isotherm@87 K
4.74555e-07	1.5157
6.25406e-07	3.03238
8.04282e-07	4.54828
9.68759e-07	6.06337
1.14664e-06	7.57805
1.33415e-06	9.09226
1.52347e-06	10.6054
1.71278e-06	12.118
1.90606e-06	13.6306
2.10818e-06	15.1423
2.30838e-06	16.6532
2.52281e-06	18.1637
2.74059e-06	19.6732
2.96825e-06	21.1822
3.22643e-06	22.6907
3.51065e-06	24.1978
3.71423e-06	25.7054
3.96377e-06	27.2114
4.2192e-06	28.7171
4.49554e-06	30.2217
4.78709e-06	31.7261
5.06762e-06	33.2291
5.38326e-06	34.7316
5.72245e-06	36.2336
6.08067e-06	37.7345
6.44646e-06	39.2345
6.83507e-06	40.7334
7.26401e-06	42.2313
7.71077e-06	43.7281
8.20332e-06	45.2236
8.70761e-06	46.7177
9.2581e-06	48.2102
9.86036e-06	49.7017
1.04818e-05	51.1914
1.12386e-05	52.679
1.20492e-05	54.1654
1.29697e-05	55.6497
1.41308e-05	57.1369
1.54043e-05	58.6277
1.65967e-05	60.117
1.81667e-05	61.6115
1.99838e-05	63.1116
2.20625e-05	64.6183
2.47423e-05	66.1341
2.76597e-05	67.6496
3.11146e-05	69.1649
3.51413e-05	70.6793
4.0108e-05	72.1931
4.60704e-05	73.7061
5.29841e-05	75.2183
6.23395e-05	76.7283
7.35065e-05	78.2371
8.69287e-05	79.7435
0.000103642	81.2474
0.000124192	82.7468
0.000150095	84.2424
0.000183855	85.7323
0.000224988	87.2152
0.000278213	88.6886
0.000346449	90.1504
0.000434807	91.5965
0.000550899	93.0203
0.000702621	94.4162
0.000916527	95.8669
0.00120643	97.2829
0.00159707	98.6511
0.00211883	99.9545
0.00279912	101.177
0.00366284	102.303
0.00472102	103.326
0.00597965	104.249
0.00757843	105.157
0.00904714	105.81
0.0106214	106.395
0.0122434	106.927
0.0139308	107.406
0.0156726	107.827
0.0174454	108.217
0.0192276	108.589
0.0208256	108.906
0.0227343	109.218
0.0245834	109.514
0.0264456	109.789
0.0283341	110.042
0.030224	110.288
0.0321419	110.516
0.0340621	110.735
0.0364033	110.985
0.0383629	111.188
0.0403087	111.372
0.04225	111.561
0.0441975	111.736
0.0461574	111.903
0.0481298	112.063
0.0501165	112.213
0.0525268	112.403
0.0545869	112.541
0.056627	112.662
0.0591386	112.786
0.0612752	112.9
0.0632752	113.039
0.0657245	113.206
0.0677816	113.356
0.0702197	113.523
0.0726667	113.68
0.0747463	113.813
0.0769365	113.939
0.0789641	114.058
0.0811615	114.174
0.0831894	114.297
0.0858801	114.441
0.0883478	114.57
0.0904086	114.684
0.093104	114.818
0.0952301	114.93
0.0979348	115.07
0.100088	115.177
0.102792	115.316
0.104967	115.407
0.107461	115.521
0.109547	115.618
0.111776	115.714
0.114521	115.836
0.116684	115.918
0.119424	116.032
0.122083	116.121
0.124262	116.198
0.127298	116.304
0.129536	116.394
0.132281	116.508
0.13442	116.587
0.136644	116.687
0.139389	116.783
0.141521	116.874
0.158356	117.429
0.227316	119.399
0.272412	120.503
0.324083	121.665
0.37337	122.719
0.423721	123.787
0.473576	124.78
0.523493	125.812
0.573351	126.861
0.623157	127.984
0.67315	129.148
0.722788	130.449
0.759707	131.558
0.787527	132.4
0.818085	133.38
0.834878	133.88
0.8567	134.543
0.876099	135.283
0.908782	136.78
0.931321	138.244
0.947546	139.757
0.967057	142.841
0.979244	146.947
0.980886	147.87
0.982751	148.981
0.984315	150.203
0.98638	152.109
0.988353	154.522
0.989704	156.519
0.990552	158.163

## Sheet: HK pore distribution
4.46144	0.00043486
4.52127	0.0324501
4.57751	0.0345008
4.61995	0.045695
4.65924	0.049336
4.69551	0.0534426
4.72708	0.0613465
4.75577	0.0674873
4.7822	0.0732693
4.80756	0.0762855
4.83054	0.0841529
4.85359	0.0838982
4.87505	0.0900359
4.89574	0.0933675
4.91813	0.0862074
4.94059	0.0858949
4.95561	0.12853
4.97315	0.109861
4.99074	0.109612
5.00777	0.113063
5.02543	0.109065
5.04143	0.120176
5.0584	0.113343
5.07616	0.108236
5.09329	0.112204
5.11027	0.113032
5.12738	0.112163
5.14529	0.107071
5.16323	0.106764
5.18207	0.101607
5.20009	0.106114
5.21841	0.104294
5.23823	0.096308
5.25724	0.100336
5.27888	0.0879802
5.30075	0.0869912
5.32433	0.0805789
5.35225	0.0681873
5.38043	0.0677074
5.40519	0.0769898
5.43601	0.0620743
5.4687	0.058731
5.50258	0.0569271
5.54353	0.0473776
5.58306	0.0490702
5.62618	0.0449847
5.67222	0.0421073
5.72211	0.0388333
5.77684	0.0353832
5.83282	0.0345795
5.8993	0.0290743
5.96904	0.0276904
6.04212	0.0263859
6.12144	0.0242702
6.20618	0.0226483
6.2984	0.0207584
6.40023	0.018728
6.50705	0.0177683
6.62396	0.0161328
6.75026	0.0148143
6.8883	0.013409
7.04057	0.0119687
7.20553	0.0108318
7.39855	0.00962028
7.61344	0.00843406
7.85023	0.007396
8.10786	0.0064758
8.3852	0.00564094
8.67865	0.00491344
8.97941	0.00435202
9.28518	0.00386439
9.62134	0.00345754
9.89348	0.00307135
10.1567	0.00284321
10.4048	0.00274842
10.645	0.00254904
10.8767	0.0023249
11.0994	0.00224644
11.3097	0.00226511
11.4921	0.00222258
11.6991	0.00192594
11.8924	0.00196352
12.0759	0.00191423
12.2616	0.00174404
12.4432	0.00173475
12.6175	0.00167555
12.7921	0.00160256
12.9961	0.00157111
13.1601	0.00158899
13.3257	0.00141587
13.4863	0.00150889
13.6382	0.00147682
13.7916	0.00139236
13.9463	0.00132283
14.1024	0.00122657
14.2862	0.00132943
14.4401	0.00114495
14.5917	0.0010188
14.7716	0.000883511
14.9279	0.000932486
15.0709	0.00125022
15.2371	0.00127885
15.3862	0.00129052
15.5553	0.00126728
15.724	0.00118623
15.8578	0.00127745
16.0119	0.00104504
16.1478	0.00112338
16.2983	0.000982178
16.4323	0.00117583
16.6107	0.00103585
16.7708	0.00102846
16.906	0.00107674
17.0826	0.000976058
17.2199	0.00103789
17.3848	0.00109319
17.5303	0.000934701
17.6978	0.00106364
17.8455	0.000791418
17.9942	0.000977145
18.1375	0.000871232
18.2667	0.000950287
18.4401	0.00089862
18.5886	0.000706398
18.7601	0.000848759
18.9152	0.000739144
19.0647	0.000658864
19.2444	0.00075693
19.3962	0.000756215
19.5557	0.000915463
19.6935	0.000736418
19.832	0.000916774
20.0156	0.000672289
20.1326	0.000998239
21.1916	0.000670994
